# Supplementary material for: CRISPR screen identifies CEBPB as contributor to dyskeratosis congenita fibroblast senescence via augmented inflammatory gene response
Source: G3 (Bethesda). 2023 Sep 17;13(11):jkad207. doi: 10.1093/g3journal/jkad207 (PMC10627266; doi:10.1093/g3journal/jkad207)
Supplement: jkad207_Supplementary_Data [file jkad207_supplementary_data.zip]

Archive with 5 entries (5 files):
- Supplemental_Material_Legends_G3-2023-404396.docx
- Supplementary_File_1_G3-2023-404396.docx
- Supplementary_File_2_G3-2023-404396.xlsx
- Supplementary_File_3_G3-2023-404396.xlsx
- Supplementary_File_4_G3-2023-404396.xlsx
