# Supplementary material for: CRISPR screen identifies CEBPB as contributor to dyskeratosis congenita fibroblast senescence via augmented inflammatory gene response
Source: G3 (Bethesda). 2023 Sep 17;13(11):jkad207. doi: 10.1093/g3journal/jkad207 (PMC10627266; doi:10.1093/g3journal/jkad207)
Supplement: jkad207_Supplementary_Data [file jkad207_supplementary_data.zip › Supplementary_File_2_G3-2023-404396.xlsx]

## Sheet: DEseq2Results_Pval-0.05-fold2_l
row	Chr	Start	End	Strand	GeneSymbol	BioType	entrezgene	Control	DC	foldChange	unShrunken.log2FoldChange	baseMean	log2FoldChange	lfcMLE	lfcSE	stat	pvalue	padj
ENSG00000262539	17	44336917	44337972	-	RP11-259G18.3	pseudogene	NA	29.1948	0.258199	0.00884401	-6.82108	7.49234	-1.98194	-6.51344	0.54567	-3.63211	0.000281109	0.0646071
ENSG00000215845	1	161007421	161008780	-	TSTD1	protein_coding	100131187	34.1996	0.333333	0.00974671	-6.68087	8.7999	-2.15664	-6.65596	0.556034	-3.87861	0.000105055	0.032193
ENSG00000244649	17	46782360	46784708	+	CTD-2377D24.6	lincRNA	NA	51.7165	0.516398	0.00998517	-6.646	13.3164	-2.61117	-6.35533	0.574789	-4.54283	5.55034e-06	0.00421512
ENSG00000243137	19	43696854	43711451	-	PSG4	protein_coding	5672	7117.68	85.2852	0.0119822	-6.38297	1843.39	-5.06908	-6.39367	0.49327	-10.2765	8.99658e-25	1.57143e-20
ENSG00000132972	13	25338290	25454059	+	RNF17	protein_coding	56163	25.0241	0.333333	0.0133205	-6.23021	6.50602	-1.75973	-6.20359	0.533519	-3.29835	0.000972547	0.155848
ENSG00000214688	10	73471458	73497581	-	C10orf105	protein_coding	414152	18.351	0.333333	0.0181643	-5.78275	4.83775	-1.40847	-5.75457	0.504902	-2.7896	0.00527738	0.402533
ENSG00000184937	11	32409321	32457176	-	WT1	protein_coding	7490	13.3462	0.258199	0.0193463	-5.6918	3.53019	-1.12496	-5.42717	0.470493	-2.39102	0.0168014	NA
ENSG00000228314	21	15215454	15220685	-	CYP4F29P	pseudogene	54055	11.6779	0.333333	0.0285439	-5.13067	3.16948	-0.985405	-5.10085	0.455589	-2.16293	0.0305468	NA
ENSG00000143452	1	150670536	150693364	-	HORMAD1	protein_coding	84072	21.6875	0.746516	0.0344214	-4.86055	5.98177	-1.53182	-4.96412	0.533026	-2.87382	0.00405544	0.345543
ENSG00000272763	17	46713285	46724385	-	RP11-357H14.17	lincRNA	NA	54.2189	2.44126	0.0450261	-4.47309	15.3857	-2.16582	-4.39484	0.580075	-3.73369	0.000188692	0.0491923
ENSG00000157303	9	95820989	95847420	+	SUSD3	protein_coding	203328	10.8438	0.488317	0.0450321	-4.4729	3.07718	-0.892533	-4.78452	0.44941	-1.98601	0.047032	NA
ENSG00000251273	5	25126414	25190765	-	RP11-549K20.1	lincRNA	NA	15.0145	0.746516	0.0497198	-4.33003	4.3135	-1.16414	-4.42403	0.501931	-2.31932	0.0203776	0.89207
ENSG00000144285	2	166845670	166984523	-	SCN1A	protein_coding	6323	27.5265	1.52111	0.05526	-4.17762	8.02246	-1.53844	-4.12024	0.55188	-2.78763	0.00530949	0.403221
ENSG00000188573	5	167956121	167957639	+	FBLL1	protein_coding	NA	29.1948	1.62433	0.0556376	-4.1678	8.51694	-1.56007	-4.02557	0.555476	-2.80852	0.00497693	0.387173
ENSG00000260432	16	9847272	9851895	-	RP11-297M9.2	lincRNA	NA	15.0145	0.976635	0.0650463	-3.94239	4.48609	-1.00029	-4.18643	0.484285	-2.06549	0.0388762	0.999909
ENSG00000204060	1	41827594	41849262	+	FOXO6	protein_coding	100132074	12.512	0.849731	0.0679131	-3.88017	3.76531	-0.973115	-3.75847	0.489663	-1.98732	0.0468873	NA
ENSG00000198846	8	59717977	60031767	-	TOX	protein_coding	9760	484.633	36.3478	0.0750006	-3.73695	148.419	-2.86964	-3.73243	0.505084	-5.68151	1.33509e-08	2.90515e-05
ENSG00000131242	17	29718642	29865236	+	RAB11FIP4	protein_coding	84440	16.6827	1.29099	0.0773851	-3.6918	5.13893	-0.974172	-3.5518	0.496107	-1.96363	0.0495726	0.999909
ENSG00000164440	6	139561198	139613276	-	TXLNB	protein_coding	167838	32.5313	2.52111	0.077498	-3.6897	10.0237	-1.66657	-3.64684	0.574752	-2.89964	0.00373595	0.332938
ENSG00000164669	7	64601603	64694600	+	INTS4L1	pseudogene	NA	17.5169	1.36613	0.0779894	-3.68058	5.40381	-1.12208	-3.55423	0.522203	-2.14874	0.0316552	0.999909
ENSG00000264070	17	43663237	43664295	+	DND1P1	pseudogene	NA	62.5602	5.06591	0.0809766	-3.62635	19.4395	-2.10744	-3.66887	0.579594	-3.63606	0.000276836	0.0644732
ENSG00000173376	4	121956768	121994176	-	NDNF	protein_coding	79625	3550.08	321.811	0.0906488	-3.46357	1128.88	-2.37002	-3.46044	0.554704	-4.27258	1.93226e-05	0.00954762
ENSG00000143355	1	197881037	197904608	+	LHX9	protein_coding	56956	2154.57	202.189	0.0938417	-3.41363	690.285	-2.54008	-3.40889	0.5224	-4.86233	1.16012e-06	0.00126649
ENSG00000105048	19	55644162	55660722	-	TNNT1	protein_coding	7138	55.8871	5.53526	0.0990435	-3.33579	18.1232	-1.86942	-3.32442	0.580991	-3.21764	0.00129249	0.176873
ENSG00000133019	1	239549865	240078750	+	CHRM3	protein_coding	1131	34.1996	3.41318	0.0998019	-3.32479	11.1098	-1.42376	-3.31804	0.567719	-2.50786	0.0121465	0.667176
ENSG00000250033	4	138978618	139099331	+	SLC7A11-AS1	processed_transcript	641364	21.6875	2.21147	0.10197	-3.29379	7.08049	-1.13012	-3.43283	0.532701	-2.12149	0.0338809	0.999909
ENSG00000153930	17	54188319	54589020	+	ANKFN1	protein_coding	162282	30.0289	3.06559	0.102088	-3.29211	9.80642	-1.34107	-3.19927	0.564004	-2.37777	0.0174175	0.824645
ENSG00000101938	X	109917084	110039286	-	CHRDL1	protein_coding	91851	29.1948	2.98135	0.102119	-3.29167	9.5347	-1.49044	-3.34789	0.572851	-2.60179	0.00927398	0.572398
ENSG00000196616	4	100226121	100242558	-	ADH1B	protein_coding	125	23.3558	2.57288	0.11016	-3.18232	7.76862	-1.29948	-3.23696	0.561119	-2.31587	0.0205652	0.893908
ENSG00000113296	5	79287134	79379110	+	THBS4	protein_coding	7060	141.803	15.7893	0.111346	-3.16687	47.2927	-2.22478	-3.19123	0.545617	-4.07755	4.55132e-05	0.0169144
ENSG00000152760	1	67218142	67244470	+	TCTEX1D1	protein_coding	200132	89.2526	10.5443	0.118139	-3.08144	30.2213	-1.73227	-3.03376	0.58073	-2.98291	0.00285518	0.283361
ENSG00000224259	1	159931008	159948851	+	LINC01133	lincRNA	100505633	292.782	35.9865	0.122912	-3.0243	100.185	-2.22231	-3.02502	0.526456	-4.22125	2.42946e-05	0.0111672
ENSG00000138792	4	111286889	111486441	+	ENPEP	protein_coding	2028	30.0289	3.76066	0.125235	-2.99729	10.3277	-1.24346	-3.01374	0.563126	-2.20813	0.0272351	0.995219
ENSG00000173406	1	57460451	59012406	-	DAB1	protein_coding	1600	538.852	69.9473	0.129808	-2.94555	187.173	-2.18521	-2.93359	0.520565	-4.19777	2.69558e-05	0.0118054
ENSG00000254353	5	70328995	70330227	-	RP11-195E2.4	lincRNA	NA	35.8679	4.69463	0.130887	-2.93361	12.4879	-1.25077	-2.86381	0.568626	-2.19964	0.0278325	0.999747
ENSG00000162630	1	193148175	193155784	-	B3GALT2	protein_coding	8707	49.214	6.61982	0.134511	-2.89421	17.2684	-1.48525	-2.89572	0.581234	-2.55534	0.0106084	0.624017
ENSG00000150636	18	66382446	66722426	+	CCDC102B	protein_coding	79839	78.4088	11.6522	0.148608	-2.75042	28.3413	-1.52426	-2.70611	0.581155	-2.62282	0.00872053	0.56045
ENSG00000272316	6	58234838	58240189	-	XXbac-BPGBPG55C20.2	lincRNA	NA	27.5265	4.094	0.148729	-2.74924	9.95212	-1.22098	-2.76293	0.57134	-2.13704	0.0325944	0.999909
ENSG00000153993	7	84624869	84816171	-	SEMA3D	protein_coding	223117	741.547	110.807	0.149427	-2.74249	268.492	-1.56115	-2.73584	0.580816	-2.68785	0.00719134	0.494532
ENSG00000186854	2	85048774	85134132	-	TRABD2A	protein_coding	129293	409.561	62.032	0.15146	-2.72299	148.914	-1.99478	-2.7106	0.525443	-3.79637	0.00014683	0.0401748
ENSG00000088756	18	6729717	6915715	+	ARHGAP28	protein_coding	79822	109.272	16.7465	0.153255	-2.70599	39.8778	-1.6447	-2.69549	0.574866	-2.86101	0.00422288	0.35462
ENSG00000198185	20	45129701	45142198	-	ZNF334	protein_coding	55713	170.998	26.6004	0.15556	-2.68446	62.6998	-1.67506	-2.66477	0.571011	-2.93349	0.00335172	0.311407
ENSG00000152804	10	94447945	94455403	+	HHEX	protein_coding	3087	29.1948	4.56817	0.156472	-2.67602	10.7248	-1.13515	-2.68158	0.566326	-2.00442	0.045025	0.999909
ENSG00000178401	12	49740700	49751309	+	DNAJC22	protein_coding	79962	35.8679	5.6195	0.156672	-2.67418	13.1816	-1.22246	-2.61034	0.575809	-2.12303	0.0337513	0.999909
ENSG00000108984	17	67410839	67539472	+	MAP2K6	protein_coding	5608	60.0578	9.47427	0.157752	-2.66427	22.1202	-1.57926	-2.65756	0.577226	-2.73595	0.00622008	0.449672
ENSG00000112414	6	142622991	142767403	+	GPR126	protein_coding	57211	1347.96	212.772	0.157847	-2.6634	496.57	-1.8457	-2.66076	0.548344	-3.36595	0.000762816	0.132411
ENSG00000170689	17	46698518	46703839	-	HOXB9	protein_coding	3219	308.63	49.483	0.160331	-2.64087	114.27	-1.7908	-2.62968	0.553538	-3.2352	0.00121559	0.174038
ENSG00000204650	17	43697694	43725582	+	CRHR1-IT1	pseudogene	147081	389.542	63.1739	0.162175	-2.62438	144.766	-2.03896	-2.61803	0.494407	-4.12405	3.72273e-05	0.0144788
ENSG00000204650	17	43697694	43725582	+	CRHR1-IT1	pseudogene	401884	389.542	63.1739	0.162175	-2.62438	144.766	-2.03896	-2.61803	0.494407	-4.12405	3.72273e-05	0.0144788
ENSG00000153820	2	228844666	229046361	-	SPHKAP	protein_coding	80309	60.8919	9.87835	0.162227	-2.62391	22.6317	-1.56582	-2.65774	0.577771	-2.71011	0.00672607	0.469937
ENSG00000257800	2	74347807	74350345	+	FNBP1P1	pseudogene	NA	33.3655	5.43204	0.162804	-2.61879	12.4154	-1.29098	-2.62868	0.579662	-2.22713	0.0259383	0.971376
ENSG00000261425	15	68591128	68593343	-	RP11-709B3.2	lincRNA	NA	174.334	28.4138	0.162984	-2.61719	64.894	-1.9366	-2.62484	0.522671	-3.7052	0.000211222	0.0534699
ENSG00000112297	6	106959730	107018326	+	AIM1	protein_coding	202	1140.26	188.285	0.165124	-2.59838	426.28	-1.65545	-2.59404	0.568645	-2.91122	0.00360017	0.327595
ENSG00000118407	6	76001575	76203454	-	FILIP1	protein_coding	27145	45.8775	7.60085	0.165677	-2.59355	17.17	-1.36195	-2.56186	0.58191	-2.34049	0.0192584	0.85813
ENSG00000170153	4	141780961	142134031	-	RNF150	protein_coding	57484	794.098	138.579	0.174511	-2.51861	302.458	-2.03654	-2.51641	0.467634	-4.35498	1.33078e-05	0.0071529
ENSG00000151012	4	139085251	139163503	-	SLC7A11	protein_coding	23657	2416.49	426.605	0.176539	-2.50194	924.077	-1.98715	-2.50364	0.482003	-4.1227	3.74457e-05	0.0144788
ENSG00000079257	3	158363611	158390482	-	LXN	protein_coding	56925	230.222	41.2517	0.179183	-2.4805	88.4942	-1.36156	-2.46452	0.581687	-2.34072	0.0192468	0.85813
ENSG00000106511	7	15650837	15726437	-	MEOX2	protein_coding	4223	603.081	108.452	0.17983	-2.4753	232.109	-1.63723	-2.46674	0.560062	-2.9233	0.00346348	0.320088
ENSG00000211448	14	80663873	80854100	-	DIO2	protein_coding	1734	332.82	62.6715	0.188304	-2.40886	130.209	-1.70522	-2.40312	0.539278	-3.16204	0.0015667	0.19531
ENSG00000170345	14	75745477	75748933	+	FOS	protein_coding	2353	261.919	50.0612	0.191132	-2.38736	103.026	-1.817	-2.37957	0.505121	-3.59716	0.00032171	0.0702414
ENSG00000225783	22	27042392	27072438	+	MIAT	lincRNA	440823	83.4136	16.2349	0.194632	-2.36118	33.0296	-1.57834	-2.35749	0.556303	-2.83719	0.00455129	0.373792
ENSG00000197977	6	10980992	11044547	-	ELOVL2	protein_coding	54898	36.702	7.22561	0.196873	-2.34467	14.5947	-1.27341	-2.37368	0.58189	-2.1884	0.0286407	0.999909
ENSG00000254535	4	135117488	135122903	-	PABPC4L	protein_coding	132430	196.856	38.9349	0.197784	-2.33801	78.4152	-1.57018	-2.33931	0.556293	-2.82257	0.00476397	0.381611
ENSG00000102678	13	22245522	22278637	+	FGF9	protein_coding	2254	92.5891	18.7461	0.202465	-2.30426	37.2068	-1.22992	-2.28423	0.581924	-2.11355	0.034554	0.999909
ENSG00000116183	1	176432307	176814735	+	PAPPA2	protein_coding	60676	45.0434	9.15959	0.20335	-2.29796	18.1305	-1.30648	-2.27426	0.579645	-2.25393	0.0242004	0.92903
ENSG00000262185	16	3997610	4000445	-	RP11-462G12.1	sense_overlapping	102724927	38.3703	8.07502	0.21045	-2.24845	15.6488	-1.17541	-2.21684	0.581921	-2.01989	0.0433952	0.999909
ENSG00000122420	1	78769568	79005434	+	PTGFR	protein_coding	5737	1846.78	389.9	0.211125	-2.24383	754.12	-1.39748	-2.24213	0.571679	-2.44452	0.0145045	0.732375
ENSG00000104415	8	134203282	134242587	+	WISP1	protein_coding	8840	421.239	88.9687	0.211207	-2.24327	172.036	-1.77951	-2.24404	0.481181	-3.69821	0.000217129	0.0540646
ENSG00000144218	2	100162323	100759201	-	AFF3	protein_coding	3899	198.524	41.9867	0.211494	-2.24131	81.1211	-1.61768	-2.24286	0.531885	-3.04141	0.00235475	0.247773
ENSG00000138829	5	127593601	127994878	-	FBN2	protein_coding	2201	18761.4	3988.86	0.21261	-2.23372	7682	-1.8345	-2.23374	0.455142	-4.03061	5.56325e-05	0.0199507
ENSG00000197991	13	61983818	62002220	-	PCDH20	protein_coding	NA	37.5361	8.10343	0.215883	-2.21168	15.4616	-1.22882	-2.21439	0.581176	-2.11436	0.0344845	0.999909
ENSG00000214401	17	44270942	44274089	+	KANSL1-AS1	antisense	644246	59.2237	12.8499	0.216973	-2.20441	24.4434	-1.3507	-2.2024	0.573054	-2.35701	0.0184227	0.842382
ENSG00000144354	2	174219548	174233725	+	CDCA7	protein_coding	83879	223.549	48.8443	0.218495	-2.19432	92.5204	-1.49867	-2.18087	0.549405	-2.72781	0.00637558	0.45196
ENSG00000183454	16	9852376	10276611	-	GRIN2A	protein_coding	2903	75.0723	16.7141	0.222641	-2.16721	31.3037	-1.43308	-2.18446	0.560616	-2.55625	0.0105806	0.624017
ENSG00000009413	6	111620234	111804918	-	REV3L	protein_coding	5980	2029.45	460.705	0.227009	-2.13918	852.892	-1.37867	-2.13828	0.565473	-2.43808	0.0147656	0.741121
ENSG00000198919	3	108308529	108413693	+	DZIP3	protein_coding	9666	472.121	107.966	0.228682	-2.12858	199.005	-1.38458	-2.12395	0.563075	-2.45896	0.013934	0.724296
ENSG00000139269	12	57846106	57853063	+	INHBE	protein_coding	83729	84.2478	19.62	0.232885	-2.10231	35.777	-1.43079	-2.10311	0.551225	-2.59566	0.00944084	0.580645
ENSG00000271361	6	3023376	3024006	-	HTATSF1P2	pseudogene	NA	164.325	38.5274	0.234459	-2.09259	69.9768	-1.49141	-2.10903	0.53874	-2.76832	0.00563453	0.420591
ENSG00000112246	6	100832891	100912805	-	SIM1	protein_coding	6492	432.083	103.017	0.23842	-2.06842	185.284	-1.35062	-2.06321	0.561963	-2.40339	0.0162438	0.799243
ENSG00000152580	3	151143172	151176497	-	IGSF10	protein_coding	285313	130.125	31.1878	0.239675	-2.06085	55.9221	-1.42747	-2.04919	0.54423	-2.62291	0.00871824	0.56045
ENSG00000103742	15	65673802	65715410	-	IGDCC4	protein_coding	57722	1167.79	281.649	0.241181	-2.05181	503.184	-1.50741	-2.04875	0.523222	-2.88101	0.00396399	0.341079
ENSG00000021826	2	211342406	211543831	+	CPS1	protein_coding	1373	585.564	141.312	0.241326	-2.05095	252.375	-1.49072	-2.05064	0.528402	-2.82119	0.00478461	0.381611
ENSG00000182463	20	51588946	52111869	+	TSHZ2	protein_coding	128553	480.463	116.713	0.242917	-2.04146	207.65	-1.33545	-2.03805	0.561655	-2.3777	0.0174211	0.824645
ENSG00000138735	4	120415550	120550146	-	PDE5A	protein_coding	8654	501.316	122.259	0.243876	-2.03578	217.023	-1.55197	-2.03358	0.504417	-3.07675	0.00209272	0.227808
ENSG00000147862	9	14081842	14398982	-	NFIB	protein_coding	4781	316.138	78.1174	0.247099	-2.01684	137.622	-1.32521	-2.01361	0.560496	-2.36434	0.0180621	0.840921
ENSG00000196932	10	63166401	63213208	-	TMEM26	protein_coding	219623	91.755	22.6848	0.247232	-2.01606	39.9523	-1.16894	-1.99027	0.578005	-2.02238	0.0431373	0.999909
ENSG00000072657	12	72481046	73059422	+	TRHDE	protein_coding	29953	394.546	97.9452	0.248248	-2.01015	172.096	-1.59322	-2.0102	0.480709	-3.31432	0.000918656	0.149964
ENSG00000159217	17	47074774	47133012	+	IGF2BP1	protein_coding	10642	462.946	114.99	0.248388	-2.00933	201.979	-1.46605	-2.01404	0.527521	-2.77913	0.00545054	0.408849
ENSG00000160200	21	44473301	44497053	-	CBS	protein_coding	875	1463.08	367.6	0.251252	-1.99279	641.469	-1.57665	-1.99513	0.482895	-3.265	0.00109465	0.166263
ENSG00000171724	16	77822427	78014004	+	VAT1L	protein_coding	57687	135.964	34.2487	0.251895	-1.9891	59.6776	-1.36969	-1.97841	0.546081	-2.50822	0.0121341	0.667176
ENSG00000169071	9	94325373	94712444	-	ROR2	protein_coding	4920	271.094	68.2904	0.251906	-1.98904	118.991	-1.4308	-1.97931	0.530468	-2.69723	0.00699181	0.486558
ENSG00000187955	8	121072019	121384275	+	COL14A1	protein_coding	7373	415.4	104.894	0.252513	-1.98557	182.52	-1.42602	-1.98615	0.533198	-2.67447	0.00748483	0.505179
ENSG00000237125	4	174448421	174512475	+	HAND2-AS1	antisense	NA	96.7598	24.4602	0.252793	-1.98397	42.5351	-1.37402	-1.97519	0.544176	-2.52496	0.0115711	0.653499
ENSG00000136231	7	23349828	23510086	-	IGF2BP3	protein_coding	10643	638.114	161.792	0.253547	-1.97968	280.872	-1.54536	-1.98068	0.491063	-3.14696	0.00164978	0.202935
ENSG00000165323	11	92085262	92629618	+	FAT3	protein_coding	120114	151.813	38.9168	0.256347	-1.96383	67.1408	-1.4211	-1.97632	0.531859	-2.67196	0.00754105	0.506613
ENSG00000185960	X	585079	620146	+	SHOX	protein_coding	6473	296.118	76.2551	0.257515	-1.95727	131.221	-1.43436	-1.95873	0.524592	-2.73425	0.00625229	0.449672
ENSG00000138395	2	202655184	202760273	+	CDK15	protein_coding	65061	381.2	98.633	0.258743	-1.95041	169.275	-1.46044	-1.94342	0.512383	-2.85028	0.00436808	0.364419
ENSG00000137193	6	37137979	37143202	+	PIM1	protein_coding	5292	645.621	167.822	0.259939	-1.94375	287.272	-1.55046	-1.94108	0.475237	-3.2625	0.00110434	0.166289
ENSG00000050730	4	122052563	122148621	-	TNIP3	protein_coding	79931	146.808	38.1739	0.260026	-1.94327	65.3324	-1.39406	-1.93748	0.531822	-2.62129	0.00875977	0.560465
ENSG00000187800	1	156863490	156886226	+	PEAR1	protein_coding	375033	728.201	189.361	0.260039	-1.9432	324.071	-1.44886	-1.94404	0.516528	-2.805	0.00503167	0.387173
ENSG00000060982	12	24964295	25102393	-	BCAT1	protein_coding	586	3952.97	1030.87	0.260784	-1.93907	1761.4	-1.51139	-1.9393	0.491807	-3.07314	0.00211818	0.228384
ENSG00000168916	5	123972608	124084500	-	ZNF608	protein_coding	57507	255.246	67.0411	0.262653	-1.92877	114.092	-1.22813	-1.92064	0.566359	-2.16847	0.0301232	0.999909
ENSG00000134138	15	37181406	37393504	-	MEIS2	protein_coding	4212	1484.76	390.65	0.263106	-1.92628	664.178	-1.56133	-1.92528	0.464	-3.36492	0.000765645	0.132411
ENSG00000154874	17	18441117	18528930	-	CCDC144B	pseudogene	284047	84.2478	22.3197	0.264929	-1.91632	37.8017	-1.22795	-1.92102	0.56587	-2.17002	0.0300055	0.999909
ENSG00000206530	3	113005777	113160457	-	WDR52	protein_coding	55779	144.306	38.7136	0.268275	-1.89822	65.1116	-1.269	-1.8905	0.554961	-2.28665	0.0222162	0.915396
ENSG00000258484	15	69110560	69239150	+	SPESP1	protein_coding	246777	113.443	30.4422	0.268349	-1.89782	51.1923	-1.35508	-1.90918	0.536556	-2.52552	0.0115526	0.653499
ENSG00000168952	14	25278862	25519503	-	STXBP6	protein_coding	29091	670.646	180.024	0.268434	-1.89736	302.679	-1.48304	-1.90055	0.490611	-3.02284	0.00250412	0.257291
ENSG00000024526	1	68939835	68962904	-	DEPDC1	protein_coding	55635	1134.43	305.34	0.269158	-1.89348	512.611	-1.13514	-1.89154	0.575804	-1.9714	0.0486781	0.999909
ENSG00000155792	8	120885957	121063152	+	DEPTOR	protein_coding	64798	95.9257	25.963	0.270658	-1.88546	43.4537	-1.29948	-1.89125	0.547697	-2.37262	0.0176625	0.831565
ENSG00000007372	11	31806340	31839509	-	PAX6	protein_coding	5080	78.4088	21.2305	0.270767	-1.88487	35.5251	-1.26161	-1.89175	0.556076	-2.26877	0.0232826	0.925878
ENSG00000078177	4	40058446	40159872	+	N4BP2	protein_coding	55728	216.875	58.9913	0.272005	-1.87829	98.4623	-1.17227	-1.87769	0.570317	-2.05547	0.0398337	0.999909
ENSG00000143341	1	185703683	186160085	+	HMCN1	protein_coding	83872	4337.51	1185.29	0.273266	-1.87162	1973.35	-1.44095	-1.87252	0.499173	-2.88668	0.00389331	0.3368
ENSG00000118898	16	4932508	5010742	-	PPL	protein_coding	5493	226.051	62.0135	0.274334	-1.86599	103.023	-1.25955	-1.8584	0.552346	-2.28036	0.0225861	0.921872
ENSG00000103226	16	16326352	16388668	+	NOMO3	protein_coding	408050	351.171	97.2788	0.277012	-1.85198	160.752	-1.22811	-1.84283	0.556979	-2.20495	0.0274576	0.999171
ENSG00000139793	13	97873688	98046374	+	MBNL2	protein_coding	10150	3163.04	877.778	0.277511	-1.84939	1449.09	-1.32632	-1.8491	0.533255	-2.48721	0.0128751	0.690306
ENSG00000152495	5	110559351	110830584	+	CAMK4	protein_coding	814	123.452	34.3562	0.278296	-1.84531	56.6302	-1.12781	-1.83159	0.572313	-1.97062	0.0487679	0.999909
ENSG00000179979	4	1385340	1389780	+	CRIPAK	protein_coding	285464	293.616	81.986	0.279229	-1.84048	134.893	-1.39316	-1.8352	0.506454	-2.75081	0.0059448	0.435105
ENSG00000177888	1	197122810	197169672	-	ZBTB41	protein_coding	360023	680.655	190.061	0.279233	-1.84046	312.71	-1.21883	-1.83929	0.558342	-2.18294	0.0290402	0.999909
ENSG00000114107	3	138213186	138313380	-	CEP70	protein_coding	80321	444.595	125.942	0.283273	-1.81973	205.605	-1.14914	-1.81592	0.568	-2.02314	0.0430585	0.999909
ENSG00000196139	10	5077546	5149878	+	AKR1C3	protein_coding	8644	578.891	166.032	0.28681	-1.80183	269.246	-1.24477	-1.80276	0.546551	-2.2775	0.0227564	0.92231
ENSG00000196517	1	44457172	44497139	-	SLC6A9	protein_coding	6536	1367.98	393.178	0.287415	-1.79879	636.88	-1.42512	-1.79963	0.480711	-2.96461	0.00303064	0.299075
ENSG00000141448	18	19749404	19782491	+	GATA6	protein_coding	2627	65.8968	19.0383	0.28891	-1.79131	30.7529	-1.13689	-1.8101	0.568536	-1.99967	0.0455357	0.999909
ENSG00000183098	13	93879095	95059655	+	GPC6	protein_coding	10082	1136.93	331.61	0.291672	-1.77758	532.94	-1.32735	-1.77757	0.514938	-2.57769	0.0099462	0.59907
ENSG00000116991	1	232533711	232697304	-	SIPA1L2	protein_coding	57568	770.742	225.152	0.292124	-1.77535	361.549	-1.31032	-1.77167	0.519603	-2.52177	0.0116765	0.653499
ENSG00000109063	17	10531843	10560626	-	MYH3	protein_coding	4621	67.565	19.7932	0.292951	-1.77127	31.7362	-1.12332	-1.75042	0.564863	-1.98865	0.0467396	0.999909
ENSG00000174564	3	136665072	136729927	+	IL20RB	protein_coding	53833	414.566	121.982	0.294239	-1.76494	195.128	-1.32861	-1.77178	0.512482	-2.5925	0.00952819	0.581919
ENSG00000270346	6	3020388	3022984	+	RP1-90J20.12	lincRNA	NA	456.273	134.708	0.295235	-1.76006	215.099	-1.18094	-1.76717	0.555769	-2.12487	0.0335977	0.999909
ENSG00000146414	6	146185381	146285559	-	SHPRH	protein_coding	257218	310.299	92.3381	0.297578	-1.74866	146.828	-1.14976	-1.7459	0.559462	-2.05511	0.0398681	0.999909
ENSG00000112984	5	137514408	137523404	+	KIF20A	protein_coding	10112	3751.11	1118.5	0.298177	-1.74576	1776.65	-1.13946	-1.74497	0.561523	-2.02923	0.0424344	0.999909
ENSG00000188501	15	66839517	66858317	-	LCTL	protein_coding	197021	65.8968	19.7611	0.299879	-1.73755	31.295	-1.12618	-1.74773	0.563613	-1.99814	0.0457011	0.999909
ENSG00000140323	15	40650436	40663257	+	DISP2	protein_coding	85455	128.457	38.6732	0.301059	-1.73188	61.1191	-1.20009	-1.75056	0.547903	-2.19033	0.0285002	0.999909
ENSG00000137501	11	85405267	85522184	-	SYTL2	protein_coding	54843	844.146	257.434	0.304964	-1.71329	404.112	-1.39004	-1.71238	0.46233	-3.0066	0.00264185	0.267439
ENSG00000178878	12	12878851	12982909	+	APOLD1	protein_coding	81575	340.328	104.668	0.307551	-1.7011	163.583	-1.34807	-1.70062	0.479404	-2.81197	0.00492392	0.387173
ENSG00000169760	3	173114074	174004434	+	NLGN1	protein_coding	22871	381.2	117.561	0.308397	-1.69714	183.471	-1.25252	-1.69837	0.520406	-2.40682	0.0160923	0.796272
ENSG00000169933	X	12156585	12742642	+	FRMPD4	protein_coding	9758	130.959	40.4186	0.308635	-1.69603	63.0538	-1.23929	-1.69914	0.524979	-2.36064	0.0182435	0.840921
ENSG00000165983	10	16478942	16555736	+	PTER	protein_coding	9317	293.616	90.7139	0.308954	-1.69454	141.439	-1.18361	-1.69161	0.541655	-2.18517	0.028876	0.999909
ENSG00000248698	4	14113592	14141676	+	LINC01085	lincRNA	152742	85.0819	26.3054	0.309178	-1.69349	40.9996	-1.14525	-1.69054	0.551411	-2.07695	0.0378059	0.999909
ENSG00000163629	4	87515468	87736324	+	PTPN13	protein_coding	5783	4425.93	1384.64	0.312847	-1.67647	2144.96	-1.18229	-1.67647	0.538951	-2.19368	0.0282584	0.999909
ENSG00000118596	12	59989848	60176395	+	SLC16A7	protein_coding	9194	716.523	225.374	0.314539	-1.66869	348.161	-1.10134	-1.66697	0.558473	-1.97205	0.0486042	0.999909
ENSG00000226445	6	169613349	169639660	+	XXyac-YX65C7_A.2	antisense	101929523	111.774	35.2349	0.315233	-1.66551	54.3698	-1.17838	-1.65883	0.535743	-2.19953	0.0278406	0.999747
ENSG00000164107	4	174446120	174451380	-	HAND2	protein_coding	9464	164.325	52.2594	0.318025	-1.65279	80.2757	-1.17508	-1.65555	0.53604	-2.19215	0.0283684	0.999909
ENSG00000154864	18	10666480	11148587	-	PIEZO2	protein_coding	63895	746.552	238.998	0.320136	-1.64324	365.887	-1.13575	-1.63922	0.544898	-2.08433	0.03713	0.999909
ENSG00000111052	12	81186299	81331704	-	LIN7A	protein_coding	8825	494.643	158.622	0.32068	-1.64079	242.627	-1.09445	-1.63712	0.555378	-1.97063	0.0487659	0.999909
ENSG00000139263	12	59265931	59314303	-	LRIG3	protein_coding	121227	768.24	247.279	0.321877	-1.63542	377.519	-1.31946	-1.63376	0.465939	-2.83184	0.00462816	0.376
ENSG00000180530	21	16333556	16437321	-	NRIP1	protein_coding	8204	837.473	271.484	0.324171	-1.62517	412.982	-1.09213	-1.62437	0.553793	-1.97208	0.0486	0.999909
ENSG00000091490	4	25749055	25865382	-	SEL1L3	protein_coding	23231	1254.54	406.962	0.324391	-1.62419	618.857	-1.17624	-1.6253	0.528567	-2.22534	0.0260587	0.971376
ENSG00000169744	4	16503164	16900432	-	LDB2	protein_coding	9079	447.097	145.252	0.324878	-1.62203	220.713	-1.15919	-1.61704	0.532449	-2.17709	0.0294736	0.999909
ENSG00000049246	1	7844380	7905237	+	PER3	protein_coding	8863	653.129	213.017	0.326148	-1.6164	323.045	-1.13462	-1.61368	0.539727	-2.10222	0.0355344	0.999909
ENSG00000154678	7	31790793	32338941	-	PDE1C	protein_coding	5137	1689.13	556.529	0.329478	-1.60175	839.679	-1.26238	-1.60047	0.482607	-2.61576	0.00890284	0.563427
ENSG00000132170	3	12328867	12475855	+	PPARG	protein_coding	5468	192.685	64.4463	0.334463	-1.58008	96.5061	-1.18191	-1.57491	0.511318	-2.3115	0.0208054	0.893908
ENSG00000221963	22	36044442	36064456	+	APOL6	protein_coding	80830	2719.28	923.664	0.339672	-1.55779	1372.57	-1.11509	-1.55717	0.532634	-2.09353	0.0363017	0.999909
ENSG00000164125	4	159045626	159094470	-	FAM198B	protein_coding	51313	1805.07	618.596	0.342699	-1.54499	915.215	-1.14011	-1.5447	0.519542	-2.19445	0.0282027	0.999909
ENSG00000170801	4	8271492	8308838	+	HTRA3	protein_coding	94031	186.012	63.7649	0.342799	-1.54456	94.3268	-1.09143	-1.53677	0.535602	-2.03776	0.0415742	0.999909
ENSG00000187244	19	45312328	45324673	+	BCAM	protein_coding	4059	117.613	40.4749	0.344136	-1.53895	59.7595	-1.12659	-1.54067	0.523224	-2.15316	0.031306	0.999909
ENSG00000138650	4	134070470	134129356	+	PCDH10	protein_coding	57575	1097.72	378.372	0.344688	-1.53664	558.21	-1.2248	-1.53787	0.475648	-2.57501	0.0100236	0.601657
ENSG00000182670	21	38445526	38575413	+	TTC3	protein_coding	7267	9582.56	3304.79	0.344876	-1.53585	4874.23	-1.13256	-1.53575	0.519916	-2.17835	0.0293798	0.999909
ENSG00000117226	1	89472349	89488577	-	GBP3	protein_coding	2635	1613.22	556.658	0.34506	-1.53508	820.798	-1.17767	-1.53422	0.499131	-2.35944	0.0183025	0.840921
ENSG00000121957	1	109417972	109477167	+	GPSM2	protein_coding	29899	971.769	335.453	0.345198	-1.5345	494.532	-1.07556	-1.53288	0.540127	-1.99132	0.0464459	0.999909
ENSG00000092621	1	120202421	120286838	+	PHGDH	protein_coding	26227	3293.17	1136.96	0.345247	-1.5343	1676.01	-1.26822	-1.5345	0.447077	-2.8367	0.00455818	0.373792
ENSG00000172348	6	46188475	46459709	-	RCAN2	protein_coding	10231	1110.24	387.19	0.348746	-1.51975	567.951	-1.18962	-1.51885	0.486799	-2.44376	0.0145352	0.732375
ENSG00000087842	X	15402921	15511687	-	PIR	protein_coding	8544	157.652	55.0705	0.349317	-1.51739	80.7158	-1.12066	-1.51011	0.516589	-2.16934	0.030057	0.999909
ENSG00000154930	20	24986868	25039616	-	ACSS1	protein_coding	84532	248.573	86.8641	0.349452	-1.51683	127.291	-1.15414	-1.51247	0.502213	-2.29811	0.0215555	0.912297
ENSG00000114315	3	193853934	193856521	+	HES1	protein_coding	3280	198.524	69.5683	0.350427	-1.51281	101.807	-1.11339	-1.50779	0.518975	-2.14535	0.0319245	0.999909
ENSG00000165813	10	115880621	115933979	-	C10orf118	protein_coding	55088	445.429	156.129	0.350513	-1.51246	228.454	-1.11198	-1.51208	0.520972	-2.13444	0.0328071	0.999909
ENSG00000167771	11	63678693	63684316	-	RCOR2	protein_coding	283248	92.5891	32.4936	0.350943	-1.51069	47.5174	-1.06788	-1.51318	0.537397	-1.98713	0.046908	0.999909
ENSG00000162849	1	245318287	245872733	+	KIF26B	protein_coding	55083	1008.47	354.992	0.35201	-1.50631	518.361	-1.14519	-1.50626	0.504332	-2.2707	0.0231649	0.925878
ENSG00000138061	2	38294116	38337044	-	CYP1B1	protein_coding	1545	3540.07	1257.37	0.355182	-1.49337	1828.05	-1.09463	-1.49341	0.522498	-2.095	0.0361713	0.999909
ENSG00000183496	15	82334119	82338482	-	MEX3B	protein_coding	84206	221.88	79.3852	0.357784	-1.48284	115.009	-1.12853	-1.4775	0.501519	-2.25023	0.0244345	0.935958
ENSG00000126016	X	112017731	112084043	-	AMOT	protein_coding	154796	650.626	235.046	0.361261	-1.46889	338.941	-1.09338	-1.46654	0.51434	-2.12578	0.0335212	0.999909
ENSG00000135678	12	69235977	69365350	-	CPM	protein_coding	1368	277.767	100.714	0.362582	-1.46362	144.977	-1.09563	-1.45885	0.510553	-2.14596	0.031876	0.999909
ENSG00000113368	5	126112315	126172712	+	LMNB1	protein_coding	4001	1812.58	657.99	0.363013	-1.46191	946.637	-1.07076	-1.4609	0.522375	-2.0498	0.0403844	0.999909
ENSG00000079102	8	92967203	93115514	-	RUNX1T1	protein_coding	862	1586.53	580.563	0.365933	-1.45035	832.054	-1.06656	-1.44958	0.520564	-2.04885	0.0404769	0.999909
ENSG00000144191	2	98962618	99015064	+	CNGA3	protein_coding	1261	251.075	91.9545	0.366243	-1.44913	131.735	-1.11357	-1.4492	0.497895	-2.23655	0.0253157	0.956464
ENSG00000122335	6	158530536	158589312	-	SERAC1	protein_coding	84947	729.035	267.529	0.366963	-1.4463	382.905	-1.16335	-1.44555	0.467778	-2.48697	0.0128837	0.690306
ENSG00000144366	2	189156396	189460653	+	GULP1	protein_coding	51454	350.337	128.905	0.367946	-1.44244	184.263	-1.04527	-1.43756	0.525746	-1.98816	0.0467942	0.999909
ENSG00000137809	15	68594050	68724501	-	ITGA11	protein_coding	22801	14131.1	5227.02	0.369894	-1.43481	7453.04	-1.05634	-1.43478	0.52022	-2.03057	0.0422991	0.999909
ENSG00000082497	1	210406144	210419976	+	SERTAD4	protein_coding	56256	180.173	66.685	0.370116	-1.43395	95.0571	-1.03397	-1.42562	0.526706	-1.96309	0.0496355	0.999909
ENSG00000114251	3	55499743	55523973	-	WNT5A	protein_coding	7474	6768.18	2506.16	0.370286	-1.43329	3571.67	-1.16275	-1.43323	0.461735	-2.51822	0.0117948	0.656114
ENSG00000128165	22	50919985	50924869	+	ADM2	protein_coding	79924	831.634	308.493	0.370948	-1.43071	439.278	-1.06761	-1.4337	0.514676	-2.07434	0.0380479	0.999909
ENSG00000144681	3	36421836	36589499	+	STAC	protein_coding	6769	1111.9	413.589	0.371965	-1.42676	588.168	-1.15025	-1.42574	0.465903	-2.46886	0.0135543	0.715264
ENSG00000244586	3	55521727	55522336	+	WNT5A-AS1	antisense	NA	149.31	55.8039	0.373745	-1.41988	79.1806	-1.07055	-1.42263	0.50902	-2.10316	0.0354518	0.999909
ENSG00000151090	3	24158651	24536773	-	THRB	protein_coding	7068	1990.25	751.023	0.377351	-1.40602	1060.83	-1.02955	-1.40497	0.522213	-1.97152	0.0486643	0.999909
ENSG00000164330	5	158122928	158526769	-	EBF1	protein_coding	1879	695.67	263.532	0.378818	-1.40042	371.566	-1.10858	-1.40183	0.479876	-2.31014	0.0208802	0.893908
ENSG00000176595	8	1922044	1955102	+	KBTBD11	protein_coding	9920	142.637	54.2448	0.380299	-1.3948	76.3429	-1.03235	-1.39318	0.516665	-1.9981	0.0457058	0.999909
ENSG00000111371	12	46576846	46663800	-	SLC38A1	protein_coding	81539	3017.07	1149.21	0.380903	-1.3925	1616.18	-1.08702	-1.39327	0.488707	-2.22427	0.0261304	0.971376
ENSG00000173068	9	16409501	16870841	-	BNC2	protein_coding	54796	1259.55	483.623	0.383966	-1.38095	677.604	-1.05271	-1.38046	0.502125	-2.0965	0.0360379	0.999909
ENSG00000241015	19	53935237	53947923	+	TPM3P9	pseudogene	147804	241.9	93.0858	0.384812	-1.37777	130.289	-1.06989	-1.3774	0.491165	-2.17828	0.0293853	0.999909
ENSG00000135069	9	80912059	80945009	+	PSAT1	protein_coding	29968	4432.6	1708.97	0.385545	-1.37503	2389.87	-1.10808	-1.37548	0.466787	-2.37385	0.0176037	0.831036
ENSG00000181804	3	142984064	143567373	-	SLC9A9	protein_coding	285195	261.919	101.358	0.386982	-1.36966	141.498	-1.03911	-1.36852	0.504282	-2.06058	0.0393433	0.999909
ENSG00000102287	X	151121596	151143152	-	GABRE	protein_coding	2564	1429.71	555.362	0.388444	-1.36422	773.949	-1.08743	-1.3631	0.473805	-2.2951	0.0217276	0.912297
ENSG00000168542	2	189839046	189877472	+	COL3A1	protein_coding	1281	112911	43877.7	0.388604	-1.36363	61136.1	-1.09975	-1.36361	0.465935	-2.3603	0.0182603	0.840921
ENSG00000166435	11	74518784	74660245	-	XRRA1	protein_coding	143570	381.2	149.401	0.391923	-1.35136	207.351	-1.08044	-1.35111	0.471915	-2.28947	0.0220521	0.913942
ENSG00000184226	13	66876967	67804468	-	PCDH9	protein_coding	5101	383.703	151.315	0.394355	-1.34243	209.412	-1.05524	-1.33957	0.48223	-2.18825	0.0286515	0.999909
ENSG00000223749	X	133677367	133680741	-	MIR503HG	lincRNA	84848	906.706	358.936	0.395868	-1.33691	495.878	-1.0767	-1.33548	0.466026	-2.31038	0.020867	0.893908
ENSG00000150594	10	112836790	112840658	+	ADRA2A	protein_coding	150	996.793	403.882	0.405181	-1.30336	552.109	-1.01266	-1.30507	0.491611	-2.05988	0.0394099	0.999909
ENSG00000108821	17	48260650	48278993	-	COL1A1	protein_coding	1277	541963	219668	0.405318	-1.30287	300242	-1.07378	-1.30287	0.448551	-2.39388	0.0166712	0.813398
ENSG00000224189	2	177037923	177053686	-	HOXD-AS1	antisense	401022	290.279	118.787	0.409215	-1.28907	161.66	-1.013	-1.29141	0.484604	-2.09037	0.0365844	0.999909
ENSG00000168297	3	58318607	58411748	+	PXK	protein_coding	54899	4194.87	1722.07	0.410519	-1.28448	2340.27	-1.0415	-1.2841	0.461305	-2.25773	0.0239622	0.92903
ENSG00000119138	9	72999503	73029540	-	KLF9	protein_coding	687	593.905	244.428	0.41156	-1.28083	331.797	-0.99151	-1.28175	0.493346	-2.00976	0.0444561	0.999909
ENSG00000144824	3	111451344	111695364	+	PHLDB2	protein_coding	90102	1591.53	655.387	0.411796	-1.28	889.423	-0.986152	-1.27899	0.495369	-1.99074	0.0465091	0.999909
ENSG00000079215	5	36606457	36688436	+	SLC1A3	protein_coding	6507	234.392	97.3543	0.415348	-1.26761	131.614	-0.988293	-1.27037	0.489673	-2.01827	0.0435632	0.999909
ENSG00000163945	4	1341054	1381837	+	UVSSA	protein_coding	57654	384.537	159.81	0.41559	-1.26677	215.991	-1.00343	-1.26626	0.477889	-2.09972	0.0357539	0.999909
ENSG00000111799	6	75794042	75915767	-	COL12A1	protein_coding	1303	100841	42017.5	0.41667	-1.26302	56723.4	-1.03004	-1.26302	0.456946	-2.25418	0.0241846	0.92903
ENSG00000070669	7	97481430	97501854	-	ASNS	protein_coding	440	2209.63	929.026	0.420445	-1.25001	1249.18	-0.998283	-1.25087	0.473005	-2.11051	0.0348143	0.999909
ENSG00000172061	3	194075976	194090472	-	LRRC15	protein_coding	131578	30639.5	12948.3	0.422601	-1.24263	17371.1	-0.972141	-1.24263	0.486336	-1.99891	0.0456184	0.999909
ENSG00000130635	9	137533620	137736686	+	COL5A1	protein_coding	1289	44033.2	18708.4	0.42487	-1.23491	25039.6	-1.00616	-1.23488	0.457557	-2.19899	0.0278787	0.999747
ENSG00000186340	6	169615875	169654139	-	THBS2	protein_coding	7058	39946	17238.1	0.431535	-1.21245	22915.1	-0.963717	-1.2124	0.47567	-2.02602	0.0427628	0.999909
ENSG00000106571	7	42000548	42277469	-	GLI3	protein_coding	2737	2854.41	1253.85	0.439266	-1.18683	1653.99	-0.972673	-1.18658	0.452511	-2.1495	0.0315945	0.999909
ENSG00000182492	X	152760397	152775012	+	BGN	protein_coding	633	13616.4	6003.97	0.440936	-1.18136	7907.09	-0.941119	-1.18145	0.474045	-1.98529	0.047112	0.999909
ENSG00000112902	5	9035138	9546187	-	SEMA5A	protein_coding	9037	5594.55	2528.87	0.452024	-1.14553	3295.29	-0.92608	-1.14575	0.463333	-1.99873	0.0456371	0.999909
ENSG00000185215	14	103589779	103603776	+	TNFAIP2	protein_coding	7127	2608.34	1180.53	0.452598	-1.1437	1537.48	-0.938635	-1.1434	0.451152	-2.08053	0.0374773	0.999909
ENSG00000177374	17	1957448	1962981	+	HIC1	protein_coding	3090	1271.22	575.838	0.452979	-1.14248	749.685	-0.921935	-1.14222	0.464349	-1.98543	0.0470962	0.999909
ENSG00000185201	11	307631	315272	+	IFITM2	protein_coding	10581	4594.42	2087.17	0.454284	-1.13833	2713.99	-0.936763	-1.13817	0.449007	-2.0863	0.0369514	0.999909
ENSG00000143320	1	156669398	156675608	-	CRABP2	protein_coding	1382	6618.04	3010.87	0.454949	-1.13622	3912.66	-0.936666	-1.13611	0.447581	-2.09273	0.0363732	0.999909
ENSG00000013297	3	170136653	170578169	+	CLDN11	protein_coding	5010	35294.8	16306.1	0.461996	-1.11405	21053.2	-0.915113	-1.11403	0.450518	-2.03124	0.0422302	0.999909
ENSG00000163171	2	37869032	37965611	-	CDC42EP3	protein_coding	10602	8799.3	4085.05	0.464247	-1.10703	5263.61	-0.908024	-1.10709	0.451732	-2.01009	0.0444211	0.999909
ENSG00000116774	1	114522063	114524876	+	OLFML3	protein_coding	56944	7028.43	3354.85	0.477326	-1.06695	4273.25	-0.88492	-1.06695	0.442223	-2.00107	0.0453844	0.999909
ENSG00000089486	16	4560676	4588829	-	CDIP1	protein_coding	29965	504.652	1103.75	2.18715	1.12905	953.977	0.914609	1.12893	0.450991	2.028	0.0425603	0.999909
ENSG00000178718	15	75246757	75249805	-	RPP25	protein_coding	54913	246.07	553.961	2.25123	1.17071	476.988	0.929413	1.17148	0.465197	1.99789	0.0457285	0.999909
ENSG00000143158	1	167885967	167906278	-	MPC2	protein_coding	25874	685.66	1550.43	2.26122	1.1771	1334.24	0.932198	1.17706	0.466311	1.99909	0.0455985	0.999909
ENSG00000168874	2	85978467	86015189	+	ATOH8	protein_coding	84913	1232.85	2798.99	2.27033	1.1829	2407.45	0.953433	1.18294	0.454433	2.09807	0.0358989	0.999909
ENSG00000103381	16	12756919	12897874	-	CPPED1	protein_coding	55313	915.048	2085.59	2.27922	1.18854	1792.96	0.948033	1.18825	0.461389	2.05474	0.0399043	0.999909
ENSG00000097021	1	6324329	6454451	-	ACOT7	protein_coding	11332	845.814	1940.03	2.29369	1.19767	1666.48	0.957192	1.19772	0.460215	2.07988	0.0375364	0.999909
ENSG00000112576	6	41902671	42018095	-	CCND3	protein_coding	896	1135.26	2640.81	2.32617	1.21796	2264.42	0.962066	1.21796	0.46778	2.05667	0.0397184	0.999909
ENSG00000163132	4	4861393	4865663	+	MSX1	protein_coding	4487	286.109	667.251	2.33216	1.22167	571.965	0.951616	1.22114	0.476071	1.9989	0.0456197	0.999909
ENSG00000115756	2	10443015	10567743	+	HPCAL1	protein_coding	3241	584.73	1375.85	2.35298	1.23449	1178.07	0.990352	1.23457	0.457457	2.16491	0.0303946	0.999909
ENSG00000100100	22	31677579	31688520	-	PIK3IP1	protein_coding	113791	558.037	1324.47	2.37344	1.24698	1132.86	0.994789	1.24665	0.460963	2.15807	0.0309224	0.999909
ENSG00000162413	1	6650784	6674667	-	KLHL21	protein_coding	9903	1486.43	3553.76	2.3908	1.25749	3036.93	0.973182	1.25739	0.479906	2.02786	0.0425745	0.999909
ENSG00000118503	6	138188351	138204449	+	TNFAIP3	protein_coding	7128	547.193	1312.12	2.39792	1.26178	1120.89	1.02264	1.2616	0.449935	2.27287	0.0230343	0.925878
ENSG00000174080	11	66330934	66336312	-	CTSF	protein_coding	8722	712.352	1718.04	2.41178	1.2701	1466.62	0.992913	1.2702	0.473965	2.09491	0.0361793	0.999909
ENSG00000162545	1	20808884	20812713	-	CAMK2N1	protein_coding	55450	885.853	2147.63	2.42437	1.27761	1832.19	1.04163	1.27755	0.445571	2.33773	0.0194012	0.860103
ENSG00000137824	15	41028082	41048049	-	RMDN3	protein_coding	55177	522.169	1270.07	2.4323	1.28232	1083.09	0.973655	1.28215	0.490205	1.98622	0.0470091	0.999909
ENSG00000101412	20	32263489	32274210	-	E2F1	protein_coding	1869	302.791	737.451	2.43551	1.28422	628.786	1.01494	1.28403	0.466964	2.17348	0.029744	0.999909
ENSG00000117318	1	23884409	23886285	-	ID3	protein_coding	3399	1971.06	4831.86	2.4514	1.2936	4116.66	1.00226	1.29366	0.479118	2.09189	0.0364483	0.999909
ENSG00000011198	3	43731605	43775863	+	ABHD5	protein_coding	51099	419.571	1033.64	2.46356	1.30074	880.12	1.05418	1.3007	0.449845	2.34343	0.0191072	0.855757
ENSG00000171533	11	75297963	75380165	-	MAP6	protein_coding	4135	82.5795	203.491	2.46418	1.30111	173.263	1.00202	1.30162	0.482608	2.07626	0.0378701	0.999909
ENSG00000167992	11	61025762	61062896	-	VWCE	protein_coding	220001	70.9016	175.553	2.47601	1.30802	149.39	0.997193	1.30686	0.487384	2.04601	0.0407552	0.999909
ENSG00000143786	1	224622362	224928251	+	CNIH3	protein_coding	149111	208.534	518.723	2.48747	1.31468	441.176	0.998285	1.3131	0.489373	2.03993	0.0413575	0.999909
ENSG00000154928	3	134316643	134979309	+	EPHB1	protein_coding	2047	265.255	662.769	2.49861	1.32113	563.391	1.05699	1.32074	0.458585	2.30489	0.0211727	0.904214
ENSG00000136856	9	130159421	130170703	+	SLC2A8	protein_coding	29988	59.2237	148.307	2.50419	1.32434	126.036	1.00008	1.32475	0.492885	2.02903	0.0424553	0.999909
ENSG00000262576	5	140734768	140892546	+	PCDHGA4	protein_coding	56111	150.979	378.835	2.50919	1.32722	321.871	0.988186	1.32542	0.499103	1.97992	0.047712	0.999909
ENSG00000198513	14	50999227	51099786	+	ATL1	protein_coding	51062	111.774	280.75	2.51176	1.3287	238.506	1.01998	1.32668	0.483167	2.11104	0.0347691	0.999909
ENSG00000112759	6	44187242	44201888	+	SLC29A1	protein_coding	2030	284.44	718.044	2.52441	1.33594	609.643	1.07165	1.3355	0.456689	2.34656	0.0189478	0.8508
ENSG00000146072	6	47199268	47277641	-	TNFRSF21	protein_coding	27242	314.469	794.354	2.52601	1.33686	674.383	0.998962	1.33699	0.498056	2.00572	0.0448859	0.999909
ENSG00000129465	14	24805227	24809251	-	RIPK3	protein_coding	11035	236.061	601.97	2.55007	1.35053	510.493	1.03535	1.35025	0.484575	2.13661	0.03263	0.999909
ENSG00000108861	17	41843489	41856356	-	DUSP3	protein_coding	1845	2201.29	5615.58	2.55104	1.35109	4762	1.06507	1.35108	0.468336	2.27415	0.022957	0.925878
ENSG00000102032	X	153200716	153210232	-	RENBP	protein_coding	5973	89.2526	229.489	2.57124	1.36246	194.43	1.02231	1.36425	0.496418	2.05938	0.0394582	0.999909
ENSG00000087074	19	49375649	49379314	+	PPP1R15A	protein_coding	23645	2860.25	7382.85	2.58119	1.36804	6252.2	1.04475	1.36803	0.48671	2.14656	0.0318285	0.999909
ENSG00000113645	5	167718656	167899308	+	WWC1	protein_coding	23286	90.9209	234.777	2.58221	1.36861	198.813	1.02881	1.36938	0.495089	2.07804	0.0377058	0.999909
ENSG00000164484	6	130686879	130764208	+	TMEM200A	protein_coding	114801	745.718	1934.63	2.59432	1.37535	1637.4	1.01972	1.3748	0.501313	2.0341	0.0419412	0.999909
ENSG00000171345	17	39679869	39684560	-	KRT19	protein_coding	3880	1000.13	2604.78	2.60445	1.38098	2203.62	1.10014	1.38105	0.461413	2.38428	0.0171124	0.814449
ENSG00000214944	5	72921983	73237818	+	ARHGEF28	protein_coding	64283	228.553	595.784	2.60676	1.38226	503.976	1.06962	1.38272	0.479457	2.2309	0.0256875	0.966991
ENSG00000122861	10	75668935	75677255	+	PLAU	protein_coding	5328	503.818	1318.59	2.61719	1.38802	1114.9	1.08722	1.38835	0.472213	2.3024	0.0213124	0.907959
ENSG00000103196	16	84853590	84954374	+	CRISPLD2	protein_coding	83716	2186.27	5749.24	2.6297	1.3949	4858.49	1.10403	1.39496	0.465575	2.37134	0.0177239	0.832213
ENSG00000242221	19	43568363	43587197	-	PSG2	protein_coding	5670	116.779	307.611	2.63412	1.39732	259.903	1.07512	1.39921	0.483137	2.22529	0.026062	0.971376
ENSG00000157680	7	137065783	137531838	-	DGKI	protein_coding	9162	139.301	368.02	2.64191	1.40158	310.84	1.02899	1.39902	0.504935	2.03787	0.0415624	0.999909
ENSG00000154122	5	14704910	14871887	-	ANKH	protein_coding	56172	596.407	1576.05	2.64257	1.40194	1331.14	1.08487	1.4015	0.478976	2.26498	0.023514	0.925878
ENSG00000175600	7	40174575	40900362	+	SUGCT	protein_coding	79783	79.2429	210.042	2.65061	1.40632	177.342	1.01615	1.40552	0.512314	1.98346	0.0473162	0.999909
ENSG00000189320	7	135413096	135433594	-	FAM180A	protein_coding	389558	2152.07	5705.03	2.65095	1.40651	4816.79	1.0868	1.40635	0.479926	2.26452	0.0235419	0.925878
ENSG00000117410	1	44440159	44443967	+	ATP6V0B	protein_coding	533	906.706	2412.82	2.66108	1.41201	2036.29	1.08971	1.4121	0.480695	2.26694	0.0233937	0.925878
ENSG00000175745	5	92919043	92930321	+	NR2F1	protein_coding	7025	387.039	1030.69	2.66301	1.41306	869.778	1.02565	1.41238	0.510496	2.00912	0.0445247	0.999909
ENSG00000158859	1	161154098	161168846	-	ADAMTS4	protein_coding	9507	291.114	775.335	2.66334	1.41324	654.28	1.02755	1.41198	0.509573	2.01649	0.0437485	0.999909
ENSG00000148834	10	105995114	106027217	+	GSTO1	protein_coding	9446	1135.26	3038.02	2.67606	1.42011	2562.33	1.09085	1.42013	0.483232	2.2574	0.023983	0.92903
ENSG00000137975	1	86889769	86922241	+	CLCA2	protein_coding	9635	51.7165	138.515	2.67836	1.42135	116.816	1.05056	1.41839	0.501496	2.09486	0.0361834	0.999909
ENSG00000073756	1	186640923	186649559	-	PTGS2	protein_coding	5743	56.7213	152.345	2.68586	1.42538	128.439	1.0412	1.4249	0.507615	2.05116	0.0402512	0.999909
ENSG00000198053	20	1875154	1920543	+	SIRPA	protein_coding	140885	3020.41	8130.64	2.6919	1.42863	6853.08	1.08782	1.42865	0.487931	2.22945	0.0257837	0.968526
ENSG00000092445	15	41849873	41871536	+	TYRO3	protein_coding	7301	370.357	1000.94	2.70264	1.43437	843.295	1.14049	1.43434	0.462316	2.46691	0.0136284	0.715787
ENSG00000073008	19	45147098	45166850	+	PVR	protein_coding	5817	1493.94	4045.49	2.70794	1.43719	3407.6	1.10095	1.43717	0.484622	2.27178	0.0230998	0.925878
ENSG00000028137	1	12227060	12269285	+	TNFRSF1B	protein_coding	7133	219.378	596.222	2.71779	1.44243	502.011	1.10254	1.44119	0.485265	2.27204	0.0230842	0.925878
ENSG00000232368	X	30648415	30648942	+	FTLP2	pseudogene	NA	83.4136	226.71	2.7179	1.44249	190.886	1.05523	1.4412	0.50666	2.08273	0.0372762	0.999909
ENSG00000109610	4	24791534	24802464	+	SOD3	protein_coding	6649	420.405	1143.75	2.7206	1.44393	962.916	1.16967	1.44395	0.449498	2.60217	0.00926362	0.572398
ENSG00000259207	17	45331212	45421658	+	ITGB3	protein_coding	3690	114.277	311.791	2.72838	1.44805	262.412	1.07354	1.44565	0.500212	2.14616	0.0318603	0.999909
ENSG00000198855	12	108908962	108919614	+	FICD	protein_coding	11153	306.962	838.219	2.73069	1.44927	705.404	1.11524	1.4488	0.481848	2.3145	0.0206403	0.893908
ENSG00000077238	16	27324989	27376099	+	IL4R	protein_coding	3566	579.725	1585.45	2.73484	1.45145	1334.02	1.10612	1.4511	0.487194	2.2704	0.0231836	0.925878
ENSG00000125637	2	113914902	113966973	+	PSD4	protein_coding	23550	98.4281	269.819	2.74128	1.45485	226.971	1.12844	1.45598	0.477884	2.36131	0.0182103	0.840921
ENSG00000165757	10	30301729	30404423	-	KIAA1462	protein_coding	57608	2177.1	5968.72	2.7416	1.45502	5020.82	1.07142	1.45486	0.504116	2.12534	0.0335586	0.999909
ENSG00000100003	22	30792846	30821305	+	SEC14L2	protein_coding	23541	110.94	305.017	2.74938	1.45911	256.498	1.02987	1.45839	0.521243	1.97579	0.048178	0.999909
ENSG00000069011	5	134363425	134370503	-	PITX1	protein_coding	5307	78.4088	216.172	2.75699	1.46309	181.731	1.04237	1.46323	0.517873	2.0128	0.0441361	0.999909
ENSG00000158406	6	26281283	26285762	-	HIST1H4H	protein_coding	8365	93.4233	257.794	2.75942	1.46437	216.702	1.10991	1.4634	0.489654	2.26672	0.0234076	0.925878
ENSG00000115041	2	95963052	96051825	+	KCNIP3	protein_coding	30818	209.368	578.099	2.76116	1.46527	485.916	1.14998	1.46583	0.470644	2.44341	0.0145494	0.732375
ENSG00000158560	7	95401866	95739634	+	DYNC1I1	protein_coding	1780	75.0723	209.921	2.79625	1.48349	176.209	1.10527	1.48197	0.4979	2.21985	0.0264288	0.978034
ENSG00000113504	5	1050499	1112150	-	SLC12A7	protein_coding	10723	145.974	408.312	2.79716	1.48396	342.728	1.11486	1.4826	0.493941	2.25708	0.0240031	0.92903
ENSG00000163131	1	150702672	150738433	-	CTSS	protein_coding	1520	140.969	394.595	2.79916	1.48499	331.188	1.09018	1.48654	0.505752	2.15557	0.0311171	0.999909
ENSG00000163734	4	74902306	74904524	-	CXCL3	protein_coding	2921	191.851	539.676	2.81299	1.4921	452.72	1.17174	1.49198	0.469821	2.49401	0.012631	0.685172
ENSG00000144136	2	113403434	113421404	+	SLC20A1	protein_coding	6574	1794.23	5051.98	2.81569	1.49349	4237.54	1.05674	1.49342	0.520335	2.03089	0.0422665	0.999909
ENSG00000197903	6	27106073	27114619	-	HIST1H2BK	protein_coding	85236	943.408	2663.91	2.82371	1.49759	2233.78	1.11186	1.49753	0.500088	2.22333	0.0261933	0.971376
ENSG00000115226	2	27714750	27718112	-	FNDC4	protein_coding	64838	329.484	932.773	2.83101	1.50132	781.951	1.10551	1.50086	0.503705	2.19476	0.0281811	0.999909
ENSG00000055163	5	156693089	156822606	+	CYFIP2	protein_coding	26999	127.623	362.72	2.84213	1.50697	303.946	1.16812	1.50801	0.477916	2.44421	0.0145171	0.732375
ENSG00000131669	9	95883771	95896570	-	NINJ1	protein_coding	4814	251.909	717.564	2.8485	1.5102	601.151	1.13083	1.5103	0.495948	2.28014	0.0225996	0.921872
ENSG00000107282	9	72042446	72287222	-	APBA1	protein_coding	320	261.919	747.083	2.85234	1.51215	625.792	1.07479	1.51136	0.518286	2.07373	0.0381045	0.999909
ENSG00000164694	6	159590429	159693141	+	FNDC1	protein_coding	84624	222.714	635.891	2.85518	1.51358	532.597	1.21276	1.5138	0.456849	2.65462	0.00793974	0.525316
ENSG00000182541	22	31608225	31676066	+	LIMK2	protein_coding	3985	457.107	1316.91	2.88096	1.52655	1101.96	1.15413	1.52616	0.490884	2.35112	0.0187171	0.848244
ENSG00000163739	4	74735110	74736959	+	CXCL1	protein_coding	2919	1474.75	4271.25	2.89625	1.53418	3572.13	1.20047	1.53436	0.471951	2.54364	0.0109703	0.636606
ENSG00000152268	11	13983914	14289646	+	SPON1	processed_transcript	NA	68.3992	198.207	2.8978	1.53496	165.755	1.08594	1.53652	0.520406	2.08672	0.0369138	0.999909
ENSG00000101665	18	46446223	46477081	-	SMAD7	protein_coding	4092	419.571	1218.58	2.90436	1.53822	1018.83	1.14331	1.53765	0.49913	2.2906	0.0219864	0.913942
ENSG00000170745	2	18059114	18542882	+	KCNS3	protein_coding	3790	133.462	388.871	2.91373	1.54287	325.019	1.2198	1.54234	0.465118	2.62255	0.00872745	0.56045
ENSG00000105755	19	44010871	44031396	-	ETHE1	protein_coding	23474	151.813	443.466	2.92114	1.54653	370.553	1.16163	1.54671	0.494192	2.35056	0.0187452	0.848244
ENSG00000166979	21	33784314	33887707	+	EVA1C	protein_coding	59271	53.3847	156.008	2.92233	1.54712	130.352	1.0479	1.54114	0.533429	1.96447	0.0494755	0.999909
ENSG00000100558	14	67853700	67878917	-	PLEK2	protein_coding	26499	83.4136	243.772	2.92244	1.54717	203.682	1.07191	1.54841	0.527703	2.03128	0.0422262	0.999909
ENSG00000187837	6	26055968	26056699	-	HIST1H1C	protein_coding	3006	446.263	1306.16	2.92687	1.54936	1091.18	1.14613	1.54931	0.501442	2.28568	0.0222731	0.915396
ENSG00000103811	15	79213400	79241916	-	CTSH	protein_coding	1512	38.3703	112.482	2.9315	1.55164	93.9544	1.08686	1.54686	0.522297	2.08091	0.0374419	0.999909
ENSG00000169247	5	148303202	148442726	-	SH3TC2	protein_coding	79628	31.6972	93.0817	2.93659	1.55414	77.7356	1.09016	1.55247	0.522469	2.08656	0.036928	0.999909
ENSG00000196611	11	102660651	102668891	-	MMP1	protein_coding	4312	12296	36260.5	2.94897	1.56021	30269.4	1.2381	1.56023	0.462979	2.6742	0.00749078	0.505179
ENSG00000226380	7	130561495	130598069	-	MIR29A	lincRNA	NA	249.407	735.879	2.95052	1.56097	614.261	1.14435	1.55981	0.505092	2.26563	0.0234738	0.925878
ENSG00000110660	11	107661717	107799019	-	SLC35F2	protein_coding	54733	328.65	978.61	2.97767	1.57418	816.12	1.14774	1.57359	0.507579	2.26121	0.0237464	0.92903
ENSG00000185022	22	38597889	38612518	+	MAFF	protein_coding	23764	492.14	1465.83	2.97847	1.57457	1222.41	1.1916	1.57465	0.490256	2.43056	0.0150757	0.754517
ENSG00000023171	11	123396344	123498482	+	GRAMD1B	protein_coding	57476	552.198	1652.2	2.99204	1.58113	1377.2	1.2078	1.58069	0.485131	2.48963	0.0127878	0.690306
ENSG00000170873	8	125563031	125740730	-	MTSS1	protein_coding	9788	36.702	109.961	2.99605	1.58306	91.6461	1.13475	1.57911	0.513455	2.21002	0.0271034	0.99319
ENSG00000034152	17	21187984	21218552	+	MAP2K3	protein_coding	5606	2102.86	6306.1	2.99882	1.5844	5255.29	1.18514	1.58434	0.495983	2.38948	0.0168724	0.814449
ENSG00000074416	3	127407909	127542051	-	MGLL	protein_coding	11343	2675.91	8025.23	2.99907	1.58451	6687.9	1.21161	1.58446	0.48472	2.49961	0.0124329	0.680772
ENSG00000123496	X	114238538	114254540	-	IL13RA2	protein_coding	3598	597.242	1793.46	3.0029	1.58636	1494.4	1.13776	1.58573	0.514331	2.21212	0.0269582	0.991324
ENSG00000129467	14	24787555	24804299	-	ADCY4	protein_coding	196883	412.063	1238.37	3.0053	1.58751	1031.8	1.13873	1.58741	0.514406	2.21367	0.0268512	0.989472
ENSG00000135480	12	52626304	52645970	+	KRT7	protein_coding	3855	1410.52	4249.33	3.01259	1.59101	3539.63	1.06064	1.59105	0.53919	1.96709	0.0491726	0.999909
ENSG00000254184	7	72023729	72298777	-	TYW1B	polymorphic_pseudogene	NA	27.5265	83.1934	3.0223	1.59565	69.2767	1.12152	1.59722	0.522185	2.14774	0.0317345	0.999909
ENSG00000102996	16	58059470	58080805	+	MMP15	protein_coding	4324	123.452	373.756	3.02754	1.59815	311.18	1.08693	1.60018	0.533543	2.03719	0.0416306	0.999909
ENSG00000240764	5	140868808	140892546	+	PCDHGC5	protein_coding	56097	84.2478	255.071	3.02763	1.59819	212.366	1.07129	1.59563	0.536991	1.99499	0.0460438	0.999909
ENSG00000104490	8	102698771	103137135	-	NCALD	protein_coding	83988	153.481	464.744	3.02802	1.59837	386.928	1.1635	1.59624	0.507647	2.29195	0.0219083	0.913942
ENSG00000197208	5	131630136	131679899	+	SLC22A4	protein_coding	6583	149.31	452.32	3.02939	1.59903	376.567	1.24167	1.59945	0.476116	2.60791	0.00910962	0.568278
ENSG00000226564	2	181737594	181738141	-	FTH1P20	pseudogene	NA	283.606	864.128	3.04693	1.60736	718.998	1.17651	1.60731	0.505821	2.32594	0.0200217	0.878693
ENSG00000180596	6	26115101	26124154	-	HIST1H2BC	protein_coding	8347	53.3847	162.701	3.0477	1.60772	135.372	1.15528	1.60346	0.512302	2.25507	0.0241287	0.92903
ENSG00000119862	2	64681103	64688515	+	LGALSL	protein_coding	29094	23.3558	71.4272	3.05822	1.61269	59.4093	1.07698	1.61839	0.539277	1.99707	0.0458173	0.999909
ENSG00000146555	7	3341080	4308632	+	SDK1	protein_coding	221935	40.8727	125.634	3.07379	1.62002	104.444	1.12167	1.61406	0.525728	2.13356	0.0328792	0.999909
ENSG00000241749	12	66151800	66220754	-	RPSAP52	pseudogene	204010	57.5554	177.881	3.0906	1.62789	147.799	1.23043	1.6277	0.490268	2.5097	0.0120832	0.667176
ENSG00000222041	2	87754887	87906324	+	LINC00152	lincRNA	112597	552.198	1710.83	3.09821	1.63144	1421.17	1.16114	1.63129	0.517168	2.24519	0.024756	0.942076
ENSG00000222041	2	87754887	87906324	+	LINC00152	lincRNA	541471	552.198	1710.83	3.09821	1.63144	1421.17	1.16114	1.63129	0.517168	2.24519	0.024756	0.942076
ENSG00000267519	19	13945330	13947173	-	MIR24-2	lincRNA	284454	212.705	660.628	3.10585	1.63499	548.647	1.17496	1.63484	0.513313	2.28898	0.0220807	0.913942
ENSG00000128266	22	23412540	23467224	+	GNAZ	protein_coding	2781	34.1996	106.457	3.1128	1.63822	88.3924	1.19036	1.63937	0.508807	2.3395	0.0193095	0.858215
ENSG00000226958	X	108297361	108297792	-	CTD-2328D6.1	pseudogene	NA	32549.7	101334	3.1132	1.6384	84137.6	1.08723	1.63839	0.540157	2.0128	0.0441355	0.999909
ENSG00000197077	22	25348697	25593415	+	KIAA1671	protein_coding	85379	32.5313	101.397	3.1169	1.64011	84.1805	1.13632	1.63687	0.525921	2.16062	0.0307246	0.999909
ENSG00000254667	11	123301058	123306427	+	AP000783.1	protein_coding	NA	52.5506	163.953	3.11991	1.64151	136.103	1.1821	1.63851	0.511538	2.31088	0.0208395	0.893908
ENSG00000132359	17	2680350	2941033	+	RAP1GAP2	protein_coding	23108	35.0337	109.603	3.1285	1.64547	90.9608	1.13483	1.64432	0.527902	2.14969	0.0315799	0.999909
ENSG00000144583	2	217122588	217236750	-	2017-03-04	protein_coding	57574	1444.72	4522.39	3.13028	1.64629	3752.97	1.25029	1.6462	0.487944	2.56237	0.010396	0.619753
ENSG00000124225	20	56223448	56286592	-	PMEPA1	protein_coding	56937	542.189	1707.17	3.14866	1.65474	1415.92	1.22608	1.65422	0.499885	2.45273	0.0141777	0.731415
ENSG00000221866	7	131808091	132333447	-	PLXNA4	protein_coding	91584	35.0337	110.702	3.15988	1.65987	91.7851	1.1679	1.65747	0.520499	2.24382	0.0248441	0.943374
ENSG00000110987	12	122457328	122499948	+	BCL7A	protein_coding	605	173.5	549.667	3.1681	1.66362	455.625	1.18946	1.66199	0.514774	2.31065	0.0208524	0.893908
ENSG00000163735	4	74861359	74864496	-	CXCL5	protein_coding	6374	829.966	2629.49	3.16819	1.66366	2179.61	1.15746	1.66404	0.525376	2.2031	0.0275878	0.999747
ENSG00000183578	15	51348795	51397473	-	TNFAIP8L3	protein_coding	388121	52.5506	166.491	3.16821	1.66367	138.006	1.10643	1.65868	0.538354	2.05521	0.0398587	0.999909
ENSG00000139874	14	38677204	38682272	+	SSTR1	protein_coding	6751	1173.63	3723.94	3.17301	1.66585	3086.36	1.17403	1.66578	0.520668	2.25485	0.024143	0.92903
ENSG00000130066	X	23801290	23804343	+	SAT1	protein_coding	6303	996.793	3177.62	3.18784	1.67258	2632.41	1.28445	1.67249	0.481836	2.66574	0.00768187	0.512134
ENSG00000168575	8	42273993	42397069	-	SLC20A2	protein_coding	6575	1218.67	3906.82	3.2058	1.68068	3234.79	1.16153	1.68055	0.527429	2.20224	0.0276483	0.999747
ENSG00000164659	7	86506222	86689015	-	KIAA1324L	protein_coding	222223	321.977	1034.32	3.21241	1.68366	856.235	1.21854	1.68389	0.510212	2.3883	0.0169265	0.814449
ENSG00000128805	10	49654077	49864310	-	ARHGAP22	protein_coding	58504	1029.32	3313.86	3.21945	1.68681	2742.72	1.29416	1.68669	0.48226	2.68353	0.00728501	0.497452
ENSG00000138835	9	116207011	116360018	+	RGS3	protein_coding	5998	899.199	2899.1	3.22409	1.68889	2399.12	1.2627	1.68886	0.495562	2.54801	0.010834	0.635026
ENSG00000134775	18	33877677	34360018	+	FHOD3	protein_coding	80206	708.182	2292.95	3.23779	1.69501	1896.76	1.28152	1.69459	0.489848	2.61615	0.00889276	0.563427
ENSG00000125968	20	30193086	30194318	+	ID1	protein_coding	3397	1738.34	5632.76	3.24031	1.69613	4659.15	1.32624	1.69612	0.471389	2.81347	0.00490097	0.387173
ENSG00000171873	20	4201329	4229721	-	ADRA1D	protein_coding	146	108.438	351.936	3.24552	1.69845	291.062	1.12307	1.69732	0.54048	2.07792	0.0377164	0.999909
ENSG00000185972	9	36169389	36171329	+	CCIN	protein_coding	881	64.2285	208.467	3.24572	1.69854	172.408	1.22275	1.69535	0.511309	2.39142	0.0167834	0.814449
ENSG00000119946	10	101088856	101154087	+	CNNM1	protein_coding	26507	81.7454	266.584	3.26115	1.70538	220.374	1.18889	1.70441	0.523995	2.26889	0.0232748	0.925878
ENSG00000187634	1	860260	879955	+	SAMD11	protein_coding	148398	59.2237	195.185	3.29573	1.7206	161.195	1.17577	1.72143	0.530889	2.21472	0.0267792	0.988904
ENSG00000078401	6	12290596	12297427	+	EDN1	protein_coding	1906	128.457	423.794	3.29911	1.72208	349.959	1.11551	1.72304	0.546022	2.04297	0.0410556	0.999909
ENSG00000178882	12	124457788	124800570	+	FAM101A	protein_coding	144347	352.006	1166.62	3.31422	1.72867	962.968	1.16142	1.72927	0.536101	2.16643	0.0302786	0.999909
ENSG00000178882	12	124457788	124800570	+	FAM101A	protein_coding	100533183	352.006	1166.62	3.31422	1.72867	962.968	1.16142	1.72927	0.536101	2.16643	0.0302786	0.999909
ENSG00000067141	15	73344051	73597547	+	NEO1	protein_coding	4756	531.345	1762.02	3.31615	1.72951	1454.35	1.3929	1.72932	0.452048	3.0813	0.00206098	0.227808
ENSG00000116141	1	220701568	220837803	+	MARK1	protein_coding	4139	40.0385	133.156	3.32569	1.73365	109.877	1.2722	1.73576	0.504167	2.52338	0.0116234	0.653499
ENSG00000162595	1	68511645	68517314	-	DIRAS3	protein_coding	9077	130.959	436.291	3.33149	1.73617	359.958	1.29897	1.73582	0.494735	2.62558	0.00865011	0.56045
ENSG00000198133	14	67913801	68000456	-	TMEM229B	protein_coding	161145	18.351	61.3759	3.34455	1.74181	50.6196	1.12673	1.7464	0.546432	2.06197	0.0392103	0.999909
ENSG00000122176	1	203309756	203320617	-	FMOD	protein_coding	2331	409.561	1372.04	3.35003	1.74417	1131.42	1.26793	1.74384	0.507821	2.49681	0.0125317	0.684037
ENSG00000161544	17	74523438	74547257	-	CYGB	protein_coding	114757	92.5891	310.253	3.35086	1.74453	255.837	1.27743	1.74299	0.504264	2.53326	0.0113007	0.649308
ENSG00000267279	18	59252979	59274149	-	RP11-879F14.2	lincRNA	NA	28.3606	95.3661	3.36262	1.74959	78.6147	1.13179	1.75405	0.546486	2.07104	0.0383553	0.999909
ENSG00000121769	1	31838472	31849697	-	FABP3	protein_coding	2170	60.0578	202.065	3.36451	1.75039	166.563	1.16593	1.74699	0.537644	2.1686	0.0301132	0.999909
ENSG00000184368	X	20024831	20135035	-	MAP7D2	protein_coding	256714	15.8486	53.3347	3.36527	1.75072	43.9632	1.10119	1.74623	0.551581	1.99642	0.0458878	0.999909
ENSG00000123358	12	52416616	52453291	+	NR4A1	protein_coding	3164	82.5795	278.284	3.3699	1.7527	229.358	1.21029	1.7517	0.526939	2.29682	0.0216288	0.912297
ENSG00000149633	20	36838890	36889174	-	KIAA1755	protein_coding	85449	23.3558	78.876	3.37714	1.7558	64.9959	1.16925	1.74897	0.536879	2.17787	0.0294159	0.999909
ENSG00000182022	10	125767184	125853206	-	CHST15	protein_coding	51363	137.632	464.879	3.37768	1.75603	383.067	1.1318	1.75527	0.546777	2.06995	0.0384573	0.999909
ENSG00000153823	2	229715242	230136001	-	PID1	protein_coding	55022	384.537	1301.1	3.38355	1.75854	1071.96	1.2631	1.75768	0.512558	2.4643	0.0137281	0.715787
ENSG00000204103	20	39314488	39317880	-	MAFB	protein_coding	9935	197.69	677.562	3.42739	1.77711	557.594	1.1555	1.77782	0.544694	2.12137	0.0338908	0.999909
ENSG00000125148	16	56642111	56643409	+	MT2A	protein_coding	4502	6242.68	21439.5	3.43435	1.78004	17640.3	1.39055	1.78002	0.47147	2.94938	0.00318407	0.304233
ENSG00000266852	10	106028080	106028177	-	MIR4482-1	miRNA	100616323	24.19	83.1046	3.4355	1.78052	68.3759	1.23363	1.7803	0.52547	2.34767	0.0188914	0.8508
ENSG00000182378	X	192989	220023	+	PLCXD1	protein_coding	55344	287.777	990.711	3.44263	1.78351	814.977	1.28718	1.78304	0.510534	2.52125	0.011694	0.653499
ENSG00000110203	11	71825915	71850936	+	FOLR3	protein_coding	2352	165.159	568.761	3.44372	1.78397	467.861	1.33916	1.78544	0.49336	2.71437	0.00664025	0.465804
ENSG00000169252	5	148206156	148208196	+	ADRB2	protein_coding	154	26.6924	92.0865	3.44992	1.78656	75.7379	1.24727	1.78466	0.522476	2.38723	0.0169757	0.814449
ENSG00000003249	16	90071273	90086536	-	DBNDD1	protein_coding	79007	74.2381	256.297	3.45236	1.78758	210.782	1.25543	1.78444	0.520328	2.41277	0.0158316	0.785599
ENSG00000120217	9	5450503	5470566	+	CD274	protein_coding	29126	40.0385	139.142	3.47519	1.79709	114.366	1.16878	1.79283	0.543613	2.15002	0.0315537	0.999909
ENSG00000181649	11	2949503	2950685	-	PHLDA2	protein_coding	7262	477.96	1661.44	3.4761	1.79747	1365.57	1.24408	1.79762	0.526185	2.36433	0.0180625	0.840921
ENSG00000125730	19	6677715	6730573	-	C3	protein_coding	718	1871.8	6508.61	3.47719	1.79792	5349.41	1.368	1.79805	0.486113	2.81416	0.00489045	0.387173
ENSG00000011422	19	44150247	44174699	-	PLAUR	protein_coding	5329	992.622	3466.11	3.49187	1.804	2847.74	1.35014	1.80387	0.494311	2.73136	0.0063073	0.449672
ENSG00000211445	5	150400124	150408554	+	GPX3	protein_coding	2878	61.7261	216.097	3.50091	1.80773	177.504	1.15176	1.80289	0.548558	2.09961	0.0357627	0.999909
ENSG00000136244	7	22765503	22771621	+	IL6	protein_coding	3569	216.875	763.547	3.52067	1.81585	626.879	1.35891	1.81527	0.494091	2.75033	0.00595352	0.435105
ENSG00000169429	4	74606223	74609433	+	IL8	protein_coding	3576	1609.88	5677.95	3.52693	1.81841	4660.93	1.47267	1.81836	0.447753	3.28903	0.00100532	0.159322
ENSG00000064205	20	43343485	43357150	+	WISP2	protein_coding	8839	274.431	971.337	3.53946	1.82353	797.11	1.23783	1.82233	0.532027	2.32662	0.0199853	0.878693
ENSG00000188581	17	39196811	39197713	-	KRTAP1-1	protein_coding	81851	24.19	85.9641	3.55371	1.82933	70.5205	1.25898	1.82823	0.527206	2.38802	0.0169394	0.814449
ENSG00000104368	8	42032236	42065242	-	PLAT	protein_coding	5327	636.446	2263.78	3.55692	1.83063	1856.95	1.46404	1.83086	0.456453	3.20743	0.00133928	0.177728
ENSG00000147642	8	110586207	110704020	-	SYBU	protein_coding	55638	19.1851	68.2979	3.55994	1.83185	56.0197	1.19246	1.82566	0.542657	2.19745	0.0279886	0.999747
ENSG00000125266	13	107142079	107187462	-	EFNB2	protein_coding	1948	280.27	1014.14	3.61843	1.85536	830.669	1.38698	1.85495	0.494427	2.80523	0.00502802	0.387173
ENSG00000244242	11	1753640	1771821	-	IFITM10	protein_coding	402778	72.5699	262.734	3.62043	1.85616	215.193	1.36796	1.85488	0.500689	2.73216	0.00629213	0.449672
ENSG00000143387	1	150768684	150780799	-	CTSK	protein_coding	1513	9883.68	35870.6	3.62928	1.85968	29373.9	1.50867	1.85967	0.44635	3.38001	0.000724825	0.127884
ENSG00000223764	1	852245	856396	-	RP11-54O7.3	lincRNA	100130417	35.8679	130.96	3.65117	1.86836	107.187	1.17181	1.86879	0.552254	2.12187	0.033849	0.999909
ENSG00000254087	8	56792372	56923940	+	LYN	protein_coding	4067	143.471	524.485	3.65567	1.87014	429.231	1.393	1.87111	0.496369	2.80637	0.00501024	0.387173
ENSG00000164742	7	45613739	45762715	+	ADCY1	protein_coding	107	19.1851	70.1839	3.65824	1.87115	57.4342	1.23978	1.87287	0.538812	2.30095	0.0213947	0.909247
ENSG00000104888	19	49932658	49945617	-	SLC17A7	protein_coding	57030	27.5265	101.988	3.70507	1.8895	83.3724	1.30189	1.88924	0.526602	2.47225	0.0134267	0.71501
ENSG00000136158	13	80910111	80915086	-	SPRY2	protein_coding	10253	345.332	1281.71	3.71152	1.89201	1047.61	1.47549	1.89145	0.471606	3.12865	0.00175613	0.211547
ENSG00000069188	17	71330523	71640228	-	SDK2	protein_coding	54549	170.164	632.442	3.71667	1.89401	516.872	1.34879	1.89547	0.515484	2.61655	0.00888243	0.563427
ENSG00000184160	4	3768075	3770251	+	ADRA2C	protein_coding	152	36.702	136.791	3.72707	1.89804	111.769	1.27938	1.89826	0.533662	2.39737	0.0165133	0.80795
ENSG00000233016	9	139615818	139622636	-	SNHG7	antisense	84973	105.101	394.451	3.75306	1.90807	322.113	1.35127	1.90848	0.517227	2.61252	0.00898776	0.566748
ENSG00000100292	22	35776354	35790207	+	HMOX1	protein_coding	3162	5599.56	21043.7	3.75811	1.91001	17182.7	1.40322	1.90998	0.502267	2.79377	0.00520975	0.399117
ENSG00000164171	5	52285156	52390609	+	ITGA2	protein_coding	3673	725.699	2769.16	3.81586	1.93201	2258.3	1.33676	1.93165	0.525288	2.54481	0.0109337	0.636594
ENSG00000173641	1	16340523	16346089	-	HSPB7	protein_coding	27129	5206.68	19912.1	3.82434	1.93521	16235.8	1.42644	1.93518	0.500625	2.84932	0.0043813	0.364419
ENSG00000159251	15	35080297	35088340	-	ACTC1	protein_coding	70	882.516	3377.93	3.82761	1.93644	2754.07	1.52972	1.93639	0.463731	3.29872	0.000971284	0.155848
ENSG00000167972	16	2325882	2390747	-	ABCA3	protein_coding	21	40.0385	154.162	3.85034	1.94499	125.631	1.31458	1.95027	0.53335	2.46476	0.0137105	0.715787
ENSG00000095752	19	55875757	55881831	-	IL11	protein_coding	3589	114.277	440.314	3.85306	1.946	358.805	1.24695	1.94639	0.547045	2.27943	0.0226417	0.921872
ENSG00000119630	14	75408537	75422487	-	PGF	protein_coding	5228	94.2574	364.072	3.86253	1.94955	296.619	1.13864	1.94955	0.564598	2.01673	0.0437236	0.999909
ENSG00000128594	7	127667124	127672160	-	LRRC4	protein_coding	64101	30.0289	117.991	3.92926	1.97426	96.0007	1.40684	1.9771	0.514565	2.73404	0.00625623	0.449672
ENSG00000147234	X	106765680	106848481	+	FRMPD3	protein_coding	84443	25.8582	101.777	3.93598	1.97672	82.7976	1.25592	1.97431	0.548232	2.29086	0.0219716	0.913942
ENSG00000189058	3	195295573	195311076	-	APOD	protein_coding	347	115.111	456.804	3.96838	1.98855	371.38	1.5086	1.987	0.485846	3.10509	0.00190222	0.22004
ENSG00000065320	17	8924859	9147317	+	NTN1	protein_coding	9423	123.452	491.527	3.98152	1.99332	399.509	1.30049	1.99481	0.542426	2.39754	0.0165054	0.80795
ENSG00000185585	9	127539437	127577164	+	OLFML2A	protein_coding	169611	19.1851	76.5316	3.98911	1.99607	62.195	1.22717	1.99681	0.555343	2.20975	0.0271227	0.99319
ENSG00000135218	7	79998891	80308593	+	CD36	protein_coding	948	107.604	430.355	3.99945	1.9998	349.667	1.16025	1.99723	0.565093	2.05319	0.0400537	0.999909
ENSG00000130513	19	18485541	18499986	+	GDF15	protein_coding	9518	392.044	1595.6	4.06996	2.02501	1294.71	1.2916	2.02512	0.547605	2.35863	0.0183426	0.840921
ENSG00000149968	11	102706532	102714534	-	MMP3	protein_coding	4314	50186.6	204529	4.07536	2.02693	165943	1.49485	2.02694	0.499794	2.99093	0.00278128	0.279199
ENSG00000221890	22	39214457	39239987	-	NPTXR	protein_coding	23467	170.998	700.612	4.09719	2.03464	568.208	1.51099	2.03433	0.496388	3.04398	0.00233474	0.247157
ENSG00000135299	6	90142889	90343553	+	ANKRD6	protein_coding	22881	21.6875	88.9702	4.10236	2.03646	72.1495	1.35137	2.03038	0.5361	2.52075	0.0117104	0.653499
ENSG00000154721	21	27011584	27089874	+	JAM2	protein_coding	58494	244.402	1002.68	4.10258	2.03653	813.109	1.6103	2.03628	0.462444	3.48215	0.000497407	0.0976203
ENSG00000215513	22	20383524	20427835	-	PI4KAP1	pseudogene	NA	22.5217	92.4213	4.10366	2.03691	74.9464	1.20341	2.04264	0.562585	2.13908	0.0324291	0.999909
ENSG00000174945	7	2719156	2815134	+	AMZ1	protein_coding	155185	36.702	150.628	4.10409	2.03706	122.147	1.32748	2.03542	0.541823	2.45003	0.0142845	0.732375
ENSG00000182575	17	47653220	47661189	+	NXPH3	protein_coding	11248	24.19	99.5365	4.11479	2.04082	80.6999	1.26174	2.04167	0.554011	2.27747	0.0227581	0.92231
ENSG00000260549	16	56651388	56652730	+	MT1L	pseudogene	4500	65.0626	268.436	4.12582	2.04468	217.593	1.55736	2.0445	0.483663	3.21993	0.00128222	0.176873
ENSG00000145423	4	154701744	154710272	-	SFRP2	protein_coding	6423	18.351	76.3545	4.16078	2.05685	61.8536	1.13646	2.06699	0.571534	1.98844	0.0467635	0.999909
ENSG00000116396	1	110753965	110825722	+	KCNC4	protein_coding	3749	407.893	1698.2	4.16335	2.05775	1375.62	1.55856	2.05754	0.486729	3.2021	0.00136428	0.177728
ENSG00000189410	1	21046225	21059330	-	SH2D5	protein_coding	400745	205.198	857.084	4.17687	2.06242	694.113	1.45822	2.06266	0.516787	2.8217	0.00477699	0.381611
ENSG00000138623	15	74701630	74726808	-	SEMA7A	protein_coding	8482	2458.2	10274.5	4.1797	2.0634	8320.45	1.28162	2.06338	0.553132	2.31702	0.0205028	0.893908
ENSG00000132821	20	36531499	36573752	+	VSTM2L	protein_coding	128434	24.19	101.194	4.18329	2.06464	81.9426	1.17276	2.06594	0.567756	2.0656	0.0388658	0.999909
ENSG00000042062	20	49202645	49308065	-	FAM65C	protein_coding	140876	65.0626	276.185	4.24491	2.08573	223.404	1.57969	2.0845	0.486048	3.25006	0.0011538	0.167945
ENSG00000105963	7	937540	995043	-	ADAP1	protein_coding	11033	10.0096	42.6954	4.26543	2.09269	34.5239	1.13153	2.09427	0.572993	1.97478	0.0482933	0.999909
ENSG00000159784	7	143050493	143059863	-	FAM131B	protein_coding	9715	21.6875	92.5421	4.26706	2.09324	74.8284	1.45282	2.09031	0.522062	2.78285	0.0053883	0.407435
ENSG00000205336	16	57644564	57698944	+	GPR56	protein_coding	9289	49.214	210.752	4.28236	2.09841	170.368	1.54374	2.10032	0.500484	3.0845	0.00203896	0.227808
ENSG00000092068	14	23594504	23652883	-	SLC7A8	protein_coding	23428	1186.98	5090.46	4.2886	2.10051	4114.59	1.5862	2.1004	0.488023	3.25026	0.00115298	0.167945
ENSG00000110092	11	69455855	69469242	+	CCND1	protein_coding	595	22897.9	98536	4.30328	2.10544	79626.5	1.66462	2.10543	0.462291	3.6008	0.000317238	0.0701417
ENSG00000175567	11	73685712	73694352	-	UCP2	protein_coding	7351	27.5265	119.326	4.33494	2.11601	96.3759	1.20855	2.12223	0.567074	2.1312	0.0330727	0.999909
ENSG00000203721	1	200311672	200343482	-	LINC00862	lincRNA	554279	11.6779	50.9776	4.3653	2.12608	41.1527	1.14301	2.12474	0.573292	1.99376	0.0461783	0.999909
ENSG00000212724	17	39215495	39216344	-	KRTAP2-3	protein_coding	730755	181.008	793.099	4.38158	2.13145	640.076	1.25122	2.13129	0.562755	2.22339	0.0261897	0.971376
ENSG00000259498	15	63338233	63341586	-	RP11-244F12.3	antisense	NA	55.053	241.512	4.3869	2.1332	194.897	1.47978	2.13002	0.522308	2.83316	0.00460907	0.376
ENSG00000084710	2	25264999	25378243	+	EFR3B	protein_coding	22979	15.0145	65.8705	4.38714	2.13328	53.1565	1.3782	2.12746	0.542446	2.54071	0.0110627	0.639842
ENSG00000160233	21	45875369	45878739	+	LRRC3	protein_coding	81543	70.0674	309.167	4.41242	2.14157	249.392	1.62004	2.14258	0.486878	3.32741	0.000876568	0.144444
ENSG00000095637	10	97071528	97321171	-	SORBS1	protein_coding	10580	20.0193	89.0984	4.45063	2.15401	71.8286	1.30866	2.14521	0.555691	2.35501	0.0185221	0.844716
ENSG00000076716	X	132434131	132549518	-	GPC4	protein_coding	2239	79.2429	353.238	4.45765	2.15628	284.739	1.59301	2.15573	0.497793	3.20013	0.00137364	0.177728
ENSG00000138166	10	112257596	112271302	+	DUSP5	protein_coding	1847	140.135	625.271	4.46192	2.15767	503.987	1.5333	2.15666	0.513957	2.98331	0.00285144	0.283361
ENSG00000261644	16	50769624	50774627	-	RP11-327F22.2	antisense	NA	10.0096	44.9022	4.4859	2.1654	36.1791	1.3137	2.16383	0.556178	2.36201	0.0181761	0.840921
ENSG00000197646	9	5510545	5571282	+	PDCD1LG2	protein_coding	80380	314.469	1410.85	4.48644	2.16557	1136.75	1.70347	2.16513	0.464883	3.66431	0.000248008	0.059342
ENSG00000183691	17	54671060	54672951	+	NOG	protein_coding	9241	160.154	719.497	4.49253	2.16753	579.662	1.58047	2.16772	0.503762	3.13734	0.00170487	0.208245
ENSG00000220583	6	34231088	34231450	-	RPL35P2	pseudogene	NA	15.0145	67.6306	4.50437	2.17132	54.4766	1.40605	2.16864	0.541958	2.5944	0.00947573	0.580746
ENSG00000270607	11	19732480	19734165	-	RP11-359E10.1	lincRNA	NA	42.541	192.289	4.52008	2.17635	154.852	1.54492	2.1728	0.513503	3.00859	0.0026246	0.267439
ENSG00000163347	3	190023490	190040264	-	CLDN1	protein_coding	9076	12.512	56.8547	4.544	2.18396	45.7691	1.36537	2.18851	0.550744	2.47913	0.0131703	0.703505
ENSG00000165949	14	94571182	94583033	+	IFI27	protein_coding	3429	80.9112	368.21	4.55079	2.18612	296.385	1.19971	2.18811	0.571311	2.09992	0.0357357	0.999909
ENSG00000171798	10	134973951	135039916	+	KNDC1	protein_coding	85442	13.3462	61.0235	4.57236	2.19294	49.1042	1.37304	2.19865	0.550515	2.4941	0.0126276	0.685172
ENSG00000134321	2	7005937	7038370	+	RSAD2	protein_coding	91543	18.351	84.5101	4.6052	2.20326	67.9703	1.20766	2.21001	0.571428	2.1134	0.0345666	0.999909
ENSG00000010278	12	6308881	6347425	+	CD9	protein_coding	928	266.924	1242.18	4.65371	2.21838	998.369	1.42221	2.21819	0.545022	2.60946	0.00906864	0.567749
ENSG00000085741	11	75897369	75921780	-	WNT11	protein_coding	7481	10.8438	50.5545	4.66208	2.22097	40.6268	1.22116	2.22308	0.57062	2.14007	0.0323495	0.999909
ENSG00000168811	3	159706537	159713806	+	IL12A	protein_coding	3592	28.3606	132.251	4.6632	2.22132	106.279	1.44708	2.22107	0.540683	2.67639	0.00744202	0.505179
ENSG00000189221	X	43515467	43606068	+	MAOA	protein_coding	4128	23.3558	109.171	4.67423	2.22473	87.7169	1.47224	2.22472	0.53639	2.74472	0.00605617	0.440763
ENSG00000269430	21	45879814	45882078	+	LRRC3DN	protein_coding	NA	37.5361	178.042	4.74323	2.24587	142.916	1.58668	2.24869	0.51587	3.07574	0.00209979	0.227808
ENSG00000106025	7	120427376	120498456	-	TSPAN12	protein_coding	23554	7.50723	35.6525	4.74909	2.24765	28.6162	1.22586	2.25633	0.571509	2.14495	0.0319567	0.999909
ENSG00000127329	12	70910630	71031220	-	PTPRB	protein_coding	5787	70.0674	334.81	4.7784	2.25653	268.625	1.5462	2.2534	0.525622	2.94165	0.00326467	0.307788
ENSG00000198468	1	213025450	213031430	-	FLVCR1-AS1	lincRNA	642946	8.34136	39.8838	4.78145	2.25745	31.9982	1.24918	2.2509	0.569123	2.19491	0.0281698	0.999909
ENSG00000154153	5	16473147	16617167	-	FAM134B	protein_coding	54463	15.0145	71.8882	4.78793	2.2594	57.6697	1.20548	2.25984	0.573494	2.102	0.0355532	0.999909
ENSG00000181773	1	27719148	27722318	+	GPR3	protein_coding	2827	18.351	88.1955	4.80603	2.26485	70.7344	1.31452	2.26086	0.563119	2.33435	0.0195775	0.863534
ENSG00000110347	11	102733467	102745764	-	MMP12	processed_transcript	NA	478.794	2313.28	4.83148	2.27246	1854.66	1.55538	2.27255	0.526527	2.95404	0.00313639	0.304233
ENSG00000241781	9	79186731	79186787	+	AL161626.1	miRNA	NA	2829.39	13841	4.89188	2.29039	11088.1	1.25493	2.29033	0.570886	2.19822	0.0279334	0.999747
ENSG00000102802	13	31480328	31499709	+	MEDAG	protein_coding	84935	135.964	668.247	4.91488	2.29716	535.177	1.40473	2.2954	0.554457	2.53353	0.0112921	0.649308
ENSG00000139318	12	89741009	89747048	-	DUSP6	protein_coding	1848	301.957	1495.17	4.95158	2.30789	1196.86	1.63591	2.30762	0.514061	3.18233	0.00146095	0.187636
ENSG00000110900	12	31079362	31149534	+	TSPAN11	protein_coding	441631	39.2044	194.477	4.9606	2.31051	155.659	1.34264	2.31072	0.563108	2.38434	0.0171099	0.814449
ENSG00000102468	13	47405685	47471169	-	HTR2A	protein_coding	3356	72.5699	361.702	4.98419	2.31736	289.419	1.46173	2.31438	0.547692	2.66888	0.00761038	0.509312
ENSG00000170848	19	43406231	43423715	-	PSG6	protein_coding	5675	17.5169	87.3272	4.98532	2.31769	69.8746	1.48242	2.31093	0.543605	2.72701	0.00639115	0.45196
ENSG00000118971	12	4382938	4414516	+	CCND2	protein_coding	894	51.7165	258.928	5.00668	2.32385	207.125	1.78009	2.32456	0.478967	3.71651	0.00020199	0.0518847
ENSG00000225840	Y	10036113	10036711	-	AC010970.2	pseudogene	NA	14401.4	72717.6	5.04935	2.3361	58138.5	1.25882	2.33609	0.572375	2.19929	0.0278573	0.999747
ENSG00000228495	6	132453055	132490514	+	LINC01013	lincRNA	NA	13.3462	67.9451	5.09098	2.34794	54.2954	1.15214	2.34714	0.578987	1.98992	0.0465994	0.999909
ENSG00000172458	13	21276266	21297237	+	IL17D	protein_coding	53342	9.1755	47.2169	5.14598	2.36345	37.7066	1.42891	2.36098	0.555278	2.57333	0.0100725	0.60252
ENSG00000148680	10	92500578	92617671	-	HTR7	protein_coding	3363	19.1851	100.145	5.21994	2.38403	79.9053	1.35986	2.38781	0.565383	2.4052	0.0161638	0.797553
ENSG00000104435	8	80523049	80578410	+	STMN2	protein_coding	11075	503.818	2636.27	5.23259	2.38753	2103.16	1.82076	2.38743	0.481149	3.78418	0.000154215	0.0414411
ENSG00000106565	7	150488373	150498448	-	TMEM176B	protein_coding	28959	10.0096	52.6304	5.25798	2.39451	41.9752	1.46681	2.39009	0.552416	2.65527	0.00792449	0.525316
ENSG00000236824	2	47558199	47571656	+	BCYRN1	lincRNA	NA	28.3606	149.344	5.26588	2.39668	119.098	1.42879	2.39349	0.558111	2.56005	0.0104658	0.621788
ENSG00000067177	X	71798664	71934167	-	PHKA1	protein_coding	5255	72.5699	382.328	5.26841	2.39737	304.888	1.76615	2.3968	0.49739	3.55084	0.000384011	0.0808134
ENSG00000171509	4	159236463	159574524	+	RXFP1	protein_coding	59350	9.1755	48.7542	5.31352	2.40967	38.8595	1.19201	2.39426	0.577947	2.06248	0.039162	0.999909
ENSG00000221878	19	43428286	43441330	-	PSG7	polymorphic_pseudogene	5676	8.34136	44.7041	5.35933	2.42205	35.6135	1.40053	2.4298	0.563004	2.4876	0.0128608	0.690306
ENSG00000203805	10	122216466	122349367	+	PPAPDC1A	protein_coding	196051	149.31	810.388	5.42754	2.4403	645.118	1.56883	2.44037	0.542774	2.8904	0.00384752	0.336445
ENSG00000148798	10	105036920	105050108	+	INA	protein_coding	9118	29.1948	160.401	5.49417	2.4579	127.599	1.58857	2.4538	0.540557	2.93877	0.00329514	0.307788
ENSG00000227195	20	26167556	26232162	-	MIR663A	processed_transcript	284801	412.063	2300.9	5.58385	2.48126	1828.69	1.61924	2.48075	0.538707	3.0058	0.00264882	0.267439
ENSG00000177283	10	35927177	35930362	-	FZD8	protein_coding	8325	56.7213	319.151	5.62665	2.49228	253.544	1.64656	2.49099	0.535041	3.07746	0.00208775	0.227808
ENSG00000146950	X	9754496	9917483	+	SHROOM2	protein_coding	357	11.6779	66.0718	5.65785	2.50025	52.4733	1.45305	2.49889	0.561366	2.58842	0.00964175	0.586803
ENSG00000162511	1	31205316	31230667	-	LAPTM5	protein_coding	7805	57.5554	327.343	5.68744	2.50778	259.896	1.88959	2.50957	0.48646	3.88437	0.000102597	0.032001
ENSG00000143850	1	204187979	204346793	-	PLEKHA6	protein_coding	22874	15.8486	90.1813	5.69018	2.50847	71.5981	1.64019	2.50296	0.536633	3.05644	0.00223979	0.238551
ENSG00000103647	15	68871308	69020145	+	CORO2B	protein_coding	10391	244.402	1396.72	5.71483	2.51471	1108.64	1.97701	2.51428	0.463162	4.26851	1.96779e-05	0.00954762
ENSG00000145358	4	101107027	101111939	-	DDIT4L	protein_coding	115265	30.0289	171.826	5.72201	2.51652	136.377	1.60798	2.51096	0.542811	2.96232	0.00305327	0.299615
ENSG00000127585	16	742500	755829	-	FBXL16	protein_coding	146330	5.00482	28.738	5.74208	2.52157	22.8047	1.24302	2.5116	0.577691	2.15171	0.0314203	0.999909
ENSG00000257671	12	52638832	52641232	-	RP3-416H24.1	antisense	NA	5.83895	33.949	5.81422	2.53959	26.9215	1.1739	2.53904	0.580742	2.02138	0.0432408	0.999909
ENSG00000100167	22	42372276	42394225	+	2017-09-03	protein_coding	55964	10.8438	63.4309	5.84952	2.54832	50.2841	1.46561	2.55804	0.563231	2.60215	0.00926405	0.572398
ENSG00000106069	7	29161890	29553944	+	CHN2	protein_coding	101928168	11.6779	68.3525	5.85314	2.54921	54.1838	1.24483	2.55097	0.578604	2.15144	0.0314414	0.999909
ENSG00000106069	7	29161890	29553944	+	CHN2	protein_coding	1124	11.6779	68.3525	5.85314	2.54921	54.1838	1.24483	2.55097	0.578604	2.15144	0.0314414	0.999909
ENSG00000113319	5	80256491	80525975	+	RASGRF2	protein_coding	5924	31.6972	186.187	5.87393	2.55433	147.565	1.69449	2.54954	0.532831	3.18016	0.00147195	0.187669
ENSG00000128567	7	131185021	131242976	-	PODXL	protein_coding	5420	5314.28	31291.5	5.88819	2.55783	24797.2	2.0393	2.55781	0.454416	4.48775	7.19796e-06	0.00502907
ENSG00000091622	17	6354584	6459814	-	PITPNM3	protein_coding	83394	19.1851	113.424	5.91209	2.56367	89.8644	1.67486	2.56412	0.537234	3.11756	0.00182356	0.218165
ENSG00000166920	15	45722727	45740959	+	C15orf48	protein_coding	84419	11.6779	69.1162	5.91855	2.56524	54.7566	1.50541	2.57491	0.560065	2.68792	0.00718993	0.494532
ENSG00000185634	15	49115932	49255641	-	SHC4	protein_coding	399694	5.83895	34.6636	5.9366	2.56964	27.4574	1.25132	2.55595	0.578204	2.16415	0.0304532	0.999909
ENSG00000143382	1	150521884	150533413	+	ADAMTSL4	protein_coding	54507	167.661	1002.71	5.98057	2.58028	793.949	2.04078	2.58048	0.459214	4.44407	8.82749e-06	0.00593038
ENSG00000134508	18	20714528	20840431	+	CABLES1	protein_coding	91768	132.628	795.38	5.99709	2.58426	629.692	1.82403	2.58299	0.513434	3.55261	0.000381424	0.0808134
ENSG00000162892	1	207070788	207077484	+	IL24	protein_coding	11009	18.351	112.537	6.13249	2.61647	88.9907	1.6804	2.61533	0.540993	3.10614	0.00189546	0.22004
ENSG00000172137	16	71392616	71424341	+	CALB2	protein_coding	794	51.7165	318.267	6.15407	2.62154	251.629	1.65101	2.61964	0.545922	3.02426	0.00249239	0.257291
ENSG00000264462	21	9825832	9826011	+	MIR3648	miRNA	103504731	34.1996	210.985	6.16923	2.62509	166.789	1.54082	2.62019	0.55914	2.7557	0.00585664	0.431637
ENSG00000240583	7	30893010	30965131	+	AQP1	protein_coding	358	224.383	1385.08	6.17284	2.62594	1094.91	1.36985	2.62588	0.573912	2.38687	0.0169927	0.814449
ENSG00000117595	1	209959036	209979465	-	IRF6	protein_coding	3664	7.50723	46.6077	6.20838	2.63422	36.8326	1.3991	2.62232	0.571268	2.44911	0.014321	0.732375
ENSG00000143816	1	228106357	228135599	-	WNT9A	protein_coding	7483	30.0289	186.435	6.20853	2.63425	147.334	1.54613	2.63423	0.559362	2.76409	0.00570812	0.422731
ENSG00000075340	2	70834750	70995357	-	ADD2	protein_coding	119	35.8679	223.548	6.23256	2.63982	176.628	1.3519	2.6351	0.575132	2.35059	0.0187439	0.848244
ENSG00000095739	10	28966271	28971868	+	BAMBI	protein_coding	25805	48.3799	303.071	6.2644	2.64718	239.398	1.46792	2.64721	0.567417	2.58701	0.00968117	0.587156
ENSG00000180332	13	45766988	45775175	-	KCTD4	protein_coding	386618	60.0578	378.021	6.29429	2.65404	298.53	2.05404	2.65352	0.470996	4.36107	1.29431e-05	0.0071529
ENSG00000011347	11	61282785	61348620	-	SYT7	protein_coding	9066	6.67309	42.1568	6.31743	2.65934	33.2859	1.4088	2.64642	0.571285	2.46603	0.0136621	0.715787
ENSG00000197046	18	43405477	43424045	+	SIGLEC15	protein_coding	284266	31.6972	200.876	6.33734	2.66388	158.581	1.41244	2.66016	0.57201	2.46925	0.0135397	0.715264
ENSG00000120594	10	20105168	20578785	+	PLXDC2	protein_coding	84898	14.1803	90.7763	6.40157	2.67843	71.6273	1.81567	2.67742	0.525243	3.45682	0.00054658	0.105128
ENSG00000151790	4	156775890	156841558	+	TDO2	protein_coding	6999	8.34136	53.5555	6.42047	2.68268	42.252	1.43831	2.67854	0.570373	2.5217	0.0116788	0.653499
ENSG00000173705	3	33191537	33260707	-	SUSD5	protein_coding	26032	20.8534	134.168	6.43385	2.68568	105.839	1.77572	2.69076	0.533591	3.32787	0.000875128	0.144444
ENSG00000187678	5	141689992	141706020	-	SPRY4	protein_coding	81848	442.092	2862.41	6.4747	2.69481	2257.33	1.85606	2.69466	0.521391	3.55983	0.000371096	0.0800239
ENSG00000106236	7	98246609	98259180	+	NPTX2	protein_coding	4885	30.863	199.84	6.47505	2.69489	157.596	1.59832	2.69931	0.557496	2.86696	0.00414439	0.351408
ENSG00000163814	3	45123770	45187914	-	CDCP1	protein_coding	64866	223.549	1451.44	6.49272	2.69882	1144.47	1.9868	2.69896	0.49598	4.00581	6.18062e-05	0.0215914
ENSG00000197632	18	61538926	61571124	+	SERPINB2	protein_coding	5055	3032.09	19708.9	6.50013	2.70047	15539.7	2.05775	2.70047	0.479637	4.29023	1.78492e-05	0.00916974
ENSG00000151617	4	148402069	148466106	+	EDNRA	protein_coding	1909	19.1851	125.514	6.54225	2.70979	98.9318	1.81682	2.70934	0.528733	3.43618	0.000589984	0.110809
ENSG00000120875	8	29190581	29208185	-	DUSP4	protein_coding	1846	57.5554	377.634	6.56123	2.71397	297.615	2.03588	2.71422	0.486893	4.18138	2.89751e-05	0.0123441
ENSG00000166670	11	102641234	102651359	-	MMP10	protein_coding	4319	15.0145	99.831	6.64899	2.73314	78.6269	1.50326	2.73563	0.567735	2.64783	0.0081011	0.531962
ENSG00000204936	19	43857811	43867480	+	CD177	polymorphic_pseudogene	57126	4.17068	27.9207	6.69451	2.74298	21.9832	1.32183	2.74146	0.578252	2.28591	0.0222594	0.915396
ENSG00000164197	5	63461671	63668696	+	RNF180	protein_coding	285671	3.33655	22.3948	6.71198	2.74674	17.6303	1.14325	2.74283	0.581931	1.96458	0.0494629	0.999909
ENSG00000165194	X	99546642	99665271	-	PCDH19	protein_coding	57526	5.83895	39.5596	6.77511	2.76025	31.1294	1.50111	2.75674	0.568077	2.64244	0.00823119	0.53848
ENSG00000125845	20	6748311	6760927	+	BMP2	protein_coding	650	27.5265	188.504	6.84809	2.7757	148.259	1.71041	2.77021	0.548995	3.11553	0.00183617	0.21818
ENSG00000176170	17	74372665	74383941	+	SPHK1	protein_coding	8877	433.751	2983.82	6.87911	2.78222	2346.3	1.89739	2.78214	0.52393	3.62145	0.000292956	0.0664554
ENSG00000159263	21	38071433	38122218	+	SIM2	protein_coding	6493	22.5217	155.317	6.89635	2.78583	122.118	1.73254	2.78558	0.547294	3.16565	0.00154737	0.194446
ENSG00000117152	1	163038565	163046592	+	RGS4	protein_coding	5999	110.106	760.529	6.90725	2.78811	597.923	2.00807	2.7872	0.504249	3.9823	6.82523e-05	0.0233757
ENSG00000136842	9	100263462	100364030	+	TMOD1	protein_coding	7111	5.00482	34.9347	6.98022	2.80327	27.4522	1.32596	2.80498	0.579113	2.28964	0.0220422	0.913942
ENSG00000249992	3	45265958	45267770	-	TMEM158	protein_coding	25907	196.022	1376.01	7.01966	2.8114	1081.01	2.06665	2.81123	0.495768	4.16858	3.06504e-05	0.0124505
ENSG00000179583	16	10971055	11026079	+	CIITA	protein_coding	4261	8.34136	58.7206	7.03968	2.81551	46.1258	1.62203	2.80651	0.559867	2.89716	0.00376556	0.333792
ENSG00000257219	12	76653619	76698911	+	RP11-54A9.1	lincRNA	NA	20.8534	148.562	7.12411	2.83271	116.635	1.68547	2.83201	0.555485	3.03424	0.00241141	0.252216
ENSG00000167772	19	8428173	8439257	+	ANGPTL4	protein_coding	51129	275.265	1962.11	7.12806	2.83351	1540.4	1.78289	2.8332	0.544897	3.27197	0.00106801	0.16364
ENSG00000170439	12	56075330	56078395	+	METTL7B	protein_coding	196410	6.67309	47.9677	7.18823	2.84564	37.6441	1.51137	2.8473	0.570488	2.64925	0.00806703	0.531724
ENSG00000128342	22	30636436	30642840	-	LIF	protein_coding	3976	40.0385	290.233	7.24885	2.85775	227.685	1.62599	2.8571	0.562624	2.89001	0.00385235	0.336445
ENSG00000174697	7	127881337	127897681	+	LEP	protein_coding	3952	18.351	134.234	7.31482	2.87082	105.263	1.87151	2.87447	0.535656	3.49387	0.000476071	0.0944947
ENSG00000176075	1	152627953	152629280	+	LINC00302	lincRNA	NA	9.1755	67.6089	7.36841	2.88135	53.0005	1.6479	2.87062	0.560535	2.93988	0.00328343	0.307788
ENSG00000108932	17	66263167	66287408	-	SLC16A6	protein_coding	9120	30.863	230.283	7.46144	2.89945	180.428	2.14816	2.89777	0.490626	4.37841	1.19549e-05	0.0071529
ENSG00000226835	1	94798823	94800404	+	RP11-148B18.3	lincRNA	NA	10.8438	81.958	7.55807	2.91802	64.1794	1.63787	2.92158	0.563825	2.90493	0.0036734	0.330739
ENSG00000188916	10	128933694	128994422	-	FAM196A	protein_coding	642938	10.0096	76.1054	7.60322	2.92661	59.5815	1.853	2.9217	0.541052	3.42481	0.000615232	0.113138
ENSG00000169083	X	66764465	66950461	+	AR	protein_coding	367	15.8486	120.673	7.61412	2.92868	94.467	2.02141	2.92868	0.517656	3.90493	9.42536e-05	0.0304875
ENSG00000025039	6	90074355	90121989	-	RRAGD	protein_coding	58528	14.1803	109.804	7.7434	2.95297	85.898	1.99952	2.9544	0.523651	3.81841	0.000134314	0.0384601
ENSG00000134343	11	26210829	26684835	+	ANO3	protein_coding	63982	20.8534	161.531	7.74603	2.95346	126.362	1.53982	2.95138	0.57205	2.69176	0.00710752	0.492647
ENSG00000134215	1	108113782	108507766	-	VAV3	protein_coding	10451	12.512	97.4319	7.78705	2.96108	76.202	1.77023	2.95304	0.552901	3.20171	0.00136617	0.177728
ENSG00000226396	1	19934608	19935062	+	RPS14P3	pseudogene	NA	5.83895	45.5501	7.80106	2.96367	35.6223	1.1629	2.96404	0.581603	1.99947	0.0455573	0.999909
ENSG00000167244	11	2150342	2170833	-	IGF2	protein_coding	3481	10.8438	84.6721	7.80836	2.96502	66.215	1.59672	2.9669	0.568582	2.80825	0.00498113	0.387173
ENSG00000269899	8	11703663	11703900	-	RP11-589N15.2	sense_intronic	NA	5.83895	46.0807	7.89194	2.98038	36.0203	1.63322	2.97896	0.565803	2.88654	0.00389498	0.3368
ENSG00000090661	19	8271620	8327305	+	CERS4	protein_coding	79603	2.50241	19.9446	7.97015	2.99461	15.584	1.14329	2.97638	0.581396	1.96646	0.0492458	0.999909
ENSG00000117594	1	209859510	209908295	+	HSD11B1	protein_coding	3290	2.50241	20.0048	7.99422	2.99896	15.6292	1.2189	3.00505	0.58193	2.09459	0.0362079	0.999909
ENSG00000160223	21	45642874	45660849	-	ICOSLG	protein_coding	23308	7.50723	60.3392	8.03748	3.00674	47.1312	1.84004	3.00484	0.547754	3.35924	0.000781563	0.133545
ENSG00000160223	21	45642874	45660849	-	ICOSLG	protein_coding	102723996	7.50723	60.3392	8.03748	3.00674	47.1312	1.84004	3.00484	0.547754	3.35924	0.000781563	0.133545
ENSG00000197106	1	110693108	110744824	+	SLC6A17	protein_coding	388662	38.3703	310.395	8.08947	3.01605	242.389	2.18366	3.01388	0.499838	4.36872	1.24974e-05	0.0071529
ENSG00000110328	11	11292423	11643552	-	GALNT18	protein_coding	374378	12.512	102.148	8.16399	3.02927	79.7392	1.85542	3.02687	0.548024	3.38565	0.000710093	0.126563
ENSG00000113070	5	139712428	139726216	-	HBEGF	protein_coding	1839	51.7165	428.235	8.28043	3.04971	334.105	1.79703	3.04893	0.555881	3.23275	0.00122603	0.174106
ENSG00000183668	19	43715943	43773682	-	PSG9	protein_coding	5678	21.6875	182.453	8.41279	3.07258	142.261	1.89045	3.06984	0.547168	3.45496	0.000550367	0.105128
ENSG00000111348	12	15094951	15114662	-	ARHGDIB	protein_coding	397	16.6827	141.835	8.5019	3.08778	110.547	1.72256	3.08137	0.563306	3.05794	0.00222865	0.238551
ENSG00000151136	12	107712190	108053419	+	BTBD11	protein_coding	121551	30.0289	255.315	8.50232	3.08786	198.994	2.12928	3.08462	0.517002	4.11853	3.81305e-05	0.0144788
ENSG00000160801	3	46919236	46945287	+	PTH1R	protein_coding	5745	6.67309	58.2673	8.73168	3.12626	45.3687	1.33601	3.13141	0.581531	2.29739	0.0215964	0.912297
ENSG00000159167	8	23699428	23712320	-	STC1	protein_coding	6781	730.703	6381.67	8.7336	3.12658	4968.93	2.15859	3.1264	0.517388	4.1721	3.01807e-05	0.0124505
ENSG00000133048	1	203148059	203155877	-	CHI3L1	protein_coding	1116	4.17068	36.7287	8.80641	3.13855	28.5892	1.17962	3.13543	0.581209	2.0296	0.0423969	0.999909
ENSG00000164400	5	131409483	131411859	+	CSF2	protein_coding	1437	12.512	111.302	8.89563	3.1531	86.6049	1.79922	3.16049	0.560089	3.21238	0.0013164	0.176873
ENSG00000205578	7	72707497	72716496	+	POM121B	pseudogene	NA	5.83895	52.059	8.91581	3.15637	40.504	1.31708	3.16894	0.581808	2.26377	0.0235882	0.925878
ENSG00000121361	12	21917889	21928515	-	KCNJ8	protein_coding	3764	36.702	334.661	9.11835	3.18877	260.172	2.04525	3.18557	0.537116	3.80783	0.00014019	0.039495
ENSG00000108602	17	19641297	19652256	-	ALDH3A1	protein_coding	218	15.0145	140.465	9.35529	3.22578	109.102	1.80588	3.22365	0.562013	3.21323	0.0013125	0.176873
ENSG00000156453	5	141232938	141258811	-	PCDH1	protein_coding	5097	2.50241	23.8082	9.51413	3.25007	18.4818	1.23641	3.24276	0.581666	2.12563	0.0335337	0.999909
ENSG00000115138	2	25383722	25391772	-	POMC	protein_coding	5443	2.50241	23.8651	9.53683	3.25351	18.5244	1.20447	3.23661	0.581285	2.07208	0.0382583	0.999909
ENSG00000163202	1	152551857	152552980	-	LCE3D	protein_coding	84648	13.3462	127.824	9.57755	3.25966	99.2043	2.25445	3.25916	0.513932	4.38667	1.15097e-05	0.0071529
ENSG00000088881	20	2673524	2740753	+	EBF4	protein_coding	57593	2.50241	24.4087	9.75407	3.286	18.9321	1.33552	3.28895	0.581845	2.29533	0.0217145	0.912297
ENSG00000131737	17	39533902	39538655	-	KRT34	protein_coding	3885	244.402	2390.15	9.7796	3.28978	1853.71	2.31519	3.29019	0.509576	4.54337	5.53632e-06	0.00421512
ENSG00000132329	2	238767536	238820756	+	RAMP1	protein_coding	10267	6.67309	65.5554	9.82385	3.29629	50.8348	1.19429	3.29575	0.580676	2.05673	0.0397122	0.999909
ENSG00000099864	19	708953	748329	+	PALM	protein_coding	5064	21.6875	215.283	9.92657	3.3113	166.884	2.08298	3.3151	0.54093	3.85073	0.000117765	0.0342834
ENSG00000161570	17	34198495	34207797	-	CCL5	protein_coding	NA	10.0096	103.401	10.3302	3.36879	80.0535	1.67505	3.35998	0.573537	2.92057	0.00349396	0.321205
ENSG00000257335	7	141607613	141806547	+	MGAM	protein_coding	8972	20.8534	216.021	10.359	3.37282	167.229	2.0955	3.37098	0.542779	3.8607	0.000113065	0.03405
ENSG00000162840	4	69242041	69242226	+	MT2P1	pseudogene	NA	17.5169	187.566	10.7077	3.42058	145.053	2.13748	3.41766	0.540907	3.95166	7.76095e-05	0.0260693
ENSG00000135324	6	84743475	84800600	+	MRAP2	protein_coding	112609	27.5265	307.944	11.1872	3.48378	237.84	2.61591	3.48356	0.480238	5.44712	5.11931e-08	8.12899e-05
ENSG00000254681	16	18458147	18495797	-	PKD1P5	pseudogene	NA	24.19	273.621	11.3114	3.4997	211.263	1.85733	3.49688	0.566993	3.27576	0.0010538	0.16364
ENSG00000173320	4	184774584	184944679	+	STOX2	protein_coding	56977	1.66827	18.9063	11.3329	3.50244	14.5968	1.31435	3.50509	0.581813	2.25906	0.0238799	0.92903
ENSG00000134326	2	6980701	7006766	-	CMPK2	protein_coding	129607	5.00482	57.0557	11.4002	3.51098	44.043	1.7882	3.5194	0.570567	3.13408	0.00172395	0.209112
ENSG00000232679	1	222215047	222238105	-	RP11-400N13.3	lincRNA	NA	26.6924	305.805	11.4567	3.51812	236.027	2.03011	3.51649	0.555645	3.65361	0.000258577	0.0610348
ENSG00000095587	10	98124363	98273675	-	TLL2	protein_coding	7093	15.0145	173.233	11.5378	3.52829	133.678	1.85025	3.52831	0.568034	3.25729	0.00112482	0.167756
ENSG00000175920	4	3465033	3503200	+	DOK7	protein_coding	285489	3.33655	38.926	11.6666	3.54431	30.0287	1.77584	3.53703	0.571041	3.10983	0.00187193	0.219443
ENSG00000104332	8	41119481	41167016	-	SFRP1	protein_coding	6422	220.212	2644.4	12.0084	3.58597	2038.35	2.70728	3.5857	0.478156	5.66192	1.4969e-08	2.90515e-05
ENSG00000162415	1	45482071	45771881	-	ZSWIM5	protein_coding	57643	4.17068	50.152	12.0249	3.58795	38.6566	1.89779	3.57963	0.565298	3.35715	0.000787492	0.133545
ENSG00000074211	4	6322305	6565327	-	PPP2R2C	protein_coding	5522	3.33655	40.1759	12.0412	3.5899	30.966	1.48513	3.57651	0.581203	2.55527	0.0106105	0.624017
ENSG00000261105	13	76178836	76210130	-	RP11-173B14.5	antisense	101927155	12.512	151.045	12.0719	3.59359	116.412	2.09732	3.58866	0.552545	3.79574	0.000147203	0.0401748
ENSG00000002933	7	150497491	150502208	+	TMEM176A	protein_coding	55365	3.33655	40.3021	12.079	3.59443	31.0607	1.57581	3.58473	0.579467	2.71942	0.00653975	0.460604
ENSG00000163046	2	132905164	133015542	-	ANKRD30BL	protein_coding	554226	8.34136	102.429	12.2797	3.6182	78.9071	1.67701	3.61054	0.577086	2.906	0.00366081	0.330739
ENSG00000231924	19	43370616	43383974	-	PSG1	protein_coding	5669	245.236	3027.2	12.344	3.62574	2331.71	2.62817	3.62572	0.495806	5.30081	1.15287e-07	0.000155624
ENSG00000103175	16	84328252	84363450	+	WFDC1	protein_coding	58189	94.2574	1171.42	12.4279	3.63551	902.128	1.77364	3.63554	0.574137	3.08922	0.0020068	0.226848
ENSG00000264063	21	9826203	9826263	+	MIR3687	miRNA	103504728	16.6827	207.897	12.4618	3.63944	160.094	1.86404	3.63454	0.569643	3.2723	0.00106677	0.16364
ENSG00000250038	4	28363901	28404486	-	RP11-180C1.1	protein_coding	NA	1.66827	20.9251	12.543	3.64881	16.1109	1.15505	3.6525	0.577644	1.99959	0.045545	0.999909
ENSG00000050767	5	177664619	178017556	-	COL23A1	protein_coding	91522	20.0193	252.363	12.606	3.65604	194.277	1.84374	3.65687	0.571174	3.22798	0.00124669	0.175612
ENSG00000133488	22	30884900	30901698	-	SEC14L4	protein_coding	284904	1.66827	21.2583	12.7427	3.6716	16.3608	1.35826	3.67865	0.581827	2.33448	0.0195705	0.863534
ENSG00000198910	X	153126969	153174677	-	L1CAM	protein_coding	3897	347.835	4445.48	12.7804	3.67586	3421.07	1.68239	3.67595	0.577912	2.91115	0.00360098	0.327595
ENSG00000124882	4	75230860	75254468	+	EREG	protein_coding	2069	5.00482	64.277	12.843	3.68291	49.4589	1.60199	3.66952	0.579612	2.76389	0.0057116	0.422731
ENSG00000200434	16	33965426	33965577	+	RNA5-8SP2	rRNA	NA	44.2092	570.139	12.8964	3.6889	438.657	1.94129	3.68701	0.566841	3.42476	0.000615339	0.113138
ENSG00000146374	6	127439749	127518910	+	RSPO3	protein_coding	84870	45.0434	582.739	12.9373	3.69346	448.315	2.16365	3.69257	0.552008	3.9196	8.86962e-05	0.0292313
ENSG00000187957	2	230222345	230579274	-	DNER	protein_coding	92737	3.33655	43.1836	12.9426	3.69406	33.2218	1.8557	3.69622	0.570079	3.25516	0.00113329	0.167756
ENSG00000269416	19	23582035	23598877	-	CTB-175P5.4	lincRNA	104472717	2.50241	33.4131	13.3524	3.73902	25.6854	1.701	3.74825	0.577123	2.94738	0.00320483	0.304233
ENSG00000235385	X	13284167	13321571	-	GS1-600G8.5	lincRNA	NA	1.66827	22.5917	13.542	3.75937	17.3609	1.1814	3.76319	0.57789	2.04434	0.0409204	0.999909
ENSG00000076864	1	21922708	21995801	-	RAP1GAP	protein_coding	5909	10.8438	148.135	13.6608	3.77197	113.812	1.8142	3.76754	0.574079	3.1602	0.00157661	0.19531
ENSG00000108823	17	48241575	48253292	+	SGCA	protein_coding	6442	5.00482	74.0301	14.7918	3.88672	56.7738	2.03534	3.88398	0.564813	3.60356	0.000313893	0.0701417
ENSG00000076554	8	80870571	81143467	-	TPD52	protein_coding	7163	5.00482	74.6898	14.9236	3.89952	57.2686	1.84941	3.88935	0.573934	3.22234	0.00127149	0.176873
ENSG00000128564	7	100805790	100808874	-	VGF	protein_coding	7425	1.66827	25.658	15.38	3.94298	19.6606	1.42257	3.93762	0.581862	2.44486	0.0144907	0.732375
ENSG00000104290	8	28351729	28431775	+	FZD3	protein_coding	7976	3.33655	51.5008	15.4354	3.94817	39.4597	1.70795	3.96121	0.578997	2.94985	0.00317929	0.304233
ENSG00000115457	2	217497551	217529159	+	IGFBP2	protein_coding	3485	12.512	198.83	15.8911	3.99015	152.251	2.16072	3.98742	0.560846	3.85261	0.000116864	0.0342834
ENSG00000130303	19	17513748	17516457	-	BST2	protein_coding	684	8.34136	133.137	15.961	3.99648	101.938	1.88758	4.00215	0.574249	3.28704	0.00101247	0.159322
ENSG00000046604	18	29078006	29128971	+	DSG2	protein_coding	1829	1.66827	26.7144	16.0132	4.00119	20.4528	1.63782	3.99392	0.580283	2.82246	0.00476572	0.381611
ENSG00000135643	12	70760056	70828072	+	KCNMB4	protein_coding	27345	3.33655	53.6923	16.0922	4.00829	41.1033	1.66869	4.00191	0.580082	2.87664	0.0040193	0.344143
ENSG00000150510	13	51796503	51858377	+	FAM124A	protein_coding	220108	3.33655	54.8257	16.4319	4.03843	41.9534	1.47306	4.02499	0.58192	2.53138	0.0113616	0.650664
ENSG00000198959	20	36756863	36794980	-	TGM2	protein_coding	7052	563.876	9433.41	16.7296	4.06433	7216.03	3.00617	4.06429	0.484243	6.20797	5.36724e-10	1.87499e-06
ENSG00000087495	20	58152564	58422766	+	PHACTR3	protein_coding	116154	5.83895	97.7681	16.7441	4.06558	74.7858	2.08764	4.07267	0.566194	3.68715	0.000226782	0.0550167
ENSG00000085563	7	87133175	87342611	-	ABCB1	protein_coding	5243	0.834136	14.5165	17.403	4.12127	11.0959	1.18987	4.12815	0.576462	2.06409	0.0390095	0.999909
ENSG00000158008	1	26346375	26362955	+	EXTL1	protein_coding	2134	35.0337	610.96	17.4392	4.12426	466.978	1.75289	4.12444	0.579428	3.0252	0.00248469	0.257291
ENSG00000219565	6	109103329	109108256	-	ZNF259P1	pseudogene	NA	0.834136	14.8079	17.7524	4.14994	11.3145	1.2116	4.14128	0.577249	2.09892	0.0358239	0.999909
ENSG00000164283	5	54273692	54318499	-	ESM1	protein_coding	11082	35.0337	638.691	18.2308	4.1883	487.777	2.5025	4.1865	0.544313	4.59755	4.27493e-06	0.00373351
ENSG00000183760	19	39574553	39602133	+	PAPL	protein_coding	390928	2.50241	45.8186	18.3098	4.19455	34.9896	2.00974	4.18436	0.570553	3.52245	0.00042758	0.0858453
ENSG00000155974	12	66741211	67197966	-	GRIP1	protein_coding	23426	0.834136	15.441	18.5114	4.21034	11.7893	1.1606	4.22972	0.574559	2.01998	0.0433857	0.999909
ENSG00000133055	1	203136939	203144941	-	MYBPH	protein_coding	4608	1.66827	31.5977	18.9404	4.24339	24.1154	1.50196	4.22998	0.581918	2.58105	0.00985009	0.595334
ENSG00000122378	10	82167585	82192753	+	FAM213A	protein_coding	84293	5.83895	112.673	19.2968	4.27029	85.9646	2.13589	4.27725	0.567495	3.76372	0.000167406	0.0443044
ENSG00000101230	20	13202418	13281298	+	ISM1	protein_coding	140862	2.50241	48.3657	19.3276	4.27259	36.8998	2.02255	4.28302	0.571452	3.53932	0.000401164	0.0824369
ENSG00000187173	1	152670840	152671918	+	LCE2A	protein_coding	353139	44.2092	858.684	19.4232	4.27971	655.065	2.78251	4.2792	0.525005	5.29996	1.15825e-07	0.000155624
ENSG00000115461	2	217536828	217560248	-	IGFBP5	protein_coding	3488	92.5891	1847.18	19.9503	4.31834	1408.54	3.05985	4.31788	0.498803	6.13439	8.54869e-10	2.48866e-06
ENSG00000258183	12	90674671	90694117	+	RP11-753N8.1	lincRNA	105369893	0.834136	16.826	20.1718	4.33427	12.8281	1.17604	4.3501	0.574575	2.0468	0.0406779	0.999909
ENSG00000180229	15	20587869	20711433	-	HERC2P3	pseudogene	283755	2.50241	50.7862	20.2949	4.34305	38.7153	1.36165	4.3556	0.580047	2.34749	0.0189006	0.8508
ENSG00000132854	1	62702651	62785085	-	KANK4	protein_coding	163782	3.33655	68.9264	20.658	4.36863	52.5289	2.02383	4.36746	0.572817	3.53312	0.000410683	0.0834115
ENSG00000107099	9	214854	465259	+	DOCK8	protein_coding	81704	0.834136	17.2732	20.7079	4.37211	13.1634	1.24536	4.35013	0.577412	2.1568	0.0310216	0.999909
ENSG00000198300	19	57321445	57352096	-	PEG3	protein_coding	5178	0.834136	17.3906	20.8486	4.38188	13.2515	1.18625	4.36167	0.575016	2.06298	0.0391143	0.999909
ENSG00000187170	1	152680636	152681967	+	LCE4A	protein_coding	199834	0.834136	17.4465	20.9157	4.38651	13.2934	1.30562	4.37851	0.579128	2.25445	0.0241677	0.92903
ENSG00000143333	1	182567758	182573543	-	RGS16	protein_coding	6004	3.33655	73.3987	21.9984	4.45933	55.8831	2.36855	4.46594	0.55809	4.24402	2.19548e-05	0.0103644
ENSG00000250731	19	53982604	53983345	+	TPM3P6	pseudogene	NA	0.834136	19.2637	23.0941	4.52945	14.6563	1.40465	4.51474	0.580802	2.41847	0.0155861	0.777833
ENSG00000034053	15	29129629	29410518	+	APBA2	protein_coding	321	8.34136	200.881	24.0825	4.58991	152.746	2.21796	4.59239	0.568792	3.89943	9.6419e-05	0.0306209
ENSG00000196331	6	27861203	27861669	+	HIST1H2BO	protein_coding	NA	0.834136	21.3208	25.5603	4.67583	16.1991	1.15443	4.6519	0.571933	2.01847	0.0435424	0.999909
ENSG00000151572	12	101111304	101522419	+	ANO4	protein_coding	121601	6.67309	180.531	27.0536	4.75775	137.067	2.6352	4.75217	0.550667	4.78547	1.70588e-06	0.00175274
ENSG00000162551	1	21835858	21904905	+	ALPL	protein_coding	249	2.50241	67.7583	27.0772	4.75901	51.4443	1.56106	4.75583	0.581775	2.68326	0.00729077	0.497452
ENSG00000238042	1	222054323	222151865	-	RP11-815M8.1	lincRNA	NA	1.66827	46.2765	27.7392	4.79385	35.1245	1.25307	4.77878	0.575433	2.17761	0.0294352	0.999909
ENSG00000128918	15	58245622	58790065	-	ALDH1A2	protein_coding	8854	1.66827	46.6524	27.9645	4.80552	35.4064	1.21165	4.79002	0.573663	2.11213	0.0346755	0.999909
ENSG00000052850	11	44281994	44331716	-	ALX4	protein_coding	60529	4.17068	120.412	28.871	4.85155	91.3514	1.79853	4.85066	0.581054	3.0953	0.00196617	0.225941
ENSG00000167641	19	38741877	38747231	-	PPP1R14A	protein_coding	94274	3.33655	100.081	29.9953	4.90667	75.8947	1.26983	4.90757	0.5754	2.20686	0.0273236	0.99637
ENSG00000155897	8	131792547	132054672	-	ADCY8	protein_coding	114	0.834136	25.4983	30.5685	4.93397	19.3322	1.47894	4.93039	0.581019	2.54543	0.0109144	0.636594
ENSG00000100302	22	35936915	35950048	+	RASD2	protein_coding	23551	10.8438	338.148	31.1836	4.96271	256.322	2.70675	4.95943	0.551938	4.90408	9.3865e-07	0.00109303
ENSG00000018236	12	41086244	41466220	+	CNTN1	protein_coding	1272	0.834136	26.4195	31.6729	4.98518	20.0232	1.33563	4.96646	0.57792	2.3111	0.0208276	0.893908
ENSG00000145244	4	47596015	47840123	-	CORIN	protein_coding	10699	4.17068	132.105	31.6746	4.98526	100.121	1.68502	4.98592	0.581916	2.89565	0.00378375	0.333792
ENSG00000019582	5	149781200	149792492	-	CD74	protein_coding	972	5.83895	187.978	32.1938	5.00871	142.443	2.94164	5.00609	0.538094	5.46678	4.58282e-08	8.00481e-05
ENSG00000187180	1	152647771	152649050	+	LCE2C	protein_coding	353140	1.66827	53.7642	32.2275	5.01022	40.7402	1.66529	4.99787	0.581925	2.8617	0.00421377	0.35462
ENSG00000165092	9	75515578	75695358	-	ALDH1A1	protein_coding	216	9.1755	296.511	32.3155	5.01415	224.677	2.49	5.01337	0.563109	4.42187	9.78518e-06	0.00633028
ENSG00000185962	1	152595310	152595579	-	LCE3A	protein_coding	353142	0.834136	27.8781	33.4215	5.06271	21.1171	1.83867	5.06768	0.580413	3.16786	0.00153565	0.194371
ENSG00000178235	13	84451344	84456528	-	SLITRK1	protein_coding	114798	0.834136	28.7243	34.436	5.10585	21.7518	1.21454	5.09698	0.572911	2.11994	0.0340109	0.999909
ENSG00000099998	22	24615622	24641110	-	GGT5	protein_coding	2687	0.834136	28.9627	34.7218	5.11777	21.9306	1.13116	5.12038	0.568431	1.98997	0.0465945	0.999909
ENSG00000104722	8	24770525	24776607	+	NEFM	protein_coding	4741	65.8968	2386.07	36.2092	5.17828	1806.02	2.79841	5.17793	0.552303	5.0668	4.04566e-07	0.000504754
ENSG00000128045	4	53728457	53733000	+	RASL11B	protein_coding	65997	0.834136	30.7248	36.8342	5.20297	23.2521	1.6894	5.18409	0.581892	2.90328	0.00369273	0.330774
ENSG00000108342	17	38171614	38174066	+	CSF3	protein_coding	1440	2.50241	92.2279	36.8556	5.20381	69.7965	1.98162	5.20224	0.579188	3.42138	0.000623046	0.113362
ENSG00000214425	17	43578685	43627701	-	LRRC37A4P	pseudogene	NA	0.834136	30.8454	36.9789	5.20863	23.3426	1.78866	5.20988	0.581325	3.07686	0.00209195	0.227808
ENSG00000104725	8	24808468	24814624	-	NEFL	processed_transcript	NA	39.2044	1463.96	37.3416	5.22271	1107.77	2.64137	5.22209	0.560089	4.71599	2.40535e-06	0.00221128
ENSG00000064300	17	47572655	47592379	+	NGFR	protein_coding	4804	1.66827	63.6653	38.1624	5.25408	48.1661	1.52403	5.26042	0.580896	2.62359	0.00870095	0.56045
ENSG00000163207	1	152881021	152884362	+	IVL	protein_coding	3713	8.34136	339.397	40.6884	5.34655	256.633	2.46963	5.34392	0.56752	4.35162	1.35138e-05	0.0071529
ENSG00000176692	16	86600857	86602539	+	FOXC2	protein_coding	2303	0.834136	34.719	41.6227	5.3793	26.2478	1.37866	5.379	0.578007	2.38519	0.0170702	0.814449
ENSG00000204287	6	32407619	32412823	+	HLA-DRA	protein_coding	3122	1.66827	71.7305	42.9969	5.42616	54.215	2.38853	5.41933	0.56909	4.19711	2.70347e-05	0.0118054
ENSG00000248429	4	159091904	159124029	+	RP11-597D13.9	antisense	NA	0.834136	36.6737	43.9661	5.45832	27.7138	1.41422	5.44469	0.578781	2.44345	0.0145474	0.732375
ENSG00000148677	10	92671853	92681033	-	ANKRD1	protein_coding	27063	7.50723	335.151	44.6438	5.48039	253.24	2.31032	5.47901	0.573394	4.0292	5.59675e-05	0.0199507
ENSG00000163235	2	70674412	70781325	-	TGFA	protein_coding	7039	17.5169	791.198	45.1678	5.49722	597.778	3.62533	5.49628	0.509518	7.1152	1.11747e-12	6.5063e-09
ENSG00000136167	13	46700055	46786006	-	LCP1	protein_coding	3936	1.66827	76.7657	46.0151	5.52403	57.9913	2.56369	5.52733	0.563582	4.54892	5.39223e-06	0.00421512
ENSG00000135744	1	230838269	230850043	-	AGT	protein_coding	183	1.66827	85.9466	51.5183	5.68701	64.877	1.88386	5.69284	0.581322	3.24064	0.00119261	0.172159
ENSG00000124493	6	33989628	34123399	-	GRM4	protein_coding	2914	0.834136	43.1555	51.7368	5.69312	32.5752	1.41835	5.69419	0.578381	2.45228	0.0141953	0.731415
ENSG00000148053	9	87283466	87638505	+	NTRK2	protein_coding	4915	0.834136	44.4991	53.3476	5.73735	33.5829	1.86756	5.73199	0.581307	3.21269	0.00131497	0.176873
ENSG00000136160	13	78469616	78493903	-	EDNRB	protein_coding	1910	0.834136	44.9092	53.8392	5.75058	33.8904	1.61594	5.73611	0.581498	2.77893	0.00545381	0.408849
ENSG00000157766	15	89346674	89418585	+	ACAN	protein_coding	176	8.34136	456.095	54.6787	5.77291	344.157	2.05488	5.77308	0.579742	3.54448	0.000393387	0.0818011
ENSG00000100368	22	37309670	37336491	+	CSF2RB	protein_coding	1439	1.66827	97.7972	58.6218	5.87337	73.765	1.81112	5.86394	0.581848	3.11269	0.00185388	0.218796
ENSG00000162722	1	248020501	248041507	+	TRIM58	protein_coding	25893	1.66827	105.549	63.2684	5.98341	79.5788	1.79712	5.99041	0.581911	3.0883	0.00201302	0.226848
ENSG00000227827	16	16450081	16471364	+	RP11-958N24.2	pseudogene	NA	1.66827	107.369	64.3593	6.00808	80.9437	3.14171	6.00507	0.543867	5.77661	7.62185e-09	1.90187e-05
ENSG00000182771	10	87359312	88126250	-	GRID1	protein_coding	2894	0.834136	53.9427	64.669	6.015	40.6656	2.13601	6.02513	0.578057	3.69514	0.000219762	0.0540646
ENSG00000235750	1	175126123	175162135	-	KIAA0040	protein_coding	9674	0.834136	61.8607	74.1613	6.2126	46.604	1.46261	6.21161	0.578627	2.52773	0.0114803	0.653499
ENSG00000175899	12	9220260	9268825	-	A2M	protein_coding	2	0.834136	71.0857	85.2208	6.41313	53.5228	1.41889	6.41328	0.57727	2.45793	0.0139742	0.724296
ENSG00000132639	20	10199478	10288066	+	SNAP25	protein_coding	6616	0.834136	71.305	85.4836	6.41758	53.6873	2.68353	6.4235	0.564936	4.75016	2.03257e-06	0.00197238
ENSG00000105509	19	52216365	52227247	-	HAS1	protein_coding	3036	0.834136	86.2153	103.359	6.69152	64.87	1.36248	6.68845	0.575212	2.36866	0.0178527	0.836012
ENSG00000203786	1	152730506	152734529	+	KPRP	protein_coding	448834	2.50241	297.911	119.05	6.89542	224.059	3.54351	6.8921	0.540179	6.55988	5.38524e-11	2.3516e-07
ENSG00000240386	1	152748848	152749445	+	LCE1F	protein_coding	353137	1.66827	266.849	159.955	7.32152	200.554	3.82399	7.31941	0.53189	7.18944	6.50566e-13	5.68172e-09
ENSG00000050555	9	133884469	133969860	+	LAMC3	protein_coding	10319	0	21.4132	Inf	Inf	16.0599	1.71498	9.45455	0.581588	2.94879	0.00319023	0.304233
ENSG00000058404	7	44256749	44374176	-	CAMK2B	protein_coding	816	0	17.4563	Inf	Inf	13.0922	1.42491	9.13104	0.576817	2.47029	0.0135003	0.715264
ENSG00000078295	5	7396321	7830194	+	ADCY2	protein_coding	108	0	17.7707	Inf	Inf	13.3281	1.28523	9.16339	0.571661	2.24824	0.024561	0.936695
ENSG00000101463	20	24449835	24647252	+	SYNDIG1	protein_coding	79953	0	40.451	Inf	Inf	30.3383	1.25425	10.3662	0.569468	2.20249	0.0276311	0.999747
ENSG00000112319	6	133561736	133853258	+	EYA4	protein_coding	2070	0	21.1655	Inf	Inf	15.8741	1.51084	9.40873	0.578788	2.61035	0.00904497	0.567749
ENSG00000122254	16	22825498	22927659	+	HS3ST2	protein_coding	9956	0	28.6298	Inf	Inf	21.4723	1.97939	9.86113	0.581445	3.40426	0.000663433	0.119466
ENSG00000130592	11	1874200	1913497	+	LSP1	protein_coding	4046	0	21.5557	Inf	Inf	16.1668	1.1897	9.43145	0.566614	2.09967	0.035758	0.999909
ENSG00000145794	5	126626523	126801429	+	MEGF10	protein_coding	84466	0	13.0191	Inf	Inf	9.7643	1.25126	8.72327	0.570537	2.19313	0.028298	0.999909
ENSG00000146477	6	160769300	160876014	+	SLC22A3	protein_coding	6581	0	14.1085	Inf	Inf	10.5813	1.28674	8.83236	0.572065	2.2493	0.0244935	0.936167
ENSG00000153012	4	25000469	25032501	-	LGI2	protein_coding	55203	0	14.3338	Inf	Inf	10.7503	1.2782	8.85786	0.571652	2.23598	0.0253531	0.956464
ENSG00000163206	1	152850793	152857523	+	SMCP	protein_coding	4184	0	13.6018	Inf	Inf	10.2014	1.11776	8.76296	0.562734	1.9863	0.0469997	0.999909
ENSG00000167178	15	74392652	74430881	+	ISLR2	protein_coding	57611	0	36.0429	Inf	Inf	27.0322	1.231	10.1979	0.568389	2.16576	0.0303293	0.999909
ENSG00000173702	3	124624289	124672663	-	MUC13	protein_coding	56667	0	18.9538	Inf	Inf	14.2154	1.3893	9.25829	0.575595	2.41368	0.0157924	0.785599
ENSG00000175556	X	118108581	118152318	+	LONRF3	protein_coding	79836	0	12.3193	Inf	Inf	9.23946	1.20946	8.65726	0.568455	2.12763	0.0333681	0.999909
ENSG00000183793	16	15457516	15474904	-	NPIPA5	protein_coding	100288332	0	29.5063	Inf	Inf	22.1297	1.71895	9.92477	0.581479	2.95618	0.00311479	0.303944
ENSG00000184599	1	113263041	113269857	+	FAM19A3	protein_coding	284467	0	15.4655	Inf	Inf	11.5991	1.27827	8.95985	0.571547	2.2365	0.025319	0.956464
ENSG00000186226	1	152758690	152760902	+	LCE1E	protein_coding	353135	0	24.072	Inf	Inf	18.054	1.44926	9.59324	0.577152	2.51106	0.012037	0.667176
ENSG00000196126	6	32546546	32557625	-	HLA-DRB1	protein_coding	3123	0	33.8278	Inf	Inf	25.3708	1.86512	10.0951	0.581928	3.20507	0.00135028	0.177728
ENSG00000196126	6	32546546	32557625	-	HLA-DRB1	protein_coding	105369230	0	33.8278	Inf	Inf	25.3708	1.86512	10.0951	0.581928	3.20507	0.00135028	0.177728
ENSG00000204252	6	32971955	32977389	-	HLA-DOA	protein_coding	3111	0	12.0005	Inf	Inf	9.0004	1.12313	8.592	0.563293	1.99386	0.0461675	0.999909
ENSG00000224930	21	46419122	46424642	-	LINC00162	lincRNA	NA	0	24.3729	Inf	Inf	18.2797	1.30525	9.60858	0.572177	2.28119	0.022537	0.921872
ENSG00000225554	1	241587592	241596792	+	RP11-527D7.1	lincRNA	NA	0	22.5969	Inf	Inf	16.9477	1.65133	9.51657	0.581005	2.84219	0.00448047	0.370902
ENSG00000226278	7	55832490	55840981	+	PSPHP1	pseudogene	NA	0	26.7136	Inf	Inf	20.0352	1.93832	9.77417	0.581665	3.33236	0.000861134	0.144444
ENSG00000231345	10	52415727	52420232	+	RP11-564C4.6	pseudogene	NA	0	24.0055	Inf	Inf	18.0041	1.79733	9.60193	0.581903	3.08871	0.00201024	0.226848
ENSG00000241104	19	43715943	43752798	-	CEACAMP10	pseudogene	284344	0	29.1607	Inf	Inf	21.8705	2.00722	9.88086	0.581243	3.45333	0.000553717	0.105128
ENSG00000141433	18	904944	912173	+	ADCYAP1	protein_coding	116	40.8727	0	0	#NAME?	10.2182	-2.5345	-10.0568	0.562431	-4.50633	6.59588e-06	0.00480043
ENSG00000242207	17	46706037	46712294	+	HOXB-AS4	antisense	NA	10.8438	0	0	#NAME?	2.71094	-0.994383	-8.14251	0.429232	-2.31666	0.0205225	NA
ENSG00000261172	16	90176982	90234633	-	RP11-356C4.5	lincRNA	NA	11.6779	0	0	#NAME?	2.91948	-1.05722	-8.24942	0.439035	-2.40805	0.0160379	NA
