# Supplementary material for: CRISPR screen identifies CEBPB as contributor to dyskeratosis congenita fibroblast senescence via augmented inflammatory gene response
Source: G3 (Bethesda). 2023 Sep 17;13(11):jkad207. doi: 10.1093/g3journal/jkad207 (PMC10627266; doi:10.1093/g3journal/jkad207)
Supplement: jkad207_Supplementary_Data [file jkad207_supplementary_data.zip › Supplementary_File_3_G3-2023-404396.xlsx]

## Sheet: DEseq2Results_Pval-0.05-fold2_l
row	Chr	Start	End	Strand	GeneSymbol	BioType	entrezgene	DC-shp53	DC	foldChange	unShrunken.log2FoldChange	baseMean	log2FoldChange	lfcMLE	lfcSE	stat	pvalue	padj
ENSG00000207827	6	72113254	72113324	-	MIR30A	miRNA	407029	1433.65	1.51708	0.00105819	-9.88418	717.584	-7.56433	-10.246	0.39219	-19.2874	6.85046e-83	1.22096e-78
ENSG00000196616	4	100226121	100242558	-	ADH1B	protein_coding	125	382.536	2.96742	0.00775724	-7.01024	192.752	-3.34945	-7.07559	0.525623	-6.37234	1.86168e-10	4.05645e-08
ENSG00000127954	7	87905744	87936206	-	STEAP4	protein_coding	79689	56.1489	0.56562	0.0100736	-6.63328	28.3573	-3.08259	-7.11338	0.523088	-5.89305	3.79128e-09	6.31514e-07
ENSG00000137959	1	79085607	79111830	+	IFI44L	protein_coding	10964	4534.83	68.5985	0.015127	-6.04673	2301.71	-4.32955	-6.03842	0.468319	-9.24488	2.35499e-20	4.1973e-17
ENSG00000124749	6	55921388	56258892	-	COL21A1	protein_coding	81578	189.196	3.28653	0.017371	-5.84717	96.2415	-4.5735	-5.78276	0.404603	-11.3037	1.25838e-29	5.60701e-26
ENSG00000125355	X	119392505	119445411	-	TMEM255A	protein_coding	55026	20.3406	0.385835	0.0189687	-5.72023	10.3632	-1.71102	-5.69825	0.527752	-3.2421	0.00118651	0.0271466
ENSG00000144285	2	166845670	166984523	-	SCN1A	protein_coding	6323	67.8112	1.74526	0.025737	-5.28001	34.7782	-2.95316	-5.19173	0.512981	-5.75686	8.56949e-09	1.30542e-06
ENSG00000185477	4	90157537	90229161	-	GPRIN3	protein_coding	285513	10.5336	0.29491	0.0279969	-5.15859	5.41427	-1.60072	-4.83233	0.529616	-3.02242	0.00250766	0.0464595
ENSG00000073282	3	189349205	189615068	+	TP63	protein_coding	8626	38.5244	1.17964	0.0306206	-5.02935	19.852	-2.42795	-4.76843	0.52685	-4.60844	4.0571e-06	0.000278114
ENSG00000214688	10	73471458	73497581	-	C10orf105	protein_coding	414152	12.5241	0.385835	0.0308075	-5.02057	6.45495	-2.03211	-5.00852	0.532398	-3.8169	0.000135138	0.00519075
ENSG00000089127	12	113344582	113369990	+	OAS1	protein_coding	4938	3053.14	99.8367	0.0326997	-4.93458	1576.49	-3.42204	-4.92466	0.482673	-7.08977	1.34339e-12	4.98817e-10
ENSG00000164116	4	156587863	156653501	+	GUCY1A3	protein_coding	2982	39.3001	1.42615	0.0362887	-4.78434	20.3631	-2.61195	-5.00856	0.520112	-5.0219	5.11626e-07	4.6524e-05
ENSG00000214872	11	57308979	57318108	+	SMTNL1	protein_coding	219537	41.8765	1.54127	0.0368052	-4.76395	21.7089	-3.08075	-4.76067	0.482818	-6.38078	1.76194e-10	3.92538e-08
ENSG00000163568	1	159032274	159116886	-	AIM2	protein_coding	9447	7.85883	0.29491	0.0375259	-4.73597	4.07687	-1.27851	-4.43077	0.518091	-2.46774	0.0135969	NA
ENSG00000121858	3	172223298	172241297	-	TNFSF10	protein_coding	8743	132.17	5.12272	0.0387584	-4.68935	68.6466	-3.68193	-4.63932	0.414582	-8.88106	6.62248e-19	8.4309e-16
ENSG00000225964	2	6968645	6980595	-	AC017076.5	antisense	NA	16.444	0.680745	0.0413978	-4.5943	8.56236	-2.27456	-4.42962	0.521897	-4.35826	1.31099e-05	0.000744132
ENSG00000150636	18	66382446	66722426	+	CCDC102B	protein_coding	79839	315.901	13.3581	0.0422855	-4.56369	164.63	-3.3634	-4.49383	0.455013	-7.39189	1.4476e-13	6.29284e-11
ENSG00000228318	21	42813321	42814669	-	AP001610.5	antisense	NA	6.84232	0.29491	0.0431008	-4.53614	3.56861	-1.2782	-4.22401	0.520932	-2.45367	0.0141406	NA
ENSG00000260244	4	156655600	156658214	+	RP11-588K22.2	sense_overlapping	NA	6.3463	0.29491	0.0464695	-4.42757	3.3206	-1.28545	-4.10993	0.523005	-2.45782	0.0139784	NA
ENSG00000161133	22	20704868	20745048	-	USP41	protein_coding	NA	12.6825	0.589819	0.0465065	-4.42642	6.63616	-1.90628	-4.10613	0.53142	-3.58714	0.000334327	0.0105651
ENSG00000225492	1	89873238	89891802	+	GBP1P1	pseudogene	400759	92.8682	4.37525	0.0471124	-4.40775	48.6217	-2.67554	-4.32991	0.508103	-5.26575	1.39617e-07	1.53604e-05
ENSG00000157601	21	42792231	42831141	+	MX1	protein_coding	4599	15250.5	721.022	0.0472785	-4.40267	7985.78	-2.86601	-4.40144	0.501306	-5.71709	1.08364e-08	1.60947e-06
ENSG00000120337	1	173009100	173020103	-	TNFSF18	protein_coding	8995	11.9899	0.589819	0.0491931	-4.3454	6.28984	-1.24193	-4.09929	0.516441	-2.40478	0.016182	0.158857
ENSG00000254139	8	58658708	58662758	+	CTD-2339F6.1	lincRNA	286178	5.97843	0.29491	0.049329	-4.34142	3.13667	-1.30917	-4.01118	0.525762	-2.49005	0.0127725	NA
ENSG00000153820	2	228844666	229046361	-	SPHKAP	protein_coding	80309	229.858	11.395	0.0495742	-4.33427	120.626	-2.81259	-4.36712	0.50059	-5.61856	1.9256e-08	2.76774e-06
ENSG00000170345	14	75745477	75748933	+	FOS	protein_coding	2353	1153.08	57.6594	0.0500048	-4.32179	605.369	-3.69714	-4.31255	0.369918	-9.9945	1.61103e-23	4.78557e-20
ENSG00000168961	17	25956824	25976586	+	LGALS9	protein_coding	3965	641.841	32.2129	0.0501883	-4.3165	337.027	-3.60869	-4.29807	0.387028	-9.3241	1.11932e-20	2.21663e-17
ENSG00000134321	2	7005937	7038370	+	RSAD2	protein_coding	91543	1928.99	96.9731	0.0502713	-4.31412	1012.98	-3.14587	-4.30657	0.467368	-6.73104	1.6846e-11	4.92206e-09
ENSG00000232810	6	31543344	31546113	+	TNF	protein_coding	7124	7.43945	0.385835	0.0518634	-4.26914	3.91264	-1.09801	-4.24333	0.507084	-2.16535	0.0303608	NA
ENSG00000237590	10	44755050	44757261	-	RP11-20J15.2	lincRNA	NA	5.67695	0.29491	0.0519486	-4.26677	2.98593	-1.2571	-3.94064	0.52373	-2.40029	0.016382	NA
ENSG00000168843	4	162305049	163085187	-	FSTL5	protein_coding	56884	73.1544	3.83002	0.0523553	-4.25552	38.4922	-2.83565	-4.32738	0.490571	-5.7803	7.45665e-09	1.15565e-06
ENSG00000185885	11	313506	315272	+	IFITM1	protein_coding	8519	4912.74	268.643	0.0546829	-4.19277	2590.69	-3.49728	-4.18766	0.3933	-8.89212	5.99529e-19	8.21954e-16
ENSG00000162692	1	101185298	101204601	+	VCAM1	protein_coding	7412	159.386	8.75495	0.0549291	-4.18629	84.0707	-2.16136	-4.18545	0.52984	-4.07926	4.51793e-05	0.00214955
ENSG00000185053	8	13947373	15095848	-	SGCZ	protein_coding	137868	5.35528	0.29491	0.0550689	-4.18262	2.8251	-1.02892	-3.88445	0.505277	-2.03636	0.0417146	NA
ENSG00000237548	9	124646915	124725998	-	TTLL11-IT1	processed_transcript	NA	5.14106	0.29491	0.0573636	-4.12372	2.71799	-1.22137	-3.79479	0.523708	-2.33217	0.0196918	NA
ENSG00000133106	13	43460524	43566407	-	EPSTI1	protein_coding	94240	2052.25	118.065	0.0575295	-4.11955	1085.16	-3.37416	-4.10948	0.405893	-8.31293	9.33704e-17	6.65656e-14
ENSG00000143226	1	161475220	161493803	+	FCGR2A	protein_coding	2212	5.0964	0.29491	0.0578662	-4.11114	2.69566	-1.19846	-3.78692	0.522285	-2.29464	0.0217538	NA
ENSG00000143226	1	161475220	161493803	+	FCGR2A	protein_coding	9103	5.0964	0.29491	0.0578662	-4.11114	2.69566	-1.19846	-3.78692	0.522285	-2.29464	0.0217538	NA
ENSG00000175489	19	18501954	18508427	-	LRRC25	protein_coding	126364	5.0911	0.29491	0.0579265	-4.10963	2.693	-1.01498	-3.81025	0.505255	-2.00885	0.0445528	NA
ENSG00000103184	16	5008318	5069159	+	SEC14L5	protein_coding	9717	5.07724	0.29491	0.0580846	-4.1057	2.68608	-1.16246	-3.78688	0.519637	-2.23706	0.0252826	NA
ENSG00000134326	2	6980701	7006766	-	CMPK2	protein_coding	129607	1102.31	65.5467	0.0594628	-4.07187	583.93	-3.34227	-4.05801	0.40334	-8.28648	1.16645e-16	7.99604e-14
ENSG00000171860	12	8210898	8219067	-	C3AR1	protein_coding	719	30.8051	1.83825	0.0596736	-4.06676	16.3217	-1.82257	-4.00942	0.533324	-3.41737	0.000632294	0.0172315
ENSG00000019991	7	81328322	81399754	-	HGF	protein_coding	3082	222.915	13.3526	0.0598999	-4.0613	118.134	-1.1641	-4.08559	0.507694	-2.29292	0.0218527	0.189303
ENSG00000005108	7	11409984	11871824	-	THSD7A	protein_coding	221981	22.7064	1.36149	0.0599606	-4.05984	12.0339	-1.90738	-3.93259	0.531487	-3.58875	0.000332264	0.0105373
ENSG00000185745	10	91152303	91163745	+	IFIT1	protein_coding	3434	8816.48	535.764	0.0607685	-4.04053	4676.12	-2.99858	-4.03877	0.461725	-6.49431	8.34174e-11	1.98233e-08
ENSG00000147655	8	108911544	109095913	-	RSPO2	protein_coding	340419	10.9489	0.680745	0.0621748	-4.00753	5.81482	-1.39502	-3.86991	0.528562	-2.63928	0.00830823	0.104797
ENSG00000157368	16	70613798	70694585	+	IL34	protein_coding	146433	19.595	1.24637	0.0636064	-3.97468	10.4207	-2.1887	-4.05441	0.520018	-4.20888	2.56634e-05	0.00133743
ENSG00000168676	16	67323331	67360666	-	KCTD19	protein_coding	146212	4.55145	0.29491	0.0647946	-3.94798	2.42318	-1.11579	-3.62733	0.518857	-2.15049	0.0315167	NA
ENSG00000273129	1	186649754	186650578	+	RP5-973M2.2	lincRNA	103752588	8.62125	0.56562	0.0656077	-3.92999	4.59343	-1.66425	-4.40048	0.533456	-3.11974	0.00181009	0.0372103
ENSG00000164035	4	101316498	101801283	-	EMCN	protein_coding	51705	32.3211	2.13109	0.0659351	-3.92281	17.2261	-2.2991	-3.84638	0.511617	-4.4938	6.99649e-06	0.000442297
ENSG00000115267	2	163123589	163175213	-	IFIH1	protein_coding	64135	2301.95	152.639	0.0663084	-3.91467	1227.3	-2.62825	-3.91021	0.495162	-5.30786	1.1092e-07	1.26726e-05
ENSG00000225886	1	27995979	27996787	+	RP11-288L9.4	antisense	NA	92.1175	6.12257	0.0664648	-3.91127	49.12	-2.99268	-3.80508	0.427164	-7.00592	2.45362e-12	8.74618e-10
ENSG00000229051	1	71172136	71252151	+	RP5-952N6.1	lincRNA	101927244	4.34784	0.29491	0.067829	-3.88195	2.32137	-1.04638	-3.56386	0.513879	-2.03623	0.0417271	NA
ENSG00000135114	12	121458095	121477045	-	OASL	protein_coding	8638	747.728	50.7787	0.0679107	-3.88022	399.253	-3.10111	-3.86011	0.420524	-7.37439	1.65094e-13	7.00586e-11
ENSG00000272195	1	245132652	245134390	-	RP11-156E8.1	protein_coding	NA	4.33826	0.29491	0.0679788	-3.87877	2.31658	-1.01507	-3.56602	0.510603	-1.98798	0.0468142	NA
ENSG00000260432	16	9847272	9851895	-	RP11-297M9.2	lincRNA	NA	16.3855	1.13124	0.0690393	-3.85644	8.75835	-1.60701	-4.21162	0.532661	-3.01694	0.00255336	0.0471103
ENSG00000183486	21	42733870	42781317	+	MX2	protein_coding	4600	4991.3	354.489	0.0710213	-3.8156	2672.9	-2.80116	-3.81301	0.466596	-6.0034	1.93233e-09	3.37647e-07
ENSG00000127083	9	95176527	95186743	-	OMD	protein_coding	4958	4.03575	0.29491	0.0730742	-3.77449	2.16533	-1.02316	-3.45693	0.513915	-1.99091	0.0464909	NA
ENSG00000215018	7	7395834	7575484	-	COL28A1	protein_coding	340267	12.9605	0.951456	0.0734117	-3.76785	6.956	-1.81632	-3.99309	0.531678	-3.41621	0.000634986	0.0172784
ENSG00000187955	8	121072019	121384275	+	COL14A1	protein_coding	7373	1638.96	120.718	0.0736549	-3.76307	879.84	-3.01412	-3.76376	0.422679	-7.13099	9.96512e-13	3.7789e-10
ENSG00000233975	1	27986839	27989233	-	RP11-288L9.1	lincRNA	NA	12.7846	0.951456	0.0744218	-3.74813	6.86805	-1.82405	-3.97385	0.531306	-3.43314	0.000596642	0.016538
ENSG00000163032	2	17720393	17838285	+	VSNL1	protein_coding	7447	8.69413	0.680745	0.0782994	-3.67486	4.68744	-1.27416	-3.53757	0.527328	-2.41626	0.015681	0.155445
ENSG00000145428	4	154631277	154681387	-	RNF175	protein_coding	285533	7.41705	0.589819	0.0795221	-3.6525	4.00343	-1.24074	-3.37753	0.527494	-2.35214	0.0186656	NA
ENSG00000166292	17	53796988	53809482	-	TMEM100	protein_coding	55273	24.8818	1.99177	0.0800493	-3.64297	13.4368	-2.3278	-3.91839	0.506235	-4.59826	4.26037e-06	0.000288717
ENSG00000109819	4	23756664	23905712	-	PPARGC1A	protein_coding	10891	232.665	18.9392	0.081401	-3.61881	125.802	-2.32105	-3.57999	0.504232	-4.60313	4.16187e-06	0.000283118
ENSG00000235565	1	95086707	95089740	-	RP11-86H7.7	lincRNA	NA	8.28042	0.680745	0.0822114	-3.60452	4.48058	-1.42758	-3.45848	0.533001	-2.67839	0.00739776	0.0971698
ENSG00000126709	1	27992572	27998729	-	IFI6	protein_coding	2537	47280.5	4010.75	0.0848288	-3.5593	25645.6	-3.07328	-3.55895	0.365021	-8.41948	3.78157e-17	3.06359e-14
ENSG00000168062	11	64755415	64764517	-	BATF2	protein_coding	116071	417.445	36.806	0.0881696	-3.50358	227.126	-2.64504	-3.47614	0.45141	-5.8595	4.64272e-09	7.4547e-07
ENSG00000135298	6	69345259	70099403	+	BAI3	protein_coding	577	10.0238	0.884729	0.0882632	-3.50204	5.45424	-1.47999	-3.2245	0.533432	-2.77446	0.00552935	0.0798678
ENSG00000049249	1	7979907	8000926	-	TNFRSF9	protein_coding	3604	13.2796	1.17964	0.0888307	-3.4928	7.22963	-1.37405	-3.27048	0.532068	-2.58246	0.00980979	0.11625
ENSG00000102524	13	108903588	108960832	+	TNFSF13B	protein_coding	10673	130.284	11.6453	0.0893842	-3.48384	70.9646	-2.51659	-3.4941	0.471126	-5.34165	9.21019e-08	1.06182e-05
ENSG00000153253	2	165944032	166060577	-	SCN3A	protein_coding	6328	14.9458	1.33729	0.089476	-3.48236	8.14155	-1.80956	-3.61672	0.528724	-3.42251	0.00062046	0.0170655
ENSG00000138642	4	89299891	89364263	+	HERC6	protein_coding	55008	3135.24	286.311	0.0913201	-3.45292	1710.78	-2.75995	-3.44969	0.424243	-6.50559	7.73885e-11	1.88945e-08
ENSG00000183742	7	20174278	20257027	-	MACC1	protein_coding	346389	7.43724	0.680745	0.091532	-3.44958	4.05899	-1.36357	-3.3046	0.532824	-2.55914	0.010493	NA
ENSG00000231466	22	25745510	25746289	-	CTA-246H3.11	pseudogene	NA	7.33679	0.680745	0.0927851	-3.42996	4.00877	-1.37283	-3.2779	0.533116	-2.57511	0.0100209	NA
ENSG00000172296	20	12989627	13147411	+	SPTLC3	protein_coding	55304	120.349	11.2477	0.0934587	-3.41953	65.7985	-2.35819	-3.42523	0.486738	-4.84489	1.26684e-06	0.000100351
ENSG00000254781	11	6769362	6771555	+	GVINP2	pseudogene	NA	6.03266	0.56562	0.0937596	-3.41489	3.29914	-1.08828	-3.81753	0.51601	-2.10903	0.0349418	NA
ENSG00000138646	4	89378268	89427314	+	HERC5	protein_coding	51191	617.017	58.3385	0.0945493	-3.40279	337.678	-2.13471	-3.39296	0.510993	-4.17757	2.94642e-05	0.00151775
ENSG00000091844	6	153325594	153452384	-	RGS17	protein_coding	26575	143.289	13.5804	0.0947763	-3.39933	78.4345	-2.71131	-3.34615	0.413584	-6.55565	5.53993e-11	1.45203e-08
ENSG00000105605	19	54412589	54447195	+	CACNG7	protein_coding	59284	61.1141	5.82766	0.095357	-3.39052	33.4709	-2.27676	-3.3185	0.487701	-4.66836	3.0361e-06	0.000213883
ENSG00000133321	11	63304281	63313934	+	RARRES3	protein_coding	5920	198.725	19.4384	0.0978159	-3.35379	109.081	-2.73182	-3.29421	0.398544	-6.8545	7.15603e-12	2.3256e-09
ENSG00000118898	16	4932508	5010742	-	PPL	protein_coding	5493	722.085	71.2288	0.0986433	-3.34164	396.657	-2.30605	-3.33607	0.488655	-4.71918	2.36796e-06	0.000172968
ENSG00000131242	17	29718642	29865236	+	RAB11FIP4	protein_coding	84440	14.9446	1.47455	0.0986674	-3.34128	8.20959	-1.41253	-3.13271	0.533325	-2.64853	0.00808428	0.103066
ENSG00000184979	22	18632666	18660164	+	USP18	protein_coding	11274	677.147	67.2947	0.0993798	-3.3309	372.221	-2.88422	-3.3193	0.358425	-8.04693	8.48965e-16	4.881e-13
ENSG00000137965	1	79115481	79129763	+	IFI44	protein_coding	10561	3101.63	308.553	0.0994808	-3.32944	1705.09	-2.57473	-3.32775	0.443599	-5.80418	6.46822e-09	1.01126e-06
ENSG00000228035	1	115825655	115910693	+	RP4-663N10.1	antisense	NA	24.9929	2.49273	0.0997377	-3.32572	13.7428	-2.04659	-3.38966	0.510404	-4.00974	6.07845e-05	0.00276368
ENSG00000167858	17	6692452	6735080	-	TEKT1	protein_coding	83659	11.8255	1.17964	0.0997541	-3.32548	6.50255	-1.2348	-3.11822	0.529124	-2.33368	0.0196126	0.178998
ENSG00000197565	X	107386780	107682727	-	COL4A6	protein_coding	1288	26.6012	2.67252	0.100466	-3.31522	14.6369	-2.21777	-3.4582	0.496012	-4.4712	7.77802e-06	0.000476384
ENSG00000267194	17	67547499	67550002	+	RP1-193H18.2	lincRNA	NA	19.9767	2.01597	0.100916	-3.30877	10.9963	-1.91363	-3.36042	0.519178	-3.68589	0.000227908	0.0078874
ENSG00000164342	4	186990306	187009223	+	TLR3	protein_coding	7098	547.255	55.2301	0.100922	-3.30869	301.243	-2.34293	-3.29631	0.479811	-4.88303	1.04469e-06	8.70071e-05
ENSG00000111335	12	113416200	113449528	+	OAS2	protein_coding	4939	9618.34	971.354	0.10099	-3.30772	5294.85	-2.84079	-3.30643	0.369972	-7.6784	1.61092e-14	7.75983e-12
ENSG00000166035	15	58702768	58861151	+	LIPC	protein_coding	3990	204.175	20.6326	0.101054	-3.3068	112.404	-2.47783	-3.34777	0.46097	-5.37525	7.64773e-08	9.02685e-06
ENSG00000165949	14	94571182	94583033	+	IFI27	protein_coding	3429	4169.79	422.038	0.101213	-3.30453	2295.91	-2.30659	-3.30256	0.485843	-4.7476	2.05841e-06	0.000154147
ENSG00000134115	3	1134260	1445901	+	CNTN6	protein_coding	27255	12.388	1.27056	0.102564	-3.28541	6.8293	-1.48921	-3.10053	0.532995	-2.79405	0.00520532	0.0764834
ENSG00000072041	12	85253492	85307394	-	SLC6A15	protein_coding	55117	717.978	73.9104	0.102942	-3.28009	395.944	-2.72432	-3.28648	0.398935	-6.82898	8.55179e-12	2.72176e-09
ENSG00000054219	2	160628362	160761260	-	LY75	protein_coding	4065	78.5144	8.09014	0.10304	-3.27872	43.3023	-2.37978	-3.28278	0.467984	-5.08516	3.67312e-07	3.48224e-05
ENSG00000183801	11	7506619	7532608	+	OLFML1	protein_coding	283298	461.001	47.719	0.103512	-3.27213	254.36	-2.80298	-3.28617	0.374522	-7.48416	7.20077e-14	3.29075e-11
ENSG00000116703	1	186412698	186430254	-	PDC	protein_coding	5132	5.69132	0.589819	0.103635	-3.27042	3.14057	-1.11756	-2.98485	0.527263	-2.11954	0.0340445	NA
ENSG00000181444	7	149461271	149470568	-	ZNF467	protein_coding	168544	24.0141	2.51693	0.10481	-3.25415	13.2655	-2.16156	-3.17658	0.484229	-4.46392	8.04749e-06	0.0004912
ENSG00000157343	6	35704809	35716856	+	ARMC12	protein_coding	221481	9.22575	0.975654	0.105753	-3.24122	5.1007	-1.48084	-3.04973	0.532288	-2.78202	0.00540212	0.0784695
ENSG00000112303	6	133065009	133084598	-	VNN2	protein_coding	8875	26.8111	2.83604	0.105778	-3.24088	14.8236	-2.02918	-3.05357	0.495517	-4.09508	4.22031e-05	0.00203845
ENSG00000108700	17	32646055	32648421	+	CCL8	protein_coding	6355	117.263	12.4899	0.106512	-3.23091	64.8765	-2.39749	-3.24701	0.461777	-5.19187	2.08193e-07	2.19005e-05
ENSG00000141574	17	80278900	80291950	-	SECTM1	protein_coding	6398	1623.91	173.283	0.106708	-3.22826	898.595	-2.93839	-3.22145	0.301492	-9.74615	1.91606e-22	4.87856e-19
ENSG00000155961	X	154487526	154493874	-	RAB39B	protein_coding	116442	35.8391	3.87842	0.108218	-3.20799	19.8588	-2.2369	-3.12155	0.470508	-4.75421	1.99222e-06	0.00014982
ENSG00000136514	3	187086120	187089864	+	RTP4	protein_coding	64108	230.303	25.088	0.108935	-3.19846	127.695	-2.24442	-3.15965	0.480351	-4.67247	2.97603e-06	0.000212167
ENSG00000240065	6	32811913	32827362	+	PSMB9	protein_coding	5698	958.688	104.502	0.109005	-3.19753	531.595	-2.53991	-3.18826	0.427148	-5.94621	2.7442e-09	4.70287e-07
ENSG00000177989	22	50968139	50971009	-	ODF3B	protein_coding	440836	158.407	17.4892	0.110407	-3.1791	87.9481	-2.50161	-3.12423	0.422954	-5.91461	3.32654e-09	5.5933e-07
ENSG00000137628	4	169137444	169239958	-	DDX60	protein_coding	55601	1146.26	126.737	0.110566	-3.17702	636.5	-2.04864	-3.17394	0.50655	-4.04431	5.24777e-05	0.00244206
ENSG00000197584	3	177990720	178562217	+	KCNMB2	protein_coding	10242	12.2886	1.36149	0.110793	-3.17406	6.82505	-1.51767	-3.04129	0.531695	-2.8544	0.00431179	0.0676932
ENSG00000108947	17	7608520	7614696	+	EFNB3	protein_coding	1949	99.3181	11.0451	0.111209	-3.16865	55.1816	-2.01879	-3.10301	0.504544	-4.00121	6.30194e-05	0.00284353
ENSG00000250978	5	66759637	66771420	-	RP11-357D18.1	processed_transcript	NA	11.4124	1.27056	0.111332	-3.16706	6.34149	-1.53067	-2.96622	0.530258	-2.88664	0.00389377	0.0631023
ENSG00000163661	3	157154578	157161417	+	PTX3	protein_coding	5806	24046.5	2699.33	0.112255	-3.15515	13372.9	-2.87572	-3.15527	0.302772	-9.498	2.13964e-21	4.76686e-18
ENSG00000115008	2	113531492	113542167	-	IL1A	protein_coding	3552	26.4072	2.96742	0.112372	-3.15365	14.6873	-2.0518	-3.24073	0.501943	-4.08771	4.35656e-05	0.00208728
ENSG00000267327	18	53560269	53690753	+	CTD-2008L17.1	lincRNA	NA	5.02249	0.56562	0.112617	-3.1505	2.79406	-1.0147	-3.56223	0.514264	-1.97311	0.0484835	NA
ENSG00000169245	4	76942273	76944650	-	CXCL10	protein_coding	3627	92.6857	10.4736	0.113001	-3.14559	51.5797	-2.14716	-3.10795	0.487706	-4.40257	1.06978e-05	0.000629262
ENSG00000128284	22	36536372	36562225	-	APOL3	protein_coding	80833	689.182	78.6296	0.114091	-3.13174	383.906	-2.35467	-3.12133	0.456356	-5.15973	2.47306e-07	2.53318e-05
ENSG00000186472	7	82383329	82792246	-	PCLO	protein_coding	27445	19.4362	2.22202	0.114324	-3.1288	10.8291	-1.72254	-3.08848	0.524024	-3.28714	0.00101209	0.0243435
ENSG00000260306	16	21805416	21807080	-	RP11-645C24.5	lincRNA	NA	9.32892	1.06658	0.114331	-3.12872	5.19775	-1.23957	-3.03595	0.53141	-2.33261	0.0196688	0.179001
ENSG00000153930	17	54188319	54589020	+	ANKFN1	protein_coding	162282	30.708	3.51678	0.114523	-3.12629	17.1124	-1.63313	-3.01381	0.528866	-3.08798	0.00201522	0.0398639
ENSG00000119917	10	91087651	91100728	+	IFIT3	protein_coding	3437	10378.9	1199.54	0.115575	-3.11309	5789.2	-2.53792	-3.11241	0.41221	-6.15686	7.42007e-10	1.43748e-07
ENSG00000185507	11	612553	615999	-	IRF7	protein_coding	3665	960.59	111.107	0.115665	-3.11198	535.848	-2.79273	-3.09978	0.318089	-8.77971	1.63896e-18	1.82569e-15
ENSG00000184005	1	76540404	77100286	+	ST6GALNAC3	protein_coding	256435	49.2357	5.7388	0.116558	-3.10088	27.4873	-2.05692	-3.01348	0.490554	-4.19305	2.75228e-05	0.00143014
ENSG00000188404	1	169659808	169680839	-	SELL	protein_coding	6402	8.36871	0.975654	0.116584	-3.10056	4.67218	-1.41675	-2.90905	0.532378	-2.66118	0.00778677	0.100132
ENSG00000173193	3	122399465	122449687	+	PARP14	protein_coding	54625	5936.86	693.741	0.116853	-3.09723	3315.3	-2.32053	-3.09645	0.45959	-5.04912	4.43843e-07	4.05673e-05
ENSG00000010030	6	36322419	36356164	-	ETV7	protein_coding	51513	110.522	12.9967	0.117594	-3.08812	61.7596	-2.39638	-3.03397	0.430408	-5.56769	2.58136e-08	3.54599e-06
ENSG00000134548	12	21679241	21690311	+	C12orf39	protein_coding	80763	13.0909	1.54127	0.117736	-3.08637	7.31609	-1.51705	-3.08296	0.531942	-2.8519	0.00434582	0.0679532
ENSG00000164440	6	139561198	139613276	-	TXLNB	protein_coding	167838	24.5565	2.90276	0.118207	-3.08061	13.7296	-1.83645	-3.02392	0.513552	-3.57596	0.00034894	0.0108917
ENSG00000135914	2	231972944	231989832	-	HTR2B	protein_coding	3357	41.1309	4.87827	0.118604	-3.07578	23.0046	-1.65218	-2.98866	0.527634	-3.13129	0.00174038	0.036237
ENSG00000115919	2	143635067	143799890	+	KYNU	protein_coding	8942	105.146	12.4716	0.118612	-3.07568	58.8088	-2.40292	-3.04465	0.4299	-5.58949	2.27732e-08	3.19596e-06
ENSG00000140678	16	31366455	31394318	+	ITGAX	protein_coding	3687	8.16082	0.975654	0.119553	-3.06427	4.56824	-1.11075	-2.91254	0.527166	-2.10703	0.0351153	0.246401
ENSG00000162630	1	193148175	193155784	-	B3GALT2	protein_coding	8707	63.0155	7.61338	0.120818	-3.0491	35.3144	-2.29631	-3.04801	0.451751	-5.08314	3.71252e-07	3.50097e-05
ENSG00000104321	8	72932152	72987852	-	TRPA1	protein_coding	8989	185.454	22.4872	0.121254	-3.04389	103.971	-1.86094	-3.07134	0.516915	-3.60009	0.000318105	0.0101788
ENSG00000164089	4	109663196	109684210	-	ETNPPL	protein_coding	64850	7.08956	0.86053	0.12138	-3.0424	3.97504	-1.1969	-3.15637	0.529828	-2.25904	0.0238807	NA
ENSG00000137752	11	104896170	104972158	-	CASP1	protein_coding	834	621.279	75.8565	0.122097	-3.0339	348.568	-2.38118	-3.02402	0.434175	-5.48438	4.14922e-08	5.20786e-06
ENSG00000130303	19	17513748	17516457	-	BST2	protein_coding	684	1252.14	152.997	0.122188	-3.03282	702.568	-2.12285	-3.02718	0.485133	-4.37581	1.20984e-05	0.00069783
ENSG00000237943	10	6622381	6658414	+	PRKCQ-AS1	lincRNA	NA	7.22832	0.884729	0.122398	-3.03035	4.05652	-1.16574	-2.77276	0.531627	-2.19278	0.0283229	NA
ENSG00000250041	11	10906432	10920869	-	CTD-2003C8.2	lincRNA	NA	23.4771	2.8765	0.122524	-3.02887	13.1768	-1.87255	-3.09299	0.512117	-3.65648	0.000255698	0.00866408
ENSG00000132530	17	6658766	6678966	+	XAF1	protein_coding	54739	4747.58	586.208	0.123475	-3.01771	2666.89	-2.20519	-3.01681	0.470272	-4.68918	2.74305e-06	0.000197933
ENSG00000171517	1	85277285	85358896	-	LPAR3	protein_coding	23566	119.59	14.7703	0.123508	-3.01732	67.1801	-1.68419	-2.99	0.526476	-3.19899	0.0013791	0.030458
ENSG00000111331	12	113376157	113411054	+	OAS3	protein_coding	4940	13583.2	1695.31	0.12481	-3.0022	7639.25	-2.37692	-3.00155	0.431179	-5.51261	3.53546e-08	4.53197e-06
ENSG00000180616	17	71161151	71167185	+	SSTR2	protein_coding	6752	7.01461	0.884729	0.126127	-2.98706	3.94967	-1.11108	-2.73514	0.529998	-2.09638	0.0360489	NA
ENSG00000186854	2	85048774	85134132	-	TRABD2A	protein_coding	129293	562.976	71.2938	0.126637	-2.98123	317.135	-2.49788	-2.96521	0.387396	-6.44787	1.13435e-10	2.62236e-08
ENSG00000187608	1	948803	949920	+	ISG15	protein_coding	9636	6517.55	830.272	0.12739	-2.97267	3673.91	-2.42204	-2.97133	0.412611	-5.87003	4.35727e-09	7.05997e-07
ENSG00000144596	3	14530619	14583588	-	GRIP2	processed_transcript	80852	107.843	13.813	0.128084	-2.96484	60.8282	-2.39351	-2.93612	0.409371	-5.8468	5.0113e-09	7.97468e-07
ENSG00000112297	6	106959730	107018326	+	AIM1	protein_coding	202	1651.14	215.775	0.130682	-2.93587	933.458	-2.05653	-2.93168	0.485249	-4.2381	2.25418e-05	0.00119217
ENSG00000131203	8	39759794	39785963	+	IDO1	protein_coding	3620	13.5375	1.76946	0.130708	-2.93558	7.65347	-1.1527	-2.7621	0.530328	-2.17356	0.029738	0.226118
ENSG00000146530	7	12370511	12443567	-	VWDE	protein_coding	221806	11.5182	1.51708	0.131712	-2.92455	6.51762	-1.45445	-3.17042	0.533075	-2.72841	0.00636403	0.0877232
ENSG00000119922	10	91061712	91069033	+	IFIT2	protein_coding	3433	2298.87	303.491	0.132018	-2.9212	1301.18	-2.26029	-2.91926	0.443874	-5.09219	3.53944e-07	3.37345e-05
ENSG00000272405	1	156611458	156614679	-	RP11-284F21.10	antisense	NA	5.1065	0.680745	0.133309	-2.90715	2.89362	-1.09428	-2.76106	0.53032	-2.06343	0.0390722	NA
ENSG00000251301	12	68726668	68845443	-	RP11-81H14.2	lincRNA	NA	12.8765	1.72313	0.133819	-2.90164	7.29983	-1.49044	-2.98448	0.531181	-2.80591	0.00501748	0.0749594
ENSG00000153495	13	111968531	111996596	+	TEX29	protein_coding	121793	21.8354	2.92696	0.134047	-2.89919	12.3812	-1.75524	-2.74916	0.506335	-3.46655	0.00052718	0.0150335
ENSG00000122121	X	128872950	128903514	+	XPNPEP2	protein_coding	7512	53.4541	7.18121	0.134344	-2.896	30.3177	-2.2118	-2.96524	0.454301	-4.86858	1.124e-06	9.13505e-05
ENSG00000149927	16	30016830	30034591	-	DOC2A	protein_coding	8448	9.40917	1.27056	0.135035	-2.8886	5.33987	-1.33185	-2.69743	0.532681	-2.50028	0.0124095	0.135027
ENSG00000261618	8	79749764	79752757	+	RP11-79H23.3	lincRNA	NA	12.7862	1.74526	0.136496	-2.87307	7.26572	-1.46455	-2.79312	0.529891	-2.76388	0.0057119	0.0816384
ENSG00000244738	3	170374351	170379912	+	RP11-373E16.3	sense_intronic	101928583	10.5564	1.45035	0.13739	-2.86365	6.00338	-1.20965	-2.822	0.5324	-2.27208	0.0230819	0.195713
ENSG00000260400	10	70458257	70460551	+	RP11-119F7.5	sense_overlapping	NA	19.2415	2.65419	0.137941	-2.85788	10.9478	-1.36872	-2.69101	0.532586	-2.56996	0.0101711	0.118949
ENSG00000187546	7	15239943	15601640	-	AGMO	protein_coding	392636	20.9757	2.9249	0.139442	-2.84226	11.9503	-1.63911	-2.71504	0.516932	-3.17083	0.00152002	0.0328778
ENSG00000204261	6	32811863	32814272	+	TAPSAR1	lincRNA	100507463	46.8448	6.5326	0.139452	-2.84216	26.6887	-2.04666	-2.72036	0.455988	-4.48841	7.17561e-06	0.00045032
ENSG00000247317	8	144063155	144099854	-	RP11-273G15.2	lincRNA	NA	148.789	20.7937	0.139753	-2.83905	84.7912	-2.20193	-2.7973	0.434192	-5.07133	3.95045e-07	3.70573e-05
ENSG00000073756	1	186640923	186649559	-	PTGS2	protein_coding	5743	1255.46	175.469	0.139764	-2.83893	715.467	-2.53468	-2.83988	0.329555	-7.69122	1.45741e-14	7.21537e-12
ENSG00000162687	1	196194909	196578355	-	KCNT2	protein_coding	343450	39.836	5.59741	0.140511	-2.83124	22.7167	-2.03608	-2.81391	0.469189	-4.33957	1.42763e-05	0.000802673
ENSG00000101347	20	35518632	35580246	-	SAMHD1	protein_coding	25939	7636.36	1074.09	0.140655	-2.82977	4355.22	-2.45052	-2.82891	0.362409	-6.76176	1.36321e-11	4.04943e-09
ENSG00000269640	19	17516503	17529713	+	CTD-2521M24.9	lincRNA	NA	27.3311	3.87842	0.141905	-2.817	15.6048	-1.90147	-2.73474	0.48318	-3.93532	8.30853e-05	0.0035342
ENSG00000186417	15	51633826	51700210	+	GLDN	protein_coding	342035	308.415	43.8606	0.142213	-2.81387	176.138	-2.32248	-2.81234	0.402199	-5.77444	7.7208e-09	1.18627e-06
ENSG00000123610	2	152214106	152236560	+	TNFAIP6	protein_coding	7130	1782.61	254.437	0.142733	-2.80861	1018.52	-2.24412	-2.80953	0.425923	-5.26883	1.37292e-07	1.51985e-05
ENSG00000138792	4	111286889	111486441	+	ENPEP	protein_coding	2028	30.2929	4.32685	0.142834	-2.80759	17.3099	-1.82116	-2.83098	0.503239	-3.61889	0.000295874	0.00965818
ENSG00000205403	4	110661852	110723335	-	CFI	protein_coding	3426	100.002	14.3562	0.143559	-2.80029	57.1791	-2.29313	-2.73685	0.390381	-5.87408	4.25193e-09	7.01686e-07
ENSG00000079385	19	43011456	43065386	-	CEACAM1	protein_coding	634	17.9597	2.60785	0.145206	-2.78383	10.2838	-1.68908	-2.74358	0.511208	-3.3041	0.000952807	0.0234556
ENSG00000143494	1	213123862	213165379	+	VASH2	protein_coding	79805	10.6984	1.56547	0.146328	-2.77273	6.13194	-1.30638	-2.58727	0.532383	-2.45383	0.0141343	0.146462
ENSG00000130413	11	8413418	8615836	-	STK33	protein_coding	65975	12.3439	1.83618	0.148753	-2.74901	7.09003	-1.45738	-2.70568	0.527901	-2.7607	0.0057678	0.0821083
ENSG00000091428	2	173600002	173917621	+	RAPGEF4	protein_coding	11069	19.9474	2.96742	0.148762	-2.74892	11.4574	-1.66476	-2.83081	0.517669	-3.21588	0.00130046	0.0291183
ENSG00000183657	3	171509580	171527714	-	PP13439	protein_coding	NA	12.4587	1.86038	0.149324	-2.74348	7.15954	-1.41323	-2.54483	0.526892	-2.68219	0.00731411	0.0967625
ENSG00000181804	3	142984064	143567373	-	SLC9A9	protein_coding	285195	777.698	116.686	0.15004	-2.73658	447.192	-2.42124	-2.73502	0.339053	-7.14117	9.25373e-13	3.58542e-10
ENSG00000166106	11	130318869	130346532	+	ADAMTS15	protein_coding	170689	65.6953	9.86373	0.150144	-2.73559	37.7795	-2.03956	-2.70198	0.453951	-4.49291	7.02549e-06	0.000442457
ENSG00000064787	20	52553316	52687304	-	BCAS1	protein_coding	8537	61.9014	9.33651	0.150829	-2.72902	35.6189	-1.76142	-2.73683	0.506049	-3.48074	0.000500036	0.0143744
ENSG00000231987	1	96719625	96839681	-	RP5-898J17.1	lincRNA	101928241	10.1991	1.54127	0.151118	-2.72625	5.87021	-1.14088	-2.72984	0.531482	-2.14661	0.0318244	0.234358
ENSG00000183134	11	60618413	60623444	-	PTGDR2	protein_coding	11251	5.67644	0.86053	0.151597	-2.72169	3.26848	-1.14221	-2.84254	0.531682	-2.14829	0.0316905	NA
ENSG00000168453	8	21971928	21990897	-	HR	protein_coding	55806	378.416	57.3819	0.151637	-2.72131	217.899	-2.23232	-2.70674	0.404151	-5.52347	3.32373e-08	4.35579e-06
ENSG00000116194	1	178818840	178840187	-	ANGPTL1	protein_coding	9068	145.23	22.1518	0.15253	-2.71284	83.6907	-2.17665	-2.76217	0.43031	-5.05832	4.22958e-07	3.88577e-05
ENSG00000258077	12	75956982	76377795	-	RP11-114H23.1	lincRNA	NA	5.59773	0.86053	0.153728	-2.70155	3.22913	-1.096	-2.82351	0.530097	-2.06754	0.0386828	NA
ENSG00000152580	3	151143172	151176497	-	IGSF10	protein_coding	285313	233.547	35.9464	0.153915	-2.69979	134.747	-2.02697	-2.68951	0.456961	-4.43576	9.17493e-06	0.000545083
ENSG00000117600	1	99729509	99775146	+	LPPR4	protein_coding	9890	425.853	65.6082	0.154063	-2.69841	245.731	-2.35231	-2.69295	0.353331	-6.65753	2.78471e-11	7.87808e-09
ENSG00000138496	3	122246771	122283424	-	PARP9	protein_coding	83666	4655.68	717.454	0.154103	-2.69803	2686.56	-2.16421	-2.6967	0.423283	-5.11291	3.17228e-07	3.12373e-05
ENSG00000116711	1	186798085	186958113	+	PLA2G4A	protein_coding	5321	451.465	70.3162	0.155751	-2.68269	260.891	-1.98936	-2.68233	0.464375	-4.28395	1.83604e-05	0.00100999
ENSG00000188313	3	146232967	146262651	-	PLSCR1	protein_coding	5359	2475.78	386.252	0.156012	-2.68027	1431.02	-2.42909	-2.67735	0.309126	-7.85792	3.90561e-15	2.04734e-12
ENSG00000138379	2	190920423	190927455	-	MSTN	protein_coding	2660	29.4687	4.59756	0.156015	-2.68024	17.0331	-1.28589	-2.72207	0.533489	-2.41034	0.0159378	0.157113
ENSG00000104432	8	79587978	79717758	-	IL7	protein_coding	3574	94.9559	14.8693	0.156591	-2.67493	54.9126	-2.19504	-2.6574	0.400557	-5.47997	4.2541e-08	5.30215e-06
ENSG00000172955	4	100123795	100140694	-	ADH6	protein_coding	130	9.79774	1.54127	0.157309	-2.66833	5.66951	-1.29776	-2.67047	0.532857	-2.43547	0.0148724	0.15129
ENSG00000196139	10	5077546	5149878	+	AKR1C3	protein_coding	8644	1208.79	191.083	0.158078	-2.66129	699.935	-1.91009	-2.66205	0.477815	-3.99756	6.39998e-05	0.00287322
ENSG00000197934	21	27765954	27941571	+	AP001597.1	antisense	NA	18.6992	2.96949	0.158803	-2.65469	10.8344	-1.72007	-2.72822	0.505103	-3.40539	0.00066069	0.0178146
ENSG00000136689	2	113864791	113891593	+	IL1RN	protein_coding	3557	122.899	19.5335	0.158939	-2.65345	71.2165	-1.83979	-2.65985	0.488658	-3.76499	0.000166555	0.00619731
ENSG00000010932	1	171217638	171255117	+	FMO1	protein_coding	2326	8.54203	1.36149	0.159387	-2.64939	4.95176	-1.22284	-2.52326	0.533186	-2.29346	0.0218217	0.189259
ENSG00000169248	4	76954835	76962568	-	CXCL11	protein_coding	6373	27.143	4.32685	0.159409	-2.64919	15.7349	-1.38458	-2.66677	0.531347	-2.60579	0.00916629	0.111212
ENSG00000068079	17	41158742	41166473	+	IFI35	protein_coding	3430	2002.8	319.629	0.159591	-2.64755	1161.22	-2.42244	-2.64467	0.295689	-8.19254	2.55779e-16	1.62813e-13
ENSG00000182175	15	93586636	93632433	-	RGMA	protein_coding	56963	54.2148	8.70416	0.160549	-2.63891	31.4595	-1.78989	-2.615	0.491188	-3.644	0.00026843	0.0089929
ENSG00000091879	8	6357172	6420930	-	ANGPT2	protein_coding	285	37.2371	5.98531	0.160735	-2.63724	21.6112	-1.3927	-2.62318	0.530682	-2.62436	0.00868115	0.107822
ENSG00000197558	7	149473131	149531068	+	SSPO	processed_transcript	23145	15.6927	2.54113	0.161931	-2.62655	9.1169	-1.4278	-2.47033	0.523558	-2.7271	0.00638931	0.0880036
ENSG00000079215	5	36606457	36688436	+	SLC1A3	protein_coding	6507	689.485	112.29	0.16286	-2.61829	400.888	-2.25166	-2.62169	0.370103	-6.08387	1.17319e-09	2.09098e-07
ENSG00000130203	19	45409011	45412650	+	APOE	protein_coding	348	150.738	24.5799	0.163063	-2.6165	87.659	-2.17708	-2.6595	0.406185	-5.35984	8.32977e-08	9.70336e-06
ENSG00000168309	3	58549844	58613337	-	FAM107A	protein_coding	11170	9.43945	1.54127	0.16328	-2.61458	5.49036	-1.42881	-2.61169	0.525713	-2.71785	0.00657079	0.0898781
ENSG00000243649	6	31895475	31919861	+	CFB	protein_coding	629	117.408	19.2504	0.163962	-2.60857	68.329	-1.78941	-2.5782	0.488824	-3.66064	0.000251584	0.00855721
ENSG00000009413	6	111620234	111804918	-	REV3L	protein_coding	5980	3210.28	528.839	0.164733	-2.6018	1869.56	-1.6113	-2.60124	0.515585	-3.12518	0.00177694	0.0366979
ENSG00000117228	1	89518002	89531043	-	GBP1	protein_coding	2633	3679.15	607.437	0.165103	-2.59857	2143.29	-2.3125	-2.59724	0.332893	-6.94668	3.73993e-12	1.307e-09
ENSG00000135917	2	228549926	228582728	-	SLC19A3	protein_coding	80704	5.87526	0.975654	0.166062	-2.59021	3.42546	-1.06059	-2.41557	0.532689	-1.99102	0.0464788	NA
ENSG00000100342	22	36649056	36663576	+	APOL1	protein_coding	8542	2002	333.06	0.166364	-2.58758	1167.53	-2.36883	-2.58784	0.296541	-7.98822	1.36897e-15	7.62471e-13
ENSG00000101440	20	32782375	32857150	+	ASIP	protein_coding	434	9.89082	1.6564	0.167468	-2.57804	5.77361	-1.32189	-2.42626	0.528086	-2.50317	0.0123087	0.134341
ENSG00000107201	9	32455300	32526322	-	DDX58	protein_coding	23586	3082.27	517.403	0.167864	-2.57464	1799.84	-2.04784	-2.57433	0.428884	-4.77481	1.79877e-06	0.000138187
ENSG00000108984	17	67410839	67539472	+	MAP2K6	protein_coding	5608	64.7368	10.902	0.168405	-2.57	37.8194	-1.93021	-2.56111	0.454873	-4.2434	2.20156e-05	0.0011713
ENSG00000171522	5	40679600	40693837	+	PTGER4	protein_coding	5734	105.327	17.7482	0.168506	-2.56913	61.5374	-1.90523	-2.58764	0.465538	-4.09252	4.2671e-05	0.00204993
ENSG00000172183	15	89179384	89199714	+	ISG20	protein_coding	3669	109.798	18.5278	0.168744	-2.56709	64.1628	-2.05144	-2.55177	0.420263	-4.88133	1.05371e-06	8.72955e-05
ENSG00000198846	8	59717977	60031767	-	TOX	protein_coding	9760	248.273	41.9259	0.16887	-2.56602	145.1	-2.24589	-2.56019	0.34841	-6.4461	1.14764e-10	2.62236e-08
ENSG00000204397	11	104912053	104972158	-	CARD16	protein_coding	114769	145.391	24.8035	0.170599	-2.55132	85.0972	-1.9987	-2.52635	0.431467	-4.63233	3.61581e-06	0.000250757
ENSG00000135205	7	76751751	76958850	+	CCDC146	protein_coding	57639	60.3655	10.3848	0.172031	-2.53926	35.3752	-1.8805	-2.48354	0.454099	-4.14116	3.45554e-05	0.00172841
ENSG00000231305	3	128580156	128590383	-	RP11-723O4.2	antisense	NA	12.8798	2.24622	0.174399	-2.51954	7.563	-1.37297	-2.35474	0.522359	-2.62841	0.00857845	0.106815
ENSG00000215386	21	17442842	17999716	+	LINC00478	lincRNA	388815	55.7727	9.74654	0.174755	-2.5166	32.7596	-1.99772	-2.50041	0.422468	-4.72869	2.25968e-06	0.000166423
ENSG00000175518	11	5535623	5537935	-	UBQLNL	protein_coding	143630	15.0463	2.62999	0.174794	-2.51628	8.83812	-1.35585	-2.4018	0.526058	-2.57737	0.00995546	0.11743
ENSG00000198719	6	170591294	170599561	-	DLL1	protein_coding	28514	64.2933	11.4088	0.177449	-2.49452	37.8511	-1.54579	-2.44347	0.511891	-3.01976	0.00252976	0.0467232
ENSG00000187416	7	103969104	104549001	+	LHFPL3	protein_coding	375612	29.9573	5.34503	0.178421	-2.48664	17.6512	-1.41433	-2.55608	0.526952	-2.68398	0.00727519	0.0964775
ENSG00000147180	X	84498997	84528368	+	ZNF711	protein_coding	7552	35.5893	6.39328	0.179641	-2.47681	20.9913	-1.79274	-2.41874	0.462143	-3.87919	0.000104804	0.00417606
ENSG00000223759	1	149672997	149677289	+	RP11-353N4.4	lincRNA	NA	5.93428	1.06658	0.179732	-2.47608	3.50043	-1.05902	-2.37884	0.533097	-1.98654	0.046973	NA
ENSG00000163840	3	122283085	122294050	+	DTX3L	protein_coding	151636	5781.18	1042.44	0.180317	-2.47139	3411.81	-2.02525	-2.4705	0.40908	-4.95074	7.39335e-07	6.42788e-05
ENSG00000272763	17	46713285	46724385	-	RP11-357H14.17	lincRNA	NA	15.5753	2.81391	0.180665	-2.46861	9.1946	-1.08251	-2.40573	0.532687	-2.03217	0.0421362	0.272234
ENSG00000184524	11	787104	790123	-	CEND1	protein_coding	51286	146.526	26.6255	0.181712	-2.46027	86.5755	-1.89502	-2.42621	0.439583	-4.31096	1.62549e-05	0.000899725
ENSG00000132170	3	12328867	12475855	+	PPARG	protein_coding	5468	407.921	74.1768	0.181841	-2.45925	241.049	-2.18327	-2.4507	0.331901	-6.57807	4.76585e-11	1.287e-08
ENSG00000243811	22	39410368	39429281	+	APOBEC3D	protein_coding	140564	156.04	28.3853	0.181911	-2.4587	92.2125	-2.15225	-2.44074	0.342683	-6.2806	3.37279e-10	6.83105e-08
ENSG00000173406	1	57460451	59012406	-	DAB1	protein_coding	1600	440.947	80.4162	0.182372	-2.45505	260.681	-2.08784	-2.43881	0.373885	-5.58418	2.34812e-08	3.26957e-06
ENSG00000229222	20	48573282	48574569	+	KRT18P4	pseudogene	NA	10.5543	1.92711	0.182589	-2.45333	6.24073	-1.40147	-2.44533	0.521823	-2.68572	0.00723735	0.0962331
ENSG00000269067	19	23158270	23185978	-	ZNF728	protein_coding	388523	7.91204	1.45035	0.183309	-2.44765	4.68119	-1.08	-2.40051	0.533129	-2.02578	0.0427874	0.274514
ENSG00000139946	14	56584532	56768244	+	PELI2	protein_coding	57161	249.331	46.092	0.184863	-2.43548	147.712	-1.86423	-2.42027	0.447103	-4.16957	3.05177e-05	0.00155405
ENSG00000137675	11	102562218	102576537	-	MMP27	protein_coding	64066	73.2467	13.5482	0.184967	-2.43466	43.3975	-1.54238	-2.44846	0.51157	-3.015	0.0025698	0.0472182
ENSG00000228536	1	219583023	219585283	-	RP11-392O17.1	lincRNA	NA	9.30121	1.72106	0.185036	-2.43412	5.51113	-1.23866	-2.54247	0.532729	-2.32513	0.0200652	0.181258
ENSG00000162645	1	89571815	89616139	-	GBP2	protein_coding	2634	1898.67	353.041	0.185941	-2.42708	1125.86	-2.06092	-2.42295	0.379714	-5.42757	5.71278e-08	6.87966e-06
ENSG00000257497	12	75877904	75883600	-	RP11-585P4.5	antisense	NA	7.7945	1.45035	0.186073	-2.42606	4.62242	-1.0584	-2.38289	0.53284	-1.98634	0.0469956	0.287506
ENSG00000061918	4	156680144	156728743	+	GUCY1B3	protein_coding	2983	308.581	57.4285	0.186105	-2.42581	183.005	-1.95283	-2.41435	0.418146	-4.67022	3.00878e-06	0.000213606
ENSG00000272316	6	58234838	58240189	-	XXbac-BPGBPG55C20.2	lincRNA	NA	25.2863	4.71268	0.186373	-2.42374	14.9995	-1.65991	-2.44417	0.49083	-3.38184	0.000720016	0.0192108
ENSG00000106560	7	150382785	150390729	+	GIMAP2	protein_coding	26157	69.5861	12.9702	0.18639	-2.4236	41.2781	-1.5025	-2.37929	0.512389	-2.93234	0.0033642	0.0571593
ENSG00000269928	17	8128139	8128798	-	RP11-849F2.8	lincRNA	NA	9.85729	1.83825	0.186486	-2.42286	5.84777	-1.08995	-2.36777	0.533338	-2.04363	0.04099	0.268689
ENSG00000184809	21	40969074	40984748	-	C21orf88	protein_coding	114041	24.9738	4.67222	0.187085	-2.41824	14.823	-1.50687	-2.32086	0.505431	-2.98137	0.00286966	0.0513513
ENSG00000139220	12	81652045	82153332	-	PPFIA2	protein_coding	8499	73.7466	13.8836	0.188261	-2.4092	43.8151	-1.50647	-2.43594	0.514663	-2.92709	0.00342145	0.0578563
ENSG00000155962	X	154505500	154563966	-	CLIC2	protein_coding	1193	356.759	68.2254	0.191237	-2.38657	212.492	-1.94443	-2.37461	0.409813	-4.74467	2.08843e-06	0.000155741
ENSG00000184530	6	127840600	127912962	+	C6orf58	protein_coding	352999	6.49464	1.24637	0.191907	-2.38152	3.8705	-1.14609	-2.45183	0.533392	-2.14867	0.0316603	NA
ENSG00000180638	17	19581601	19622292	-	SLC47A2	protein_coding	146802	7.55529	1.45035	0.191965	-2.38109	4.50282	-1.13734	-2.33001	0.533111	-2.1334	0.0328915	0.237285
ENSG00000105855	7	20370325	20455377	+	ITGB8	protein_coding	3696	634.116	121.801	0.192079	-2.38023	377.958	-1.40916	-2.37768	0.522352	-2.69771	0.00698177	0.0937019
ENSG00000138821	4	103172198	103352415	-	SLC39A8	protein_coding	64116	1763.02	339.236	0.192418	-2.37769	1051.13	-1.99552	-2.37697	0.390751	-5.10688	3.27527e-07	3.18989e-05
ENSG00000154451	1	89724633	89738544	-	GBP5	protein_coding	115362	334.674	65.008	0.194243	-2.36407	199.841	-1.98318	-2.35294	0.387305	-5.12047	3.04773e-07	3.03462e-05
ENSG00000248309	5	88179145	88762215	+	MEF2C-AS1	antisense	101929423	6.41542	1.24637	0.194276	-2.36382	3.83089	-1.1358	-2.43769	0.533429	-2.12924	0.0332346	NA
ENSG00000251350	4	44018878	44024080	+	RP11-328N19.1	lincRNA	100506827	11.8701	2.31088	0.19468	-2.36082	7.0905	-1.19221	-2.36917	0.532492	-2.23892	0.0251611	0.207039
ENSG00000186907	11	57228022	57245007	+	RTN4RL2	protein_coding	349667	58.8423	11.5181	0.195745	-2.35295	35.1802	-1.4046	-2.33522	0.519915	-2.7016	0.00690064	0.0930334
ENSG00000177409	7	92759368	92777682	-	SAMD9L	protein_coding	219285	2816.79	552.735	0.196229	-2.34939	1684.76	-1.53792	-2.3482	0.505168	-3.04438	0.00233163	0.044175
ENSG00000139832	13	111175417	111214080	-	RAB20	protein_coding	55647	56.6766	11.1264	0.196313	-2.34877	33.9015	-2.02259	-2.40067	0.381989	-5.2949	1.19084e-07	1.34331e-05
ENSG00000101938	X	109917084	110039286	-	CHRDL1	protein_coding	91851	17.3578	3.44419	0.198423	-2.33335	10.401	-1.59707	-2.42987	0.496914	-3.21398	0.00130909	0.0292746
ENSG00000132470	17	73717408	73753899	+	ITGB4	protein_coding	3691	16.2356	3.2644	0.201065	-2.31427	9.74998	-1.53687	-2.35516	0.499694	-3.07563	0.00210059	0.0411415
ENSG00000164344	4	187130133	187179625	+	KLKB1	protein_coding	3818	16.2111	3.26233	0.201241	-2.31301	9.73672	-1.5486	-2.36696	0.499014	-3.10331	0.00191366	0.0387582
ENSG00000183508	1	118148556	118170994	+	FAM46C	protein_coding	54855	391.335	78.953	0.201753	-2.30934	235.144	-1.90011	-2.3011	0.403636	-4.70748	2.50801e-06	0.000181708
ENSG00000272168	6	21665003	22214734	+	CASC15	lincRNA	401237	41.9832	8.49224	0.202277	-2.30559	25.2377	-1.46212	-2.3681	0.513848	-2.84544	0.00443501	0.0691558
ENSG00000156475	5	145967936	146464347	-	PPP2R2B	protein_coding	5521	104.579	21.1999	0.202717	-2.30246	62.8894	-1.80089	-2.27655	0.43168	-4.17183	3.02166e-05	0.00154313
ENSG00000120885	8	27454434	27472548	-	CLU	protein_coding	1191	5461.08	1107.79	0.202852	-2.3015	3284.43	-2.03198	-2.30164	0.342717	-5.92903	3.04736e-09	5.17268e-07
ENSG00000160951	19	14583278	14586174	-	PTGER1	protein_coding	5731	42.1691	8.5669	0.203156	-2.29934	25.368	-1.56671	-2.30426	0.493125	-3.1771	0.00148753	0.0322927
ENSG00000154655	18	5954705	6415236	-	L3MBTL4	protein_coding	91133	14.5901	2.96742	0.203386	-2.29771	8.77876	-1.51506	-2.38766	0.505127	-2.99936	0.00270545	0.0491532
ENSG00000166448	7	98444111	98468394	-	TMEM130	protein_coding	222865	153.584	31.4108	0.204519	-2.28969	92.4973	-1.72554	-2.26071	0.45214	-3.81638	0.000135426	0.00519075
ENSG00000156587	11	57319129	57335757	-	UBE2L6	protein_coding	9246	4558.21	936.618	0.205479	-2.28293	2747.42	-2.04689	-2.28119	0.323649	-6.32443	2.54177e-10	5.32964e-08
ENSG00000238178	X	16171064	16188992	-	RP11-431J24.2	antisense	NA	46.0134	9.46196	0.205635	-2.28184	27.7377	-1.41066	-2.26084	0.513909	-2.74496	0.00605178	0.0849094
ENSG00000253661	8	77403435	77595513	-	ZFHX4-AS1	antisense	100192378	22.9694	4.73688	0.206226	-2.2777	13.8531	-1.54325	-2.23981	0.488469	-3.15935	0.00158121	0.0337508
ENSG00000149922	16	30097114	30103208	-	TBX6	protein_coding	6911	14.9373	3.08462	0.206505	-2.27575	9.01094	-1.3833	-2.26006	0.514375	-2.68928	0.00716054	0.0954542
ENSG00000205413	7	92728829	92747336	-	SAMD9	protein_coding	54809	1420.87	293.737	0.206731	-2.27418	857.303	-1.41177	-2.2723	0.515679	-2.73769	0.00618725	0.0861526
ENSG00000235505	11	104772276	104789800	-	RP11-693N9.2	pseudogene	643733	16.2079	3.35533	0.207018	-2.27217	9.78159	-1.38762	-2.32516	0.517731	-2.6802	0.00735787	0.096941
ENSG00000197142	10	114133776	114188138	+	ACSL5	protein_coding	51703	280.718	58.2092	0.207359	-2.2698	169.463	-2.1453	-2.27835	0.249039	-8.61432	7.03567e-18	6.59983e-15
ENSG00000174607	4	115519611	115599380	+	UGT8	protein_coding	7368	8.76053	1.83618	0.209597	-2.25431	5.29836	-1.12865	-2.21647	0.532194	-2.12076	0.0339424	0.241684
ENSG00000213275	11	69070879	69071274	-	IFITM9P	pseudogene	NA	14.7745	3.10675	0.210277	-2.24964	8.94065	-1.41448	-2.14952	0.500954	-2.82358	0.00474901	0.0721156
ENSG00000137869	15	51500254	51630807	-	CYP19A1	protein_coding	1588	109.321	23.0666	0.210998	-2.2447	66.1939	-1.71042	-2.25683	0.453785	-3.76922	0.000163756	0.00611869
ENSG00000128262	22	24647796	24661493	+	POM121L9P	pseudogene	29774	10.1078	2.13316	0.211042	-2.2444	6.12046	-1.07475	-2.16432	0.533143	-2.01587	0.0438133	0.278192
ENSG00000198417	16	56691606	56694610	+	MT1F	protein_coding	4494	19.8172	4.19753	0.211812	-2.23914	12.0074	-1.20534	-2.13883	0.527569	-2.2847	0.0223306	0.191567
ENSG00000197822	5	68788119	68853931	+	OCLN	protein_coding	100506658	12.8457	2.72091	0.211815	-2.23913	7.78332	-1.30358	-2.1356	0.516346	-2.52462	0.0115823	0.129181
ENSG00000163565	1	158969758	159024945	+	IFI16	protein_coding	3428	7147.16	1515.49	0.212041	-2.23758	4331.32	-1.68868	-2.23724	0.45761	-3.69021	0.000224072	0.00776971
ENSG00000120738	5	137801179	137805004	+	EGR1	protein_coding	1958	4684.74	1000.35	0.213533	-2.22747	2842.54	-1.87179	-2.22763	0.390176	-4.7973	1.60819e-06	0.000125665
ENSG00000272511	3	21453714	21455436	-	RP11-180N14.1	lincRNA	NA	7.74932	1.6564	0.213748	-2.22602	4.70286	-1.08105	-2.0811	0.531786	-2.03287	0.0420652	0.272232
ENSG00000108771	17	40253422	40264751	-	DHX58	protein_coding	79132	851.891	182.451	0.214172	-2.22316	517.171	-2.10261	-2.22073	0.23919	-8.79055	1.48826e-18	1.76835e-15
ENSG00000041515	13	109248500	109860355	+	MYO16	protein_coding	23026	11.7303	2.51693	0.214566	-2.22051	7.12363	-1.299	-2.15798	0.517644	-2.50945	0.012092	0.132462
ENSG00000126010	X	16141679	16171144	+	GRPR	protein_coding	2925	147.18	31.9411	0.217021	-2.2041	89.5605	-1.57937	-2.19529	0.477193	-3.30972	0.000933894	0.0230219
ENSG00000168477	6	32008931	32083111	-	TNXB	protein_coding	7148	2214.97	481.253	0.217273	-2.20242	1348.11	-1.25318	-2.20389	0.527052	-2.37771	0.0174204	0.166549
ENSG00000185985	X	144899350	144907360	+	SLITRK2	protein_coding	84631	17.1978	3.7391	0.217417	-2.20147	10.4685	-1.53723	-2.26608	0.489732	-3.13893	0.00169567	0.0356857
ENSG00000054356	2	220154345	220174370	-	PTPRN	protein_coding	5798	1913.19	417.389	0.218163	-2.19652	1165.29	-2.06883	-2.19852	0.251114	-8.23864	1.74184e-16	1.14981e-13
ENSG00000057704	12	94960900	95044338	-	TMCC3	protein_coding	57458	8.93813	1.95131	0.218313	-2.19553	5.44472	-1.10222	-2.03979	0.529975	-2.07975	0.0375485	0.254961
ENSG00000162654	1	89646831	89664615	-	GBP4	protein_coding	115361	400.662	87.471	0.218316	-2.19551	244.066	-1.92774	-2.19537	0.348133	-5.53738	3.07028e-08	4.1144e-06
ENSG00000111341	12	15034115	15038860	-	MGP	protein_coding	4256	13.9011	3.06042	0.220157	-2.1834	8.48075	-1.12644	-2.24394	0.53262	-2.11489	0.034439	0.243864
ENSG00000237807	8	54427731	54436491	-	RP11-400K9.4	lincRNA	NA	26.0313	5.73293	0.220233	-2.1829	15.8821	-1.57725	-2.27062	0.483213	-3.26408	0.00109819	0.0256864
ENSG00000017373	17	36686251	36762183	-	SRCIN1	protein_coding	NA	10.4804	2.31088	0.220495	-2.18118	6.39565	-1.21586	-2.18931	0.526699	-2.30846	0.0209736	0.185561
ENSG00000110446	11	60704556	60720002	-	SLC15A3	protein_coding	51296	1345.26	297.123	0.220866	-2.17876	821.194	-1.95134	-2.17373	0.323142	-6.03865	1.55411e-09	2.74247e-07
ENSG00000240498	9	21994777	22121096	+	CDKN2B-AS1	antisense	100048912	13.7187	3.04002	0.221597	-2.17399	8.37935	-1.11367	-2.01768	0.529426	-2.10353	0.0354192	0.247463
ENSG00000125144	16	56700643	56701977	-	MT1G	protein_coding	4495	16.604	3.69863	0.222756	-2.16646	10.1513	-1.34899	-2.04771	0.502176	-2.68629	0.00722498	0.0961694
ENSG00000041353	18	52385091	52562747	+	RAB27B	protein_coding	5874	499.452	111.259	0.222763	-2.16642	305.355	-1.68511	-2.16162	0.441055	-3.82064	0.000133106	0.00513495
ENSG00000078018	2	210288782	210598842	+	MAP2	protein_coding	4133	463.367	103.732	0.223866	-2.15929	283.55	-1.80156	-2.16157	0.39633	-4.54561	5.4777e-06	0.00035893
ENSG00000172348	6	46188475	46459709	-	RCAN2	protein_coding	10231	1986.65	445.543	0.224269	-2.1567	1216.09	-1.87803	-2.15566	0.356935	-5.26156	1.4284e-07	1.55234e-05
ENSG00000145526	5	19473060	20575982	-	CDH18	protein_coding	1016	57.6064	12.9964	0.225607	-2.14811	35.3014	-1.31483	-2.09683	0.514445	-2.55581	0.010594	0.122291
ENSG00000182179	3	49842640	49851379	-	UBA7	protein_coding	7318	1824.9	412.563	0.226074	-2.14513	1118.73	-2.04055	-2.14381	0.228349	-8.93614	4.03e-19	5.98555e-16
ENSG00000196932	10	63166401	63213208	-	TMEM26	protein_coding	219623	114.696	26.0112	0.226784	-2.14061	70.3536	-1.52026	-2.10866	0.477178	-3.18594	0.00144284	0.0315918
ENSG00000175946	8	124657767	124665190	-	KLHL38	protein_coding	340359	10.5793	2.4018	0.227028	-2.13906	6.49056	-1.26622	-2.17341	0.520989	-2.43042	0.0150813	0.152033
ENSG00000025708	22	50964181	50968485	-	TYMP	protein_coding	1890	1240.56	281.928	0.227259	-2.13759	761.242	-1.92968	-2.13588	0.314801	-6.12986	8.7956e-10	1.63296e-07
ENSG00000197561	19	851014	856242	+	ELANE	protein_coding	1991	7.17408	1.6322	0.227513	-2.13598	4.40314	-1.05298	-2.18136	0.533276	-1.97455	0.0483187	0.291532
ENSG00000099953	22	24110413	24126503	+	MMP11	protein_coding	4320	276.639	63.0639	0.227964	-2.13312	169.852	-1.63445	-2.13195	0.449598	-3.63536	0.000277595	0.00923055
ENSG00000261625	11	68768233	68769516	-	RP11-554A11.4	sense_overlapping	NA	154.913	35.5115	0.229235	-2.1251	95.2124	-1.76649	-2.09375	0.386944	-4.56523	4.98935e-06	0.000330577
ENSG00000139209	12	47158546	47226191	-	SLC38A4	protein_coding	55089	215.651	49.4418	0.229267	-2.1249	132.547	-1.77608	-2.11703	0.391004	-4.54237	5.5625e-06	0.000363152
ENSG00000128573	7	113726382	114333827	+	FOXP2	protein_coding	93986	136.734	31.4216	0.2298	-2.12155	84.0779	-1.66439	-2.14348	0.441442	-3.77034	0.000163022	0.00611693
ENSG00000204789	6	27325604	27339304	-	ZNF204P	pseudogene	NA	15.5296	3.58144	0.23062	-2.11641	9.55552	-1.12993	-2.07575	0.529653	-2.13333	0.0328974	0.237285
ENSG00000104415	8	134203282	134242587	+	WISP1	protein_coding	8840	443.718	102.602	0.231231	-2.11259	273.16	-1.56096	-2.11329	0.467152	-3.34144	0.000833444	0.0211964
ENSG00000144821	3	108099216	108248169	-	MYH15	protein_coding	22989	62.0464	14.3562	0.231378	-2.11168	38.2013	-1.60066	-2.06384	0.443322	-3.61061	0.000305481	0.0098515
ENSG00000165300	13	88324870	88331871	+	SLITRK5	protein_coding	26050	20.9901	4.8724	0.232128	-2.107	12.9313	-1.30671	-2.17742	0.517826	-2.52345	0.0116209	0.12945
ENSG00000232855	21	29811667	30047170	-	AF131217.1	lincRNA	NA	10.4469	2.426	0.232222	-2.10642	6.43645	-1.14497	-2.0217	0.526117	-2.17626	0.0295361	0.225591
ENSG00000122420	1	78769568	79005434	+	PTGFR	protein_coding	5737	1921.36	446.946	0.23262	-2.10395	1184.15	-1.35709	-2.10264	0.508777	-2.66735	0.00764518	0.0989542
ENSG00000168702	2	140988992	142889270	-	LRP1B	protein_coding	53353	87.5073	20.4221	0.233376	-2.09927	53.9647	-1.40637	-2.08748	0.498094	-2.8235	0.00475025	0.0721156
ENSG00000111728	12	22216707	22589975	-	ST8SIA1	protein_coding	6489	136.831	31.9681	0.233632	-2.09769	84.3996	-1.47728	-2.07889	0.482258	-3.06326	0.00218937	0.04227
ENSG00000110002	11	123986069	124018428	+	VWA5A	protein_coding	4013	209.817	49.0774	0.233905	-2.096	129.447	-1.55073	-2.07635	0.462805	-3.35071	0.000806041	0.0207602
ENSG00000005379	17	56378592	56406152	-	BZRAP1	protein_coding	9256	55.7265	13.0573	0.23431	-2.09351	34.3919	-1.68413	-2.05967	0.409542	-4.11223	3.91859e-05	0.00192931
ENSG00000185880	15	45021186	45060027	+	TRIM69	protein_coding	140691	1617.13	381.046	0.235631	-2.0854	999.089	-1.89412	-2.08241	0.305813	-6.19372	5.87589e-10	1.1767e-07
ENSG00000196409	9	40760700	40836415	-	ZNF658	protein_coding	NA	43.1025	10.1766	0.236103	-2.08251	26.6396	-1.27565	-2.05787	0.515754	-2.47337	0.0133845	0.141399
ENSG00000204642	6	29690552	29706305	+	HLA-F	protein_coding	3134	335.586	79.3444	0.236435	-2.08048	207.465	-1.8373	-2.06902	0.336068	-5.46704	4.57607e-08	5.66384e-06
ENSG00000176597	3	182971032	183016292	+	B3GNT5	protein_coding	84002	79.8464	18.887	0.236542	-2.07983	49.3667	-1.71851	-2.03875	0.386968	-4.44097	8.95555e-06	0.000535468
ENSG00000127366	7	141490017	141491166	+	TAS2R5	protein_coding	54429	12.8462	3.04002	0.236647	-2.07919	7.94313	-1.04446	-1.92778	0.530763	-1.96785	0.0490859	0.293478
ENSG00000169297	X	30322323	30327715	-	NR0B1	protein_coding	190	64.9438	15.3982	0.237101	-2.07643	40.171	-1.45005	-2.02456	0.479687	-3.02291	0.00250358	0.0464595
ENSG00000200152	11	74679234	74679337	-	RNU6-216P	snRNA	NA	9.43518	2.24622	0.238068	-2.07055	5.8407	-1.04153	-1.91837	0.53015	-1.96459	0.0494616	0.294933
ENSG00000240666	3	154876530	154901074	-	MME-AS1	antisense	NA	13.749	3.28653	0.239038	-2.06469	8.51775	-1.16507	-2.03494	0.525133	-2.21862	0.0265128	0.21259
ENSG00000248698	4	14113592	14141676	+	LINC01085	lincRNA	152742	126.516	30.282	0.239353	-2.06279	78.3989	-1.52204	-2.0597	0.466474	-3.26286	0.00110293	0.0257634
ENSG00000167207	16	50727514	50766988	+	NOD2	protein_coding	64127	50.8226	12.1784	0.239626	-2.06114	31.5005	-1.36788	-2.0078	0.495619	-2.75993	0.00578133	0.0821705
ENSG00000229474	15	44957930	45003514	-	PATL2	protein_coding	197135	32.5504	7.82356	0.240353	-2.05678	20.187	-1.56154	-2.02339	0.443568	-3.5204	0.000430889	0.012757
ENSG00000272914	10	31120757	31122316	-	RP11-330O11.3	sense_intronic	NA	10.8276	2.60579	0.240662	-2.05492	6.71669	-1.13223	-2.035	0.527363	-2.14696	0.0317966	0.234275
ENSG00000135472	12	50260679	50298000	-	FAIM2	protein_coding	23017	109.204	26.286	0.240705	-2.05466	67.7451	-1.46254	-2.02379	0.476411	-3.06992	0.00214115	0.0417067
ENSG00000230191	7	56230838	56231226	+	RP4-725G10.3	pseudogene	NA	8.38256	2.01804	0.240742	-2.05444	5.2003	-1.0508	-2.0787	0.532399	-1.9737	0.0484158	0.291681
ENSG00000255363	11	76339140	76341407	-	RP11-672A2.5	lincRNA	NA	7.52604	1.81199	0.240762	-2.05432	4.66901	-1.13454	-2.20657	0.530819	-2.13734	0.0325703	0.236711
ENSG00000172020	3	115342171	115440337	+	GAP43	protein_coding	2596	54.1372	13.0614	0.241265	-2.05131	33.5993	-1.31019	-2.03083	0.508279	-2.57769	0.00994632	0.117399
ENSG00000263812	18	74240612	74322925	+	LINC00908	protein_coding	284276	31.9192	7.75684	0.243015	-2.04088	19.838	-1.54492	-1.96783	0.435285	-3.54922	0.000386381	0.0117316
ENSG00000272760	7	154742936	154743898	+	RP11-5C23.1	antisense	NA	59.163	14.3963	0.243333	-2.039	36.7797	-1.27938	-2.00687	0.511219	-2.5026	0.0123285	0.134475
ENSG00000245148	11	72411519	72416652	+	ARAP1-AS2	antisense	NA	10.7042	2.60579	0.243435	-2.03839	6.65501	-1.12928	-2.02079	0.527015	-2.14278	0.0321309	0.235376
ENSG00000228137	21	47666804	47667596	+	AP001469.7	antisense	NA	7.51115	1.83618	0.244461	-2.03232	4.67367	-1.07595	-1.98789	0.529171	-2.03327	0.0420253	0.272073
ENSG00000138449	2	190425305	190448484	-	SLC40A1	protein_coding	30061	303.764	74.3263	0.244684	-2.03101	189.045	-1.64367	-2.03349	0.418623	-3.92637	8.62359e-05	0.00365079
ENSG00000250129	3	130772161	130791183	-	RP11-265F19.1	antisense	NA	12.6055	3.08462	0.244704	-2.03089	7.84505	-1.06136	-2.01498	0.531299	-1.99768	0.0457518	0.284994
ENSG00000135678	12	69235977	69365350	-	CPM	protein_coding	1368	473.264	115.847	0.244784	-2.03042	294.556	-1.80796	-2.0221	0.32804	-5.5114	3.55987e-08	4.53197e-06
ENSG00000128606	7	102553438	102585396	+	LRRC17	protein_coding	10234	62.9429	15.4411	0.245319	-2.02727	39.192	-1.46238	-2.01491	0.473366	-3.08931	0.00200622	0.0398443
ENSG00000181381	4	169277886	169458937	-	DDX60L	protein_coding	91351	2042.19	502.428	0.246024	-2.02313	1272.31	-1.57811	-2.02213	0.44069	-3.581	0.000342281	0.0107592
ENSG00000106819	9	95218487	95244788	-	ASPN	protein_coding	54829	54.3089	13.3667	0.246124	-2.02254	33.8378	-1.44297	-2.0705	0.485756	-2.97057	0.00297244	0.0525573
ENSG00000160932	8	144099399	144105249	+	LY6E	protein_coding	4061	27029.3	6656.81	0.246281	-2.02162	16843	-1.83057	-2.02141	0.311802	-5.87094	4.33326e-09	7.05997e-07
ENSG00000198919	3	108308529	108413693	+	DZIP3	protein_coding	9666	502.633	123.914	0.246529	-2.02017	313.273	-1.49993	-2.01523	0.464233	-3.23098	0.00123366	0.0279385
ENSG00000104951	19	50392911	50432796	-	IL4I1	protein_coding	259307	515.778	127.241	0.246697	-2.01919	321.51	-1.90416	-2.0134	0.241517	-7.88416	3.1665e-15	1.7102e-12
ENSG00000130589	20	62189439	62205592	-	HELZ2	protein_coding	85441	4101.04	1013.31	0.247086	-2.01692	2557.18	-1.87971	-2.01631	0.268036	-7.01291	2.33419e-12	8.49026e-10
ENSG00000272941	7	134853155	134854299	+	RP11-134L10.1	antisense	NA	18.695	4.62589	0.24744	-2.01485	11.6604	-1.40669	-2.00372	0.482084	-2.91794	0.00352349	0.0590606
ENSG00000179855	19	3585551	3593539	+	GIPC3	protein_coding	126326	17.3334	4.30472	0.248349	-2.00956	10.819	-1.4051	-2.09936	0.494456	-2.8417	0.0044873	0.0699101
ENSG00000123609	2	152126979	152146571	-	NMI	protein_coding	9111	505	125.472	0.24846	-2.00892	315.236	-1.7014	-2.00346	0.381211	-4.46313	8.07721e-06	0.000491331
ENSG00000129422	8	17501304	17658426	-	MTUS1	protein_coding	57509	89.7521	22.3309	0.248806	-2.00691	56.0415	-1.34871	-1.9865	0.496483	-2.71654	0.00659688	0.0901138
ENSG00000241163	3	72084451	72291716	-	LINC00877	lincRNA	285286	42.8164	10.6555	0.248864	-2.00657	26.7359	-1.54457	-1.95927	0.433548	-3.56264	0.00036715	0.0112628
ENSG00000197444	10	50942689	50970425	-	OGDHL	protein_coding	55753	10.0939	2.51693	0.249351	-2.00375	6.30542	-1.04105	-1.95219	0.530805	-1.96126	0.0498489	0.295686
ENSG00000143512	1	222695602	222721445	-	HHIPL2	protein_coding	79802	131.993	32.9849	0.2499	-2.00058	82.4888	-1.72523	-1.99247	0.362202	-4.76318	1.90562e-06	0.000145145
ENSG00000154258	17	66970629	67057205	-	ABCA9	protein_coding	10350	267.677	66.9235	0.250016	-1.99991	167.3	-1.22233	-2.00695	0.518956	-2.35536	0.0185049	0.171981
ENSG00000077616	11	89864683	89926062	+	NAALAD2	protein_coding	10003	34.6077	8.6637	0.25034	-1.99804	21.6357	-1.35793	-1.9253	0.484766	-2.80121	0.00509111	0.075433
ENSG00000000971	1	196621008	196716634	+	CFH	protein_coding	3075	3126.5	788.906	0.252329	-1.98662	1957.7	-1.67861	-1.98492	0.384978	-4.36027	1.29899e-05	0.00073968
ENSG00000134470	10	5990855	6020150	-	IL15RA	protein_coding	3601	446.226	112.749	0.252673	-1.98466	279.488	-1.75809	-1.98665	0.339707	-5.17531	2.27531e-07	2.35772e-05
ENSG00000178573	16	79619740	79634611	-	MAF	protein_coding	4094	361.531	91.7577	0.253803	-1.97822	226.644	-1.41278	-1.97177	0.479562	-2.94598	0.00321931	0.0555986
ENSG00000130224	X	114345185	114468635	-	LRCH2	protein_coding	57631	503.084	127.819	0.254071	-1.9767	315.452	-1.58077	-1.97294	0.424905	-3.72029	0.000198992	0.00712174
ENSG00000272463	6	708592	711405	-	RP11-532F6.3	lincRNA	NA	30.2509	7.70637	0.254748	-1.97286	18.9787	-1.40807	-1.97133	0.477754	-2.94727	0.00320597	0.0554218
ENSG00000251141	5	44745002	44808879	-	RP11-53O19.1	antisense	NA	11.3332	2.9007	0.255947	-1.96608	7.11695	-1.10385	-1.92753	0.525146	-2.10198	0.0355551	0.247875
ENSG00000081803	7	121958481	122526813	-	CADPS2	protein_coding	93664	351.708	90.0737	0.256104	-1.9652	220.891	-1.60452	-1.96113	0.410651	-3.90725	9.33534e-05	0.00385148
ENSG00000116785	1	196743925	196763203	+	CFHR3	protein_coding	10878	10.163	2.60785	0.256602	-1.9624	6.38545	-1.11129	-1.92834	0.524041	-2.12061	0.0339548	0.241684
ENSG00000159403	12	7187513	7245203	-	C1R	protein_coding	715	10862.9	2792.29	0.257049	-1.95988	6827.58	-1.76357	-1.95965	0.319971	-5.51167	3.55438e-08	4.53197e-06
ENSG00000262185	16	3997610	4000445	-	RP11-462G12.1	sense_overlapping	102724927	35.854	9.30018	0.25939	-1.9468	22.5771	-1.43822	-1.89425	0.453744	-3.16967	0.00152614	0.0329426
ENSG00000105048	19	55644162	55660722	-	TNNT1	protein_coding	7138	24.4022	6.36908	0.261004	-1.93785	15.3856	-1.37718	-1.91941	0.476146	-2.89234	0.00382378	0.0623525
ENSG00000164627	6	39297766	39693181	-	KIF6	protein_coding	221458	189.532	49.4967	0.261153	-1.93704	119.514	-1.72994	-1.92624	0.322078	-5.37119	7.82208e-08	9.1719e-06
ENSG00000101542	18	59000815	59223006	+	CDH20	protein_coding	28316	16.8895	4.41984	0.261691	-1.93406	10.6547	-1.2925	-1.95886	0.499982	-2.5851	0.00973505	0.115518
ENSG00000141469	18	43304092	43332485	+	SLC14A1	protein_coding	6563	172.915	45.3526	0.262282	-1.93081	109.134	-1.09543	-1.94615	0.527958	-2.07484	0.0380018	0.25675
ENSG00000146411	6	134309835	134373774	-	SLC2A12	protein_coding	154091	45.4779	11.9502	0.26277	-1.92813	28.7141	-1.46087	-1.86272	0.437691	-3.33766	0.000844859	0.0214195
ENSG00000178401	12	49740700	49751309	+	DNAJC22	protein_coding	79962	24.4623	6.44168	0.263331	-1.92505	15.452	-1.16188	-1.83841	0.513225	-2.26389	0.023581	0.19827
ENSG00000250519	11	93971316	94012372	+	RP11-680H20.2	lincRNA	NA	17.5423	4.62382	0.263582	-1.92368	11.0831	-1.23259	-1.92318	0.507724	-2.42767	0.0151962	0.152587
ENSG00000142089	11	319669	327537	-	IFITM3	protein_coding	10410	30818.3	8127.94	0.263738	-1.92282	19473.1	-1.79909	-1.92266	0.26159	-6.8775	6.09106e-12	2.04832e-09
ENSG00000224376	2	232253687	232259702	+	AC017104.6	processed_transcript	NA	19.9757	5.30664	0.265655	-1.91237	12.6412	-1.33226	-1.88947	0.48188	-2.76472	0.0056972	0.0815591
ENSG00000088882	20	2774715	2781283	-	CPXM1	protein_coding	56265	87.8984	23.3778	0.265963	-1.9107	55.6381	-1.27182	-1.92819	0.503118	-2.52788	0.0114752	0.128793
ENSG00000110492	11	46402306	46405375	+	MDK	protein_coding	4192	2459.91	654.559	0.26609	-1.91001	1557.24	-1.77153	-1.91194	0.278093	-6.37028	1.88683e-10	4.05645e-08
ENSG00000067715	12	79257773	79845788	+	SYT1	protein_coding	6857	101.432	27.1092	0.267265	-1.90366	64.2706	-1.32282	-1.91646	0.490914	-2.6946	0.00704729	0.094368
ENSG00000088340	20	34146507	34195484	-	FER1L4	pseudogene	NA	112.098	30.0538	0.268102	-1.89914	71.0761	-1.6961	-1.90036	0.328909	-5.15673	2.51304e-07	2.55942e-05
ENSG00000153094	2	111876955	111926024	+	BCL2L11	protein_coding	10018	133.827	35.9862	0.2689	-1.89486	84.9068	-1.57477	-1.86514	0.386548	-4.07392	4.6229e-05	0.00217398
ENSG00000042980	8	24151553	24216531	+	ADAM28	protein_coding	10863	19.5259	5.2541	0.269085	-1.89387	12.39	-1.1205	-1.96578	0.525223	-2.13339	0.032893	0.237285
ENSG00000139679	13	48963707	49018840	-	LPAR6	protein_coding	10161	277.411	74.8109	0.269676	-1.8907	176.111	-1.55987	-1.88404	0.401929	-3.88097	0.000104041	0.00415768
ENSG00000182463	20	51588946	52111869	+	TSHZ2	protein_coding	128553	496.678	134.012	0.269816	-1.88995	315.345	-1.34476	-1.88696	0.481571	-2.79244	0.00523126	0.076675
ENSG00000196668	12	116971227	116974323	+	LINC00173	processed_transcript	100287569	13.6124	3.67443	0.269932	-1.88933	8.64343	-1.14123	-1.8413	0.514577	-2.21781	0.0265677	0.212721
ENSG00000151418	1	198492352	198510075	-	ATP6V1G3	protein_coding	127124	16.5184	4.46824	0.270501	-1.8863	10.4933	-1.23119	-1.79064	0.49151	-2.50491	0.0122483	0.133846
ENSG00000188153	X	107683074	107940775	+	COL4A5	protein_coding	1287	363.631	98.7486	0.271563	-1.88064	231.19	-1.65966	-1.872	0.338038	-4.90969	9.12217e-07	7.77916e-05
ENSG00000234745	6	31321649	31324965	-	HLA-B	protein_coding	3106	13957.8	3797.35	0.27206	-1.878	8877.56	-1.5522	-1.8777	0.403349	-3.84829	0.000118944	0.00465921
ENSG00000204264	6	32808494	32812480	-	PSMB8	protein_coding	5696	1259.95	343.261	0.27244	-1.87599	801.606	-1.67391	-1.87132	0.327642	-5.10894	3.23964e-07	3.17253e-05
ENSG00000055332	2	37326353	37384208	-	EIF2AK2	protein_coding	5610	8475.85	2309.65	0.272497	-1.87569	5392.75	-1.60294	-1.87557	0.375664	-4.26695	1.98165e-05	0.00107352
ENSG00000221963	22	36044442	36064456	+	APOL6	protein_coding	80830	3880.69	1061.05	0.273418	-1.87082	2470.87	-1.48545	-1.87022	0.430562	-3.45003	0.000560535	0.0157826
ENSG00000064989	2	188207856	188313187	-	CALCRL	protein_coding	10203	20.0374	5.48435	0.273706	-1.8693	12.7609	-1.33394	-1.88153	0.479423	-2.78239	0.00539596	0.0784439
ENSG00000088756	18	6729717	6915715	+	ARHGAP28	protein_coding	79822	70.0041	19.2424	0.274876	-1.86315	44.6233	-1.19838	-1.85446	0.508422	-2.35706	0.0184202	0.171616
ENSG00000137642	11	121322912	121504402	+	SORL1	protein_coding	6653	103.135	28.6215	0.277516	-1.84936	65.878	-1.48756	-1.84977	0.421568	-3.52863	0.000417713	0.0124705
ENSG00000237125	4	174448421	174512475	+	HAND2-AS1	antisense	NA	101.44	28.1834	0.277834	-1.8477	64.8115	-1.61883	-1.83021	0.339925	-4.76232	1.91384e-06	0.000145151
ENSG00000168398	14	96671016	96710666	+	BDKRB2	protein_coding	624	3395.15	944.615	0.278225	-1.84568	2169.88	-1.36328	-1.84498	0.467613	-2.91539	0.00355239	0.0593451
ENSG00000185046	12	99120235	100378432	-	ANKS1B	protein_coding	56899	17.621	4.94087	0.280397	-1.83446	11.2809	-1.04986	-1.79699	0.524088	-2.00321	0.0451544	0.283363
ENSG00000154930	20	24986868	25039616	-	ACSS1	protein_coding	84532	354.737	99.9764	0.281832	-1.82709	227.357	-1.68485	-1.81658	0.276621	-6.09083	1.12325e-09	2.02219e-07
ENSG00000225783	22	27042392	27072438	+	MIAT	lincRNA	440823	66.0149	18.7013	0.28329	-1.81965	42.3581	-1.56454	-1.81379	0.365318	-4.28268	1.84658e-05	0.00101192
ENSG00000102383	X	74588262	74743337	-	ZDHHC15	protein_coding	158866	30.9596	8.77089	0.283301	-1.81959	19.8653	-1.4034	-1.81508	0.443065	-3.16748	0.00153767	0.0330989
ENSG00000185862	17	29630784	29641130	-	EVI2B	protein_coding	2124	136.405	38.8603	0.28489	-1.81152	87.6325	-1.32692	-1.7939	0.467246	-2.83988	0.00451304	0.0701884
ENSG00000127561	16	2039661	2044276	+	SYNGR3	protein_coding	9143	15.9628	4.55916	0.285611	-1.80788	10.261	-1.18382	-1.72663	0.492344	-2.40445	0.0161967	0.158874
ENSG00000105894	7	136912088	137028611	-	PTN	protein_coding	5764	1414.84	405.397	0.286531	-1.80324	910.12	-1.55715	-1.80681	0.367606	-4.23592	2.27613e-05	0.00119668
ENSG00000206337	6	31368479	31445283	+	HCP5	sense_overlapping	10866	110.86	31.8091	0.286931	-1.80123	71.3345	-1.56673	-1.77639	0.343695	-4.55851	5.15187e-06	0.00034008
ENSG00000273356	3	50707420	50709479	+	RP11-804H8.6	lincRNA	NA	31.3328	8.99907	0.287209	-1.79983	20.1659	-1.3297	-1.76159	0.456572	-2.91236	0.00358705	0.0598614
ENSG00000157150	3	12194551	12200851	-	TIMP4	protein_coding	7079	49.9874	14.3745	0.287562	-1.79805	32.1809	-1.44421	-1.78256	0.416009	-3.47158	0.000517401	0.014802
ENSG00000270223	X	73229224	73231303	-	RP13-36G14.4	sense_intronic	NA	22.3069	6.41748	0.28769	-1.79741	14.3622	-1.13617	-1.72909	0.504857	-2.25048	0.0244186	0.20233
ENSG00000126759	X	47483612	47489704	-	CFP	protein_coding	5199	11.8101	3.40166	0.288031	-1.79571	7.60586	-1.06236	-1.69826	0.514033	-2.06672	0.0387608	0.259711
ENSG00000059378	7	139723544	139763521	-	PARP12	protein_coding	64761	1535.1	442.217	0.288071	-1.7955	988.658	-1.63508	-1.79322	0.302441	-5.40628	6.43468e-08	7.69701e-06
ENSG00000204314	6	32116136	32122150	-	PRRT1	protein_coding	80863	119.521	34.5926	0.289426	-1.78873	77.057	-1.5295	-1.77309	0.366522	-4.17301	3.00599e-05	0.00153953
ENSG00000204314	6	32116136	32122150	-	PRRT1	protein_coding	100507547	119.521	34.5926	0.289426	-1.78873	77.057	-1.5295	-1.77309	0.366522	-4.17301	3.00599e-05	0.00153953
ENSG00000160781	1	156213206	156217881	-	PAQR6	protein_coding	79957	49.7789	14.4108	0.289497	-1.78838	32.0948	-1.43823	-1.81151	0.428025	-3.36015	0.000778997	0.0202543
ENSG00000172986	3	72937224	73047289	+	GXYLT2	protein_coding	727936	318.025	92.0971	0.289591	-1.78791	205.061	-1.63182	-1.78282	0.296753	-5.49893	3.821e-08	4.82991e-06
ENSG00000111912	6	126102307	126252266	+	NCOA7	protein_coding	135112	904.447	262.148	0.289843	-1.78666	583.297	-1.48842	-1.78543	0.396796	-3.7511	0.000176062	0.00644578
ENSG00000197971	18	74690783	74845639	-	MBP	protein_coding	4155	583.081	169.099	0.29001	-1.78583	376.09	-1.48683	-1.78558	0.397592	-3.73957	0.000184334	0.00666407
ENSG00000117226	1	89472349	89488577	-	GBP3	protein_coding	2635	2201.74	640.195	0.290768	-1.78206	1420.97	-1.50532	-1.78114	0.385576	-3.90409	9.45811e-05	0.00388415
ENSG00000152760	1	67218142	67244470	+	TCTEX1D1	protein_coding	200132	41.56	12.0875	0.290844	-1.78168	26.8238	-1.13897	-1.73067	0.505127	-2.25482	0.0241444	0.20123
ENSG00000236609	7	6655248	6663921	+	ZNF853	protein_coding	54753	10.9865	3.19767	0.291054	-1.78064	7.09211	-1.09309	-1.70694	0.508663	-2.14894	0.0316388	0.233829
ENSG00000105835	7	105888731	105926772	-	NAMPT	protein_coding	10135	3181.18	926.014	0.291092	-1.78045	2053.6	-1.45664	-1.77987	0.410783	-3.54601	0.000391115	0.0118552
ENSG00000258302	12	89954906	89987798	+	RP11-981P6.1	antisense	NA	19.4557	5.66414	0.29113	-1.78026	12.5599	-1.24606	-1.82001	0.490855	-2.53854	0.0111316	0.12646
ENSG00000162998	2	183698002	183731890	-	FRZB	protein_coding	2487	23.6234	6.92051	0.292952	-1.77126	15.2719	-1.14338	-1.67742	0.495949	-2.30544	0.0211419	0.185988
ENSG00000184156	8	133133108	133493200	-	KCNQ3	protein_coding	3786	388.674	113.988	0.293275	-1.76967	251.331	-1.50656	-1.77819	0.38277	-3.93594	8.28719e-05	0.00353356
ENSG00000146233	6	46517541	46620523	-	CYP39A1	protein_coding	51302	33.4599	9.81707	0.293398	-1.76907	21.6385	-1.17621	-1.71845	0.494509	-2.37854	0.0173815	0.166549
ENSG00000100867	14	24099324	24114848	+	DHRS2	protein_coding	10202	25.3831	7.45399	0.293659	-1.76778	16.4186	-1.39462	-1.85824	0.454699	-3.06714	0.0021612	0.0419405
ENSG00000248445	5	115783243	115843972	+	CTB-118N6.3	antisense	NA	11.5809	3.40166	0.293729	-1.76744	7.4913	-1.05716	-1.66629	0.51142	-2.0671	0.0387243	0.259663
ENSG00000106785	9	100831557	100881494	-	TRIM14	protein_coding	9830	2877.61	846.646	0.294219	-1.76504	1862.13	-1.49988	-1.76376	0.38023	-3.94466	7.99139e-05	0.00343206
ENSG00000170801	4	8271492	8308838	+	HTRA3	protein_coding	94031	248.371	73.2956	0.295106	-1.7607	160.833	-1.48086	-1.74958	0.384323	-3.85318	0.000116595	0.00457726
ENSG00000165105	9	85594500	85678092	-	RASEF	protein_coding	158158	81.7836	24.1487	0.295276	-1.75987	52.9662	-1.12138	-1.73685	0.509293	-2.20184	0.0276765	0.217495
ENSG00000154262	17	67074843	67138029	-	ABCA6	protein_coding	23460	433.262	128.006	0.295447	-1.75903	280.634	-1.20565	-1.76065	0.494418	-2.43852	0.0147475	0.150401
ENSG00000272356	6	111630406	111634720	+	RP5-1112D6.8	antisense	NA	35.0005	10.401	0.297167	-1.75065	22.7008	-1.20368	-1.7568	0.492805	-2.4425	0.0145857	0.149403
ENSG00000128917	15	41221538	41231237	+	DLL4	protein_coding	54567	43.3721	12.9241	0.297983	-1.7467	28.1481	-1.23297	-1.73792	0.482158	-2.55719	0.0105522	0.122045
ENSG00000140022	14	81727000	81902809	-	STON2	protein_coding	85439	129.621	38.6929	0.298508	-1.74416	84.157	-1.25511	-1.72406	0.473973	-2.64806	0.00809543	0.103134
ENSG00000147889	9	21967751	21995300	-	CDKN2A	protein_coding	1029	414.863	123.884	0.298615	-1.74364	269.373	-1.62154	-1.73682	0.265477	-6.10803	1.00869e-09	1.83449e-07
ENSG00000154263	17	67143355	67240987	-	ABCA10	protein_coding	10349	32.3078	9.67775	0.299549	-1.73914	20.9928	-1.06014	-1.72145	0.51737	-2.0491	0.0404524	0.266748
ENSG00000134352	5	55230923	55290821	-	IL6ST	protein_coding	3572	16248.6	4871.89	0.299835	-1.73776	10560.2	-1.28632	-1.73774	0.466966	-2.75463	0.00587581	0.0830229
ENSG00000087842	X	15402921	15511687	-	PIR	protein_coding	8544	211.192	63.3921	0.300163	-1.73618	137.292	-1.57842	-1.71957	0.292798	-5.39082	7.01381e-08	8.33381e-06
ENSG00000171388	X	128779240	128788933	-	APLN	protein_coding	8862	79.5786	24.0367	0.30205	-1.72714	51.8077	-1.12199	-1.75213	0.509842	-2.20066	0.0277604	0.217866
ENSG00000134853	4	55095264	55164414	+	PDGFRA	protein_coding	5156	14036	4242.18	0.302236	-1.72625	9139.07	-1.34884	-1.72621	0.440281	-3.06359	0.00218699	0.04227
ENSG00000153132	4	141309609	141349122	-	CLGN	protein_coding	1047	677.407	205.053	0.302703	-1.72403	441.23	-1.10099	-1.72334	0.511357	-2.15307	0.0313128	0.232483
ENSG00000147862	9	14081842	14398982	-	NFIB	protein_coding	4781	296.256	89.7542	0.302962	-1.72279	193.005	-1.18052	-1.72047	0.493958	-2.38992	0.0168519	0.163323
ENSG00000260686	5	122168051	122170228	+	CTB-36H16.2	sense_overlapping	NA	17.4073	5.2783	0.303224	-1.72154	11.3428	-1.19413	-1.76621	0.494444	-2.4151	0.0157311	0.155851
ENSG00000234883	21	26934221	26947480	+	MIR155HG	lincRNA	114614	94.5088	28.7183	0.303869	-1.71848	61.6136	-1.3419	-1.70629	0.436135	-3.07681	0.00209231	0.0411148
ENSG00000169760	3	173114074	174004434	+	NLGN1	protein_coding	22871	445.308	135.357	0.303963	-1.71803	290.333	-1.47705	-1.71973	0.3708	-3.98343	6.79288e-05	0.00301168
ENSG00000144366	2	189156396	189460653	+	GULP1	protein_coding	51454	486.969	148.138	0.304205	-1.71689	317.554	-1.46033	-1.70998	0.376488	-3.87881	0.00010497	0.00417606
ENSG00000164949	8	95261481	95274578	-	GEM	protein_coding	2669	796.009	243.297	0.305647	-1.71006	519.653	-1.57899	-1.71192	0.285225	-5.53596	3.09532e-08	4.117e-06
ENSG00000162620	1	74491699	74663871	-	LRRIQ3	protein_coding	127255	15.1883	4.64802	0.306027	-1.70827	9.91814	-1.02769	-1.66004	0.515983	-1.99171	0.0464026	0.286408
ENSG00000225135	6	147708800	147711601	+	RP11-361F15.2	lincRNA	NA	137.9	42.3412	0.307043	-1.70349	90.1205	-1.35935	-1.69509	0.424339	-3.20345	0.00135794	0.0301777
ENSG00000225963	2	230990026	231038939	+	AC009950.2	antisense	NA	19.5541	6.00951	0.307328	-1.70215	12.7818	-1.20607	-1.63362	0.46651	-2.58531	0.00972907	0.115518
ENSG00000229644	10	36810649	36813162	-	NAMPTL	protein_coding	NA	276.757	85.1691	0.307739	-1.70022	180.963	-1.40748	-1.69261	0.39887	-3.52868	0.000417643	0.0124705
ENSG00000242779	19	53471504	53541151	-	ZNF702P	pseudogene	79986	168.692	51.9885	0.308186	-1.69813	110.34	-1.36578	-1.68127	0.416163	-3.28184	0.00103131	0.0246065
ENSG00000137198	6	16238811	16295780	+	GMPR	protein_coding	2766	503.55	155.307	0.308424	-1.69701	329.428	-1.5875	-1.69268	0.257453	-6.16615	6.99707e-10	1.38565e-07
ENSG00000081148	3	100941390	101039404	-	IMPG2	protein_coding	50939	11.893	3.67237	0.308783	-1.69533	7.7827	-1.07965	-1.65482	0.504566	-2.13976	0.0323742	0.236381
ENSG00000169744	4	16503164	16900432	-	LDB2	protein_coding	9079	541.283	167.286	0.309054	-1.69407	354.285	-1.30878	-1.6896	0.445131	-2.94022	0.0032798	0.0564791
ENSG00000262580	17	78174472	78179748	-	RP11-334C17.5	antisense	NA	96.5906	29.8924	0.309475	-1.69211	63.2415	-1.48409	-1.70698	0.357508	-4.15123	3.30698e-05	0.00166498
ENSG00000157404	4	55524085	55606881	+	KIT	protein_coding	3815	870.512	269.783	0.309912	-1.69007	570.147	-1.47134	-1.69128	0.358446	-4.10477	4.04726e-05	0.0019784
ENSG00000108679	17	76967320	76976191	-	LGALS3BP	protein_coding	3959	10173.6	3160.6	0.310665	-1.68657	6667.12	-1.6082	-1.68662	0.224628	-7.15939	8.1034e-13	3.20948e-10
ENSG00000272796	1	23243175	23247993	+	RP1-74M1.3	lincRNA	NA	13.8527	4.30472	0.31075	-1.68617	9.07869	-1.15114	-1.77198	0.503432	-2.28658	0.0222201	0.191134
ENSG00000261355	11	35835882	35839557	+	RP11-698N11.4	sense_overlapping	NA	27.422	8.52231	0.310784	-1.68602	17.9721	-1.12445	-1.65354	0.495837	-2.26778	0.0233429	0.197072
ENSG00000167771	11	63678693	63684316	-	RCOR2	protein_coding	283248	120.318	37.4432	0.311201	-1.68408	78.8807	-1.48128	-1.68822	0.34856	-4.2497	2.14061e-05	0.00114228
ENSG00000261254	1	100496122	100501188	+	RP4-714D9.5	sense_overlapping	NA	20.2835	6.34282	0.312709	-1.67711	13.3131	-1.02215	-1.70012	0.519988	-1.96572	0.0493311	0.294352
ENSG00000271826	X	114752490	114797058	-	RP1-93I3.1	antisense	101927352	28.2003	8.82135	0.31281	-1.67664	18.5108	-1.19178	-1.62316	0.469638	-2.53766	0.0111595	0.126605
ENSG00000180318	12	85673885	85695562	+	ALX1	protein_coding	8092	11.2938	3.53304	0.312829	-1.67655	7.41344	-1.10379	-1.79093	0.513408	-2.14992	0.0315615	0.233587
ENSG00000137462	4	154622652	154626851	+	TLR2	protein_coding	7097	39.5096	12.3824	0.313403	-1.67391	25.946	-1.02989	-1.62812	0.51359	-2.00527	0.0449344	0.28214
ENSG00000256433	12	6503071	6504235	+	RP1-102E24.8	lincRNA	NA	28.2119	8.86181	0.314116	-1.67063	18.5369	-1.25545	-1.67228	0.458213	-2.73989	0.00614602	0.0857125
ENSG00000185742	11	109292846	109299840	+	C11orf87	protein_coding	399947	167.859	52.8402	0.314789	-1.66754	110.35	-1.24041	-1.66436	0.463778	-2.67458	0.00748239	0.0979858
ENSG00000183454	16	9852376	10276611	-	GRIN2A	protein_coding	2903	61.2482	19.2853	0.314871	-1.66717	40.2668	-1.28779	-1.6869	0.450637	-2.8577	0.00426729	0.0671871
ENSG00000114279	3	191857184	192485553	-	FGF12	protein_coding	2257	125.533	39.5828	0.315318	-1.66512	82.5579	-1.05311	-1.65958	0.512631	-2.05432	0.0399451	0.264761
ENSG00000188517	4	109731877	110223813	-	COL25A1	protein_coding	84570	12.5879	3.96934	0.315331	-1.66506	8.27861	-1.06798	-1.6041	0.500222	-2.135	0.0327608	0.237163
ENSG00000106976	9	130965658	131017527	+	DNM1	protein_coding	1759	2363.41	746.357	0.315796	-1.66294	1554.89	-1.35324	-1.6619	0.414445	-3.26519	0.00109392	0.0256646
ENSG00000259820	8	135804263	135810515	-	AC083843.1	lincRNA	NA	54.03	17.0688	0.315914	-1.6624	35.5494	-1.10767	-1.64097	0.498514	-2.22194	0.0262875	0.21168
ENSG00000152402	11	106544738	106889250	-	GUCY1A2	protein_coding	2977	404.401	127.955	0.316406	-1.66015	266.178	-1.31013	-1.65438	0.432568	-3.02873	0.00245584	0.0456894
ENSG00000162426	1	8377886	8404227	+	SLC45A1	protein_coding	50651	44.278	14.0997	0.318435	-1.65093	29.1888	-1.36416	-1.62791	0.391435	-3.48503	0.000492089	0.0141917
ENSG00000074410	15	63613577	63674360	-	CA12	protein_coding	771	5590.26	1780.53	0.318505	-1.65061	3685.39	-1.44223	-1.65095	0.354325	-4.07036	4.69397e-05	0.0022016
ENSG00000125378	14	54416454	54425479	-	BMP4	protein_coding	652	66.3528	21.146	0.31869	-1.64977	43.7494	-1.16514	-1.67071	0.487651	-2.38929	0.0168808	0.163514
ENSG00000168952	14	25278862	25519503	-	STXBP6	protein_coding	29091	647.379	207.566	0.320625	-1.64104	427.472	-1.38291	-1.64426	0.389454	-3.5509	0.00038391	0.0116765
ENSG00000207949	1	172107938	172108047	-	MIR214	miRNA	406996	62.0398	19.9194	0.321074	-1.63902	40.9796	-1.36539	-1.64921	0.40053	-3.40897	0.000652095	0.0176095
ENSG00000213760	6	31512239	31516204	-	ATP6V1G2	protein_coding	534	68.4461	21.9799	0.321128	-1.63878	45.213	-1.22199	-1.65401	0.466334	-2.62042	0.00878203	0.108442
ENSG00000125740	19	45971253	45978437	+	FOSB	protein_coding	2354	208.274	66.9752	0.321573	-1.63678	137.625	-1.19071	-1.64487	0.475561	-2.50379	0.012287	0.134186
ENSG00000187244	19	45312328	45324673	+	BCAM	protein_coding	4059	145.035	46.6749	0.321819	-1.63568	95.8548	-1.53066	-1.64196	0.267244	-5.72757	1.0188e-08	1.52984e-06
ENSG00000183098	13	93879095	95059655	+	GPC6	protein_coding	10082	1183.32	381.622	0.322501	-1.63262	782.471	-1.40467	-1.63265	0.369466	-3.80188	0.000143602	0.00546885
ENSG00000068885	3	159974774	160117668	-	IFT80	protein_coding	57560	370.163	119.392	0.322538	-1.63246	244.777	-1.25526	-1.63083	0.448399	-2.79943	0.00511934	0.0755941
ENSG00000072657	12	72481046	73059422	+	TRHDE	protein_coding	29953	350.083	112.942	0.322615	-1.63211	231.512	-1.39981	-1.63222	0.372254	-3.76037	0.000169665	0.0062975
ENSG00000167371	16	29823177	29827201	+	PRRT2	protein_coding	112476	208.922	67.4613	0.322903	-1.63083	138.191	-1.24083	-1.61756	0.450479	-2.75448	0.00587863	0.0830229
ENSG00000128482	17	19314438	19320589	+	RNF112	protein_coding	7732	207.654	67.0827	0.323051	-1.63017	137.368	-1.41885	-1.61217	0.346617	-4.09342	4.25054e-05	0.0020475
ENSG00000165895	11	100558384	100862668	+	ARHGAP42	protein_coding	143872	267.148	86.3343	0.32317	-1.62963	176.741	-1.18822	-1.62584	0.472307	-2.51578	0.0118769	0.131153
ENSG00000132481	17	73870242	73874656	-	TRIM47	protein_coding	91107	482.151	155.841	0.32322	-1.62941	318.996	-1.19146	-1.62249	0.470573	-2.53195	0.0113432	0.128132
ENSG00000126016	X	112017731	112084043	-	AMOT	protein_coding	154796	830.236	270.205	0.325456	-1.61947	550.221	-1.40887	-1.616	0.356478	-3.9522	7.74368e-05	0.00334178
ENSG00000108381	17	3375668	3406713	+	ASPA	protein_coding	443	369.066	120.116	0.32546	-1.61945	244.591	-1.47396	-1.62267	0.307345	-4.79577	1.6205e-06	0.000125665
ENSG00000131095	17	42982376	42994305	-	GFAP	protein_coding	2670	24.4183	7.96082	0.326019	-1.61697	16.1895	-1.04941	-1.5605	0.499428	-2.10123	0.0356207	0.247875
ENSG00000198865	5	42756903	42802462	+	CCDC152	protein_coding	100129792	46.2249	15.1012	0.326691	-1.614	30.6631	-1.02056	-1.57599	0.508947	-2.00523	0.0449386	0.28214
ENSG00000167912	8	60031599	60033905	+	RP11-25K19.1	antisense	NA	34.433	11.2536	0.326825	-1.61341	22.8433	-1.08709	-1.56729	0.490752	-2.21515	0.0267499	0.213508
ENSG00000139263	12	59265931	59314303	-	LRIG3	protein_coding	121227	871.591	284.88	0.32685	-1.6133	578.235	-1.5306	-1.60884	0.229511	-6.66897	2.57599e-11	7.40514e-09
ENSG00000139910	14	26912299	27066960	-	NOVA1	protein_coding	4857	422.087	138.978	0.329263	-1.60269	280.533	-1.33115	-1.59689	0.397064	-3.35247	0.000800928	0.0206584
ENSG00000114200	3	165490692	165555260	-	BCHE	protein_coding	590	116.46	38.3514	0.329311	-1.60248	77.4055	-1.15074	-1.59297	0.476827	-2.41333	0.0158077	0.156176
ENSG00000254300	8	77318889	77436591	+	LINC01111	lincRNA	101926978	19.0639	6.27816	0.329322	-1.60243	12.671	-1.09356	-1.58018	0.489896	-2.23223	0.0256	0.208493
ENSG00000156463	5	145316142	145461354	+	SH3RF2	protein_coding	153769	141.895	46.8249	0.329995	-1.59948	94.3602	-1.29713	-1.60152	0.417407	-3.1076	0.00188612	0.038331
ENSG00000176907	8	40010989	40012821	+	C8orf4	protein_coding	56892	86.7849	28.6805	0.330478	-1.59737	57.7327	-1.18916	-1.59774	0.463912	-2.56334	0.0103671	0.120693
ENSG00000221869	8	48649471	48651648	-	CEBPD	protein_coding	1052	1518.06	502.211	0.330826	-1.59586	1010.13	-1.47015	-1.59285	0.284476	-5.16793	2.367e-07	2.43856e-05
ENSG00000183778	21	40928369	41045064	+	B3GALT5	protein_coding	10317	51.4927	17.0733	0.331567	-1.59263	34.283	-1.1356	-1.58419	0.47902	-2.37068	0.0177555	0.168088
ENSG00000164107	4	174446120	174451380	-	HAND2	protein_coding	9464	181.579	60.353	0.332379	-1.5891	120.966	-1.36082	-1.59388	0.375947	-3.6197	0.00029494	0.00965818
ENSG00000231595	17	14113805	14121239	+	AC005224.2	antisense	NA	13.6336	4.5329	0.332479	-1.58867	9.08327	-1.03571	-1.57852	0.503649	-2.05642	0.0397419	0.263994
ENSG00000196338	X	70364681	70391051	+	NLGN3	protein_coding	54413	14.7937	4.91873	0.332488	-1.58862	9.85622	-1.11923	-1.57348	0.479644	-2.33345	0.0196243	0.178998
ENSG00000158270	18	319361	500722	-	COLEC12	protein_coding	81035	12586.7	4194.26	0.33323	-1.58541	8390.48	-1.13696	-1.58554	0.479741	-2.36994	0.0177909	0.168216
ENSG00000232692	21	27750871	27844017	+	AP001596.6	antisense	NA	14.9511	4.98546	0.333451	-1.58445	9.96829	-1.09274	-1.63392	0.497377	-2.197	0.0280202	0.219037
ENSG00000113369	5	90664541	90679176	-	ARRDC3	protein_coding	57561	3393.75	1136.06	0.334751	-1.57884	2264.91	-1.18605	-1.57859	0.460471	-2.57573	0.0100029	0.117833
ENSG00000143320	1	156669398	156675608	-	CRABP2	protein_coding	1382	10344.5	3469.68	0.335414	-1.57599	6907.08	-1.48956	-1.57575	0.242587	-6.14031	8.23612e-10	1.56162e-07
ENSG00000264514	18	316737	319165	+	RP11-720L2.4	lincRNA	NA	151.699	50.9548	0.335893	-1.57393	101.327	-1.13225	-1.57891	0.479229	-2.36265	0.0181446	0.170385
ENSG00000232821	7	19152097	19153894	+	AC003986.6	antisense	NA	60.9154	20.523	0.33691	-1.56957	40.7192	-1.1769	-1.52552	0.447874	-2.62775	0.00859508	0.106902
ENSG00000105792	7	89874488	89940377	+	C7orf63	protein_coding	79846	182.285	61.4259	0.336977	-1.56928	121.856	-1.10502	-1.5652	0.485141	-2.27773	0.0227426	0.193827
ENSG00000161921	17	4636821	4643217	-	CXCL16	protein_coding	58191	80.8442	27.2503	0.337071	-1.56888	54.0472	-1.36012	-1.57061	0.362072	-3.75649	0.000172314	0.0063585
ENSG00000223855	7	560028	564869	+	AC147651.3	lincRNA	441307	14.5571	4.91873	0.337893	-1.56536	9.73791	-1.03218	-1.55249	0.50056	-2.06206	0.0392022	0.261587
ENSG00000174059	1	208057594	208084747	-	CD34	protein_coding	947	90.4086	30.5544	0.337959	-1.56508	60.4815	-1.16579	-1.53327	0.455289	-2.56056	0.0104504	0.121104
ENSG00000218052	15	85798600	85873565	-	ADAMTS7P4	pseudogene	NA	21.4952	7.28008	0.338684	-1.56199	14.3876	-1.03421	-1.5007	0.492562	-2.09964	0.0357601	0.248088
ENSG00000235652	6	146136048	146207721	+	RP11-545I5.3	antisense	100507557	52.8231	17.9297	0.339429	-1.55882	35.3764	-1.2973	-1.55501	0.395032	-3.28404	0.00102329	0.0245466
ENSG00000230812	1	59486059	59510286	+	RP4-794H19.4	lincRNA	NA	93.4263	31.732	0.339648	-1.55789	62.5792	-1.17345	-1.54699	0.455694	-2.57508	0.0100217	0.117877
ENSG00000251196	5	10652323	10656037	-	RP11-54F2.1	pseudogene	NA	66.5214	22.6036	0.339795	-1.55726	44.5625	-1.06084	-1.53829	0.492729	-2.15299	0.0313191	0.232483
ENSG00000203709	1	207974863	208042495	-	C1orf132	processed_transcript	NA	47.9951	16.3196	0.340026	-1.55628	32.1574	-1.19438	-1.54449	0.445222	-2.68266	0.00730388	0.0967625
ENSG00000215022	6	13265093	13295818	-	RP1-257A7.4	antisense	NA	20.8529	7.09823	0.340395	-1.55472	13.9756	-1.04816	-1.47612	0.483208	-2.16916	0.0300703	0.227209
ENSG00000237883	2	74174769	74208568	-	DGUOK-AS1	antisense	100874048	21.5424	7.34474	0.340943	-1.5524	14.4436	-1.13156	-1.52014	0.462991	-2.44403	0.0145242	0.148858
ENSG00000127311	12	66696325	66737423	+	HELB	protein_coding	92797	69.5451	23.7165	0.341024	-1.55205	46.6308	-1.10091	-1.52482	0.477436	-2.30587	0.021118	0.185988
ENSG00000112246	6	100832891	100912805	-	SIM1	protein_coding	6492	345.43	118.227	0.342261	-1.54683	231.829	-1.13559	-1.54166	0.469277	-2.41987	0.0155259	0.154505
ENSG00000102174	X	22050559	22269427	+	PHEX	protein_coding	5251	19.327	6.63979	0.34355	-1.54141	12.9834	-1.0869	-1.55358	0.485734	-2.23765	0.0252441	0.207073
ENSG00000112541	6	165740776	166400091	-	PDE10A	protein_coding	10846	35.8227	12.3081	0.343583	-1.54127	24.0654	-1.11743	-1.55219	0.476572	-2.34472	0.0190412	0.175114
ENSG00000152049	2	223916532	224063117	+	KCNE4	protein_coding	23704	655.558	225.786	0.344418	-1.53777	440.672	-1.10505	-1.53702	0.478777	-2.30808	0.0209949	0.185561
ENSG00000146592	7	28338940	28865511	+	CREB5	protein_coding	9586	94.6372	32.6036	0.344512	-1.53738	63.6204	-1.22811	-1.56478	0.436041	-2.81651	0.00485483	0.0732044
ENSG00000268970	19	53100952	53102140	-	CTD-3099C6.11	sense_intronic	NA	16.6481	5.73674	0.344588	-1.53706	11.1924	-0.980183	-1.45685	0.499496	-1.96234	0.0497224	0.295686
ENSG00000165521	14	89078775	89259096	-	EML5	protein_coding	161436	125.3	43.1772	0.34459	-1.53705	84.2387	-1.03787	-1.53103	0.497594	-2.08579	0.0369981	0.252592
ENSG00000185565	3	115521235	117716095	-	LSAMP	protein_coding	4045	750.091	259.026	0.345326	-1.53397	504.558	-1.33714	-1.53644	0.358062	-3.73437	0.000188186	0.00678956
ENSG00000236333	12	72647288	72668687	-	TRHDE-AS1	processed_transcript	NA	68.8798	23.8486	0.346235	-1.53018	46.3642	-1.24509	-1.53658	0.416427	-2.98993	0.00279044	0.0501857
ENSG00000177990	12	63952693	64062719	-	DPY19L2	protein_coding	283417	85.8239	29.7406	0.34653	-1.52895	57.7822	-1.30298	-1.51493	0.369379	-3.52748	0.000419529	0.0125038
ENSG00000181744	3	143690640	143767561	+	C3orf58	protein_coding	205428	831.204	289.391	0.348159	-1.52218	560.297	-1.41302	-1.52587	0.27891	-5.06623	4.0577e-07	3.74717e-05
ENSG00000272016	5	10654332	10657928	+	RP11-215G15.5	lincRNA	NA	342.046	119.48	0.34931	-1.51742	230.763	-1.17997	-1.51155	0.441039	-2.67543	0.00746325	0.0979215
ENSG00000170153	4	141780961	142134031	-	RNF150	protein_coding	57484	456.629	159.65	0.349628	-1.51611	308.14	-1.44161	-1.50976	0.221516	-6.50795	7.6182e-11	1.88582e-08
ENSG00000105559	19	49340354	49371889	-	PLEKHA4	protein_coding	57664	1398.69	489.821	0.3502	-1.51375	944.254	-1.41552	-1.51161	0.260303	-5.43797	5.38906e-08	6.53396e-06
ENSG00000177453	5	43192173	43280952	+	NIM1K	protein_coding	167359	120.246	42.1696	0.350696	-1.51171	81.2077	-1.25053	-1.49787	0.39578	-3.15967	0.0015795	0.0337508
ENSG00000270091	17	19799903	19800600	-	RP11-78O7.2	lincRNA	NA	19.8225	6.96097	0.351164	-1.50978	13.3918	-1.08849	-1.47201	0.466048	-2.33559	0.0195129	0.178256
ENSG00000269657	17	66539369	66542970	+	AC079210.1	protein_coding	NA	21.3898	7.52659	0.351877	-1.50686	14.4582	-1.01037	-1.49598	0.497463	-2.03103	0.0422515	0.272358
ENSG00000169071	9	94325373	94712444	-	ROR2	protein_coding	4920	222.775	78.6353	0.352981	-1.50234	150.705	-1.20456	-1.49243	0.420669	-2.86345	0.00419061	0.0663473
ENSG00000129204	17	5019733	5078329	+	USP6	protein_coding	9098	21.9226	7.7527	0.35364	-1.49965	14.8377	-1.01359	-1.4543	0.488918	-2.07313	0.0381602	0.257527
ENSG00000125864	20	17474550	17549865	-	BFSP1	protein_coding	631	34.5308	12.2171	0.353804	-1.49898	23.374	-1.13621	-1.50679	0.456813	-2.48725	0.0128734	0.138349
ENSG00000158987	5	130759614	130970929	-	RAPGEF6	protein_coding	51735	141.615	50.1081	0.353833	-1.49886	95.8616	-1.16987	-1.49566	0.439562	-2.66144	0.00778078	0.100128
ENSG00000076770	X	131503345	131623996	-	MBNL3	protein_coding	55796	222.182	78.6182	0.353846	-1.49881	150.4	-1.11088	-1.49695	0.465941	-2.38417	0.0171176	0.164912
ENSG00000196381	19	38158652	38183223	-	ZNF781	protein_coding	163115	25.9472	9.20512	0.354763	-1.49507	17.5762	-1.09374	-1.44348	0.455925	-2.39896	0.0164418	0.160307
ENSG00000116774	1	114522063	114524876	+	OLFML3	protein_coding	56944	10869.7	3866.99	0.355757	-1.49104	7368.36	-1.4478	-1.49108	0.179109	-8.08332	6.3028e-16	3.74449e-13
ENSG00000136231	7	23349828	23510086	-	IGF2BP3	protein_coding	10643	523.7	186.361	0.355854	-1.49064	355.03	-1.32589	-1.49208	0.335296	-3.95438	7.67339e-05	0.00332014
ENSG00000151322	14	33404139	34273382	+	NPAS3	protein_coding	64067	148.197	52.7608	0.356019	-1.48997	100.479	-1.27314	-1.4928	0.377053	-3.37656	0.000733976	0.0194958
ENSG00000147576	8	67342420	67383836	+	ADHFE1	protein_coding	137872	65.8953	23.4624	0.356056	-1.48982	44.6789	-1.28581	-1.47149	0.353522	-3.63715	0.000275676	0.00918387
ENSG00000128394	22	39436609	39449915	+	APOBEC3F	protein_coding	200316	296.32	105.675	0.356623	-1.48753	200.998	-1.3352	-1.47747	0.314769	-4.24183	2.21705e-05	0.00117603
ENSG00000166473	16	81134480	81253975	-	PKD1L2	polymorphic_pseudogene	114780	161.719	57.7698	0.357223	-1.4851	109.745	-1.23029	-1.46902	0.393531	-3.12629	0.00177024	0.0366022
ENSG00000118849	3	158414681	158450485	-	RARRES1	protein_coding	5918	34.8188	12.4453	0.357431	-1.48426	23.6321	-1.21363	-1.46776	0.401758	-3.0208	0.00252104	0.0466105
ENSG00000137193	6	37137979	37143202	+	PIM1	protein_coding	5292	540.015	193.229	0.357821	-1.48269	366.622	-1.32133	-1.47937	0.329451	-4.01072	6.05345e-05	0.00275935
ENSG00000152495	5	110559351	110830584	+	CAMK4	protein_coding	814	110.165	39.4259	0.357881	-1.48245	74.7954	-1.08488	-1.46598	0.467463	-2.32078	0.0202988	0.182667
ENSG00000256612	19	41430124	41456565	+	CYP2B7P	pseudogene	1556	14.0005	5.01173	0.357968	-1.4821	9.50611	-1.02208	-1.47126	0.487864	-2.09501	0.0361697	0.249769
ENSG00000162148	11	61248592	61258403	+	PPP1R32	protein_coding	220004	16.1329	5.77926	0.358228	-1.48105	10.9561	-1.0768	-1.4826	0.472118	-2.28079	0.0225608	0.193132
ENSG00000007944	6	16129356	16148479	+	MYLIP	protein_coding	29116	441.386	158.487	0.359066	-1.47768	299.936	-1.36485	-1.47434	0.279652	-4.88054	1.05795e-06	8.72955e-05
ENSG00000204632	6	29794744	29798902	+	HLA-G	protein_coding	3135	36.5115	13.1219	0.359391	-1.47637	24.8167	-1.08959	-1.4703	0.465626	-2.34006	0.0192804	0.176767
ENSG00000134716	1	60358980	60392462	-	CYP2J2	protein_coding	1573	46.2175	16.6169	0.359537	-1.47579	31.4172	-1.20116	-1.49286	0.420394	-2.85722	0.00427376	0.0672297
ENSG00000166278	6	31865562	31913449	+	C2	protein_coding	717	74.1277	26.6525	0.359548	-1.47574	50.3901	-1.09091	-1.49054	0.470727	-2.3175	0.0204764	0.183392
ENSG00000103490	16	31212806	31214771	-	PYCARD	protein_coding	29108	206.267	74.2051	0.359753	-1.47492	140.236	-1.25002	-1.45948	0.374076	-3.34162	0.000832909	0.0211964
ENSG00000203797	6	110712974	110736765	-	DDO	protein_coding	8528	31.2392	11.2453	0.359973	-1.47404	21.2423	-1.0685	-1.43186	0.463444	-2.30557	0.0211349	0.185988
ENSG00000129682	X	137713735	138304939	-	FGF13	protein_coding	2258	502.254	180.837	0.36005	-1.47373	341.546	-1.17181	-1.4776	0.431488	-2.71574	0.00661278	0.0901756
ENSG00000055732	1	85483765	85514182	-	MCOLN3	protein_coding	55283	327.399	118.238	0.361145	-1.46935	222.819	-1.12625	-1.46769	0.450147	-2.50195	0.012351	0.134555
ENSG00000254602	11	57405497	57420263	+	AP000662.4	sense_overlapping	NA	41.5804	15.0168	0.361152	-1.46932	28.2986	-1.13246	-1.42496	0.430405	-2.63115	0.00850974	0.106396
ENSG00000052126	12	19282648	19529334	+	PLEKHA5	protein_coding	54477	857.603	309.897	0.361352	-1.46852	583.75	-1.20203	-1.46819	0.410619	-2.92737	0.00341843	0.0578563
ENSG00000234290	5	131804582	131808735	-	AC116366.6	antisense	105379175	26.9105	9.72821	0.361502	-1.46793	18.3194	-1.01541	-1.39948	0.475765	-2.13426	0.0328212	0.237285
ENSG00000170647	11	100862811	100864663	+	TMEM133	protein_coding	83935	57.6904	20.8667	0.361702	-1.46713	39.2785	-1.0933	-1.47852	0.466441	-2.34391	0.0190826	0.175314
ENSG00000162599	1	61330931	61928465	+	NFIA	protein_coding	4774	449.898	162.926	0.362139	-1.46539	306.412	-1.12834	-1.47069	0.449995	-2.50744	0.0121609	0.132971
ENSG00000169660	17	80376194	80400521	+	HEXDC	protein_coding	284004	285.685	103.637	0.362765	-1.46289	194.661	-1.28518	-1.44944	0.33836	-3.79827	0.000145711	0.00553734
ENSG00000258057	12	50222325	50234926	+	BCDIN3D-AS1	antisense	100286844	19.4829	7.07403	0.363089	-1.4616	13.2785	-1.02541	-1.40338	0.471825	-2.17329	0.0297582	0.226175
ENSG00000006468	7	13930853	14031050	-	ETV1	protein_coding	2115	544.947	197.955	0.363256	-1.46094	371.451	-1.26895	-1.45901	0.358869	-3.53597	0.000406283	0.012294
ENSG00000177842	3	40547483	40560227	+	ZNF620	protein_coding	253639	21.8822	7.95082	0.363346	-1.46058	14.9165	-1.0736	-1.51398	0.480424	-2.23469	0.025438	0.207949
ENSG00000248323	5	90598846	90610219	-	LUCAT1	lincRNA	100505994	52.3691	19.0405	0.363583	-1.45964	35.7048	-1.14636	-1.44279	0.430126	-2.66516	0.00769511	0.0993121
ENSG00000155970	8	16884747	16980153	+	MICU3	protein_coding	286097	139.645	50.7929	0.363728	-1.45907	95.2192	-1.22171	-1.45305	0.389825	-3.13399	0.00172449	0.0360324
ENSG00000147231	X	105855160	105922672	+	CXorf57	protein_coding	55086	52.1517	19.0326	0.364947	-1.45424	35.5921	-1.18722	-1.47148	0.418966	-2.8337	0.00460124	0.0711257
ENSG00000047648	X	11136239	11683821	-	ARHGAP6	protein_coding	395	209	76.5662	0.366346	-1.44872	142.783	-1.23395	-1.44444	0.37606	-3.28125	0.00103348	0.0246253
ENSG00000185015	8	86132816	86196302	+	CA13	protein_coding	377677	98.2691	36.0955	0.367312	-1.44492	67.1823	-1.25503	-1.41747	0.339962	-3.69168	0.000222781	0.00775512
ENSG00000115415	2	191829084	191885686	-	STAT1	protein_coding	6772	37600.9	13837.5	0.36801	-1.44218	25719.2	-1.35376	-1.44221	0.25597	-5.28874	1.23162e-07	1.38058e-05
ENSG00000170396	2	185463093	185804219	+	ZNF804A	protein_coding	91752	56.9012	20.9922	0.368923	-1.43861	38.9467	-1.11582	-1.43807	0.443282	-2.51719	0.0118297	0.130713
ENSG00000145779	5	118604387	118735383	+	TNFAIP8	protein_coding	25816	801.298	295.923	0.369305	-1.43712	548.61	-1.17576	-1.43501	0.410171	-2.86651	0.0041503	0.0659276
ENSG00000030419	2	213864429	214017151	-	IKZF2	protein_coding	22807	216.488	80.0882	0.369944	-1.43462	148.288	-1.05638	-1.42819	0.467603	-2.25914	0.0238749	0.200058
ENSG00000271975	8	125318430	125320617	-	RP11-383J24.6	lincRNA	NA	75.7685	28.0901	0.370735	-1.43154	51.9293	-1.14071	-1.4088	0.418536	-2.72547	0.00642099	0.0883717
ENSG00000116741	1	192778169	192781403	+	RGS2	protein_coding	5997	148.16	55.0119	0.3713	-1.42934	101.586	-1.09348	-1.44205	0.455328	-2.40152	0.0163273	0.159715
ENSG00000150540	2	138721590	138773930	+	HNMT	protein_coding	3176	353.244	131.169	0.371328	-1.42923	242.206	-1.20429	-1.42959	0.388284	-3.10157	0.001925	0.0388994
ENSG00000013297	3	170136653	170578169	+	CLDN11	protein_coding	5010	50497.8	18780.5	0.371907	-1.42699	34639.2	-1.30931	-1.42697	0.293414	-4.46231	8.10797e-06	0.000491525
ENSG00000235180	10	128102438	128110448	-	LINC00601	lincRNA	101101772	27.6788	10.3122	0.372566	-1.42443	18.9955	-1.13134	-1.42106	0.427458	-2.64668	0.00812865	0.103217
ENSG00000008311	7	121715701	121784334	-	AASS	protein_coding	10157	404.796	151.031	0.373103	-1.42235	277.914	-1.16062	-1.41748	0.410701	-2.82595	0.00471405	0.0719715
ENSG00000168016	3	36868311	36986548	-	TRANK1	protein_coding	9881	1275.86	476.172	0.373217	-1.42191	876.015	-1.14927	-1.42132	0.419354	-2.74058	0.00613311	0.0856665
ENSG00000243176	3	156893012	157099054	+	RP11-550I24.2	processed_transcript	NA	18.1457	6.79951	0.374717	-1.41613	12.4726	-1.00022	-1.46584	0.492726	-2.02998	0.0423587	0.272844
ENSG00000148516	10	31607424	31818742	+	ZEB1	protein_coding	6935	3599.31	1350.62	0.375245	-1.4141	2474.96	-1.07777	-1.41387	0.453656	-2.37574	0.0175139	0.166836
ENSG00000206341	6	29855350	29858259	+	HLA-H	pseudogene	NA	1016.45	382.187	0.376001	-1.41119	699.32	-1.15513	-1.40884	0.409703	-2.81944	0.00481071	0.0727248
ENSG00000151151	10	59951278	60027694	-	IPMK	protein_coding	253430	535.206	201.727	0.376914	-1.40769	368.467	-1.05439	-1.40679	0.461696	-2.28373	0.0223874	0.191924
ENSG00000165997	10	18948334	18970568	+	ARL5B	protein_coding	221079	547.66	206.473	0.377009	-1.40733	377.067	-1.15507	-1.40751	0.408886	-2.82491	0.00472945	0.0719838
ENSG00000185215	14	103589779	103603776	+	TNFAIP2	protein_coding	7127	3592.04	1359.8	0.378559	-1.40141	2475.92	-1.34551	-1.40045	0.207161	-6.49497	8.30498e-11	1.98233e-08
ENSG00000198932	X	101906294	101914011	+	GPRASP1	protein_coding	9737	201.224	76.235	0.378857	-1.40027	138.729	-1.20971	-1.39315	0.360573	-3.35498	0.000793712	0.0205317
ENSG00000214106	7	154720208	154741618	+	PAXIP1-AS2	protein_coding	100132707	108.063	40.9914	0.379328	-1.39848	74.5273	-1.03366	-1.38124	0.462664	-2.23415	0.0254733	0.207985
ENSG00000139269	12	57846106	57853063	+	INHBE	protein_coding	83729	59.6341	22.6244	0.379386	-1.39826	41.1292	-1.22225	-1.40236	0.355505	-3.43806	0.000585889	0.0163161
ENSG00000238198	1	113554309	113615727	-	RP11-31F15.2	lincRNA	100996251	13.7373	5.21364	0.379524	-1.39774	9.47549	-0.958978	-1.37195	0.486809	-1.96993	0.0488468	0.293229
ENSG00000123685	1	212859760	212873327	-	BATF3	protein_coding	55509	33.6257	12.7624	0.379541	-1.39767	23.1941	-1.05927	-1.37368	0.447117	-2.36912	0.0178306	0.168324
ENSG00000146350	6	121400640	121655891	-	TBC1D32	protein_coding	221322	153.843	58.4101	0.379674	-1.39717	106.127	-1.08157	-1.39139	0.443322	-2.4397	0.0146993	0.150135
ENSG00000142065	19	36827162	36870101	-	ZFP14	protein_coding	57677	146.841	55.7594	0.379726	-1.39697	101.3	-1.03769	-1.38065	0.460765	-2.2521	0.0243158	0.201854
ENSG00000173762	17	80272744	80275478	-	CD7	protein_coding	924	23.3368	8.86595	0.379913	-1.39626	16.1014	-1.08635	-1.38883	0.437707	-2.48191	0.0130679	0.13955
ENSG00000115594	2	102681004	102796334	+	IL1R1	protein_coding	3554	13052.1	4959.53	0.37998	-1.396	9005.8	-1.23173	-1.39609	0.343718	-3.58355	0.00033895	0.0106922
ENSG00000020181	8	37641709	37702414	+	GPR124	protein_coding	25960	7984.95	3035.14	0.380108	-1.39552	5510.05	-1.30462	-1.39539	0.263096	-4.95872	7.09574e-07	6.19938e-05
ENSG00000174564	3	136665072	136729927	+	IL20RB	protein_coding	53833	369.52	140.762	0.380932	-1.39239	255.141	-1.14105	-1.3991	0.413002	-2.76282	0.00573048	0.081802
ENSG00000172476	X	102754678	102774417	-	RAB40A	protein_coding	142684	17.2377	6.57513	0.381439	-1.39048	11.9064	-1.00953	-1.34683	0.460213	-2.1936	0.0282639	0.219785
ENSG00000152778	10	91174343	91180758	+	IFIT5	protein_coding	24138	1735.18	663.281	0.382255	-1.38739	1199.23	-1.20608	-1.38779	0.35969	-3.35311	0.000799091	0.0206409
ENSG00000067066	2	231280657	231408805	+	SP100	protein_coding	6672	4182.41	1601.92	0.383014	-1.38453	2892.16	-1.24567	-1.38413	0.320037	-3.89228	9.93065e-05	0.00400439
ENSG00000164379	6	1312675	1314992	+	FOXQ1	protein_coding	94234	597.097	228.783	0.383159	-1.38399	412.94	-1.05206	-1.38024	0.453791	-2.31838	0.0204289	0.183243
ENSG00000163803	2	28680012	28866654	+	PLB1	protein_coding	151056	29.405	11.2678	0.383191	-1.38386	20.3364	-1.12398	-1.38299	0.413766	-2.71647	0.00659813	0.0901138
ENSG00000164591	5	150040436	150058927	+	MYOZ3	protein_coding	91977	42.3099	16.2145	0.383231	-1.38371	29.2622	-1.01699	-1.33949	0.455958	-2.23044	0.0257182	0.208858
ENSG00000151790	4	156775890	156841558	+	TDO2	protein_coding	6999	161.103	61.8905	0.384168	-1.38019	111.497	-1.00136	-1.38403	0.476166	-2.10297	0.0354685	0.247463
ENSG00000146054	5	180620924	180632293	-	TRIM7	protein_coding	81786	68.4068	26.3002	0.384468	-1.37907	47.3535	-1.03534	-1.35333	0.452115	-2.29	0.0220211	0.190064
ENSG00000236453	7	93652145	93695973	+	AC003092.1	lincRNA	NA	87.1953	33.5385	0.384636	-1.37843	60.3669	-1.22888	-1.39593	0.344776	-3.56428	0.000364861	0.0112119
ENSG00000152689	2	33661391	33789817	+	RASGRP3	protein_coding	25780	328.503	126.658	0.38556	-1.37497	227.58	-1.07501	-1.37038	0.438311	-2.45262	0.014182	0.146616
ENSG00000196639	3	11178779	11305243	+	HRH1	protein_coding	3269	856.917	330.69	0.385907	-1.37368	593.804	-1.27857	-1.37025	0.266612	-4.79563	1.62167e-06	0.000125665
ENSG00000081041	4	74962752	74965010	-	CXCL2	protein_coding	2920	673.434	259.896	0.385927	-1.3736	466.665	-1.22913	-1.36829	0.322535	-3.81083	0.000138501	0.00529723
ENSG00000106123	7	142552792	142568847	+	EPHB6	protein_coding	2051	46.5267	17.9601	0.386016	-1.37327	32.2434	-1.11554	-1.3535	0.405213	-2.75298	0.00590558	0.0832714
ENSG00000237484	21	25801054	25920256	+	AP000476.1	lincRNA	105372751	19.0336	7.36894	0.387154	-1.36902	13.2013	-0.958338	-1.30957	0.471697	-2.03168	0.042186	0.272234
ENSG00000185774	4	20730239	21950422	-	KCNIP4	protein_coding	80333	23.4112	9.0658	0.387242	-1.36869	16.2385	-1.04446	-1.35845	0.4476	-2.33346	0.019624	0.178998
ENSG00000214783	7	43980494	44058774	-	POLR2J4	processed_transcript	84820	19.603	7.59332	0.387355	-1.36827	13.5982	-1.07599	-1.39306	0.443602	-2.42557	0.0152842	0.152868
ENSG00000119703	14	75530873	75545126	+	ZC2HC1C	protein_coding	79696	42.1135	16.3237	0.387613	-1.36731	29.2186	-1.1058	-1.34729	0.408294	-2.70835	0.00676187	0.0919891
ENSG00000069702	1	92145902	92371892	-	TGFBR3	protein_coding	7049	3932.32	1524.99	0.387808	-1.36658	2728.65	-1.05256	-1.3666	0.448391	-2.34741	0.0189044	0.174496
ENSG00000111801	6	26440700	26453643	+	BTN3A3	protein_coding	10384	1048.59	406.98	0.388123	-1.36542	727.784	-1.2736	-1.36285	0.263952	-4.82513	1.39912e-06	0.000109853
ENSG00000006025	17	45884738	45899200	-	OSBPL7	protein_coding	114881	195.297	75.835	0.388306	-1.36473	135.566	-1.17514	-1.35379	0.361034	-3.25493	0.0011342	0.0263169
ENSG00000168394	6	32812986	32821755	-	TAP1	protein_coding	6890	2632.04	1022.33	0.388416	-1.36432	1827.18	-1.2786	-1.36299	0.257129	-4.97261	6.60561e-07	5.85731e-05
ENSG00000188501	15	66839517	66858317	-	LCTL	protein_coding	197021	58.6273	22.7737	0.38845	-1.3642	40.7005	-1.14639	-1.38178	0.399138	-2.87218	0.00407654	0.0651625
ENSG00000111052	12	81186299	81331704	-	LIN7A	protein_coding	8825	468.474	182.071	0.388647	-1.36347	325.272	-1.02056	-1.35986	0.461229	-2.21269	0.0269192	0.214093
ENSG00000146250	6	84222194	84235423	+	PRSS35	protein_coding	167681	67.332	26.1871	0.388925	-1.36243	46.7596	-1.0497	-1.33528	0.437316	-2.40032	0.0163806	0.160076
ENSG00000178685	8	145051321	145086940	-	PARP10	protein_coding	84875	2119.48	824.801	0.389151	-1.3616	1472.14	-1.27981	-1.35986	0.251146	-5.09586	3.47163e-07	3.32661e-05
ENSG00000117594	1	209859510	209908295	+	HSD11B1	protein_coding	3290	59.2527	23.0607	0.389192	-1.36145	41.1567	-1.06044	-1.35069	0.437254	-2.42523	0.0152988	0.152928
ENSG00000156689	11	58601542	58671688	-	GLYATL2	protein_coding	219970	37.952	14.7887	0.389668	-1.35968	26.3703	-0.98881	-1.33505	0.466617	-2.11911	0.0340816	0.242199
ENSG00000262691	16	67295011	67297687	+	CTC-277H1.7	processed_transcript	NA	110.18	42.9662	0.389962	-1.35859	76.5732	-1.21485	-1.35479	0.32405	-3.74896	0.000177567	0.00647192
ENSG00000271971	8	94727606	94728341	-	CTD-2006H14.2	antisense	NA	21.3181	8.31832	0.3902	-1.35772	14.8182	-0.945012	-1.32732	0.481747	-1.96164	0.0498048	0.295686
ENSG00000136960	8	120569326	120685693	-	ENPP2	protein_coding	5168	31701	12375.3	0.390377	-1.35706	22038.2	-1.16165	-1.35703	0.374378	-3.10288	0.00191648	0.0387712
ENSG00000109339	4	86936276	87515284	-	MAPK10	protein_coding	5602	33.5238	13.1039	0.390885	-1.35518	23.3138	-1.12489	-1.3492	0.395206	-2.84632	0.00442273	0.0690248
ENSG00000196155	16	67311413	67323402	+	PLEKHG4	protein_coding	25894	897.267	351.146	0.391351	-1.35346	624.207	-1.27177	-1.34947	0.248581	-5.11613	3.1187e-07	3.08803e-05
ENSG00000163629	4	87515468	87736324	+	PTPN13	protein_coding	5783	4066.8	1592.79	0.391658	-1.35233	2829.8	-1.08522	-1.35234	0.424419	-2.55695	0.0105594	0.12205
ENSG00000169851	4	30722037	31148422	+	PCDH7	protein_coding	5099	865.853	339.189	0.39174	-1.35203	602.521	-1.10101	-1.35531	0.416012	-2.64659	0.0081309	0.103217
ENSG00000185201	11	307631	315272	+	IFITM2	protein_coding	10581	6125.78	2405.24	0.392642	-1.34871	4265.51	-1.28104	-1.34831	0.232282	-5.51503	3.48717e-08	4.53197e-06
ENSG00000060982	12	24964295	25102393	-	BCAT1	protein_coding	586	3022.16	1187.3	0.392865	-1.3479	2104.73	-1.19501	-1.34826	0.338499	-3.53034	0.00041503	0.012453
ENSG00000137501	11	85405267	85522184	-	SYTL2	protein_coding	54843	754.176	296.539	0.393196	-1.34668	525.358	-1.27645	-1.34446	0.233803	-5.45953	4.77396e-08	5.86802e-06
ENSG00000185338	16	11348262	11350036	-	SOCS1	protein_coding	8651	235.849	92.857	0.393713	-1.34478	164.353	-1.13452	-1.34112	0.384792	-2.94839	0.00319433	0.0553279
ENSG00000151012	4	139085251	139163503	-	SLC7A11	protein_coding	23657	1248.37	492.003	0.394116	-1.34331	870.187	-1.20159	-1.34576	0.329714	-3.64434	0.000268081	0.0089929
ENSG00000122970	12	110562140	110656602	+	IFT81	protein_coding	28981	520.519	205.439	0.394682	-1.34124	362.979	-1.05679	-1.33962	0.435014	-2.42932	0.0151274	0.152106
ENSG00000143248	1	163080911	163291577	-	RGS5	protein_coding	8490	61.7083	24.3935	0.395303	-1.33897	43.0509	-1.03686	-1.31741	0.436326	-2.37635	0.0174851	0.166651
ENSG00000137496	11	71709587	71716761	+	IL18BP	protein_coding	10068	173.491	68.6344	0.395608	-1.33786	121.063	-1.25546	-1.34232	0.26196	-4.79259	1.64646e-06	0.000127034
ENSG00000145819	5	142149949	142608576	+	ARHGAP26	protein_coding	23092	459.416	182.038	0.396237	-1.33556	320.727	-1.1256	-1.33511	0.387757	-2.90284	0.00369797	0.0609877
ENSG00000142347	19	8585674	8642461	-	MYO1F	protein_coding	4542	86.077	34.1221	0.396414	-1.33492	60.0995	-1.04453	-1.34388	0.442559	-2.36021	0.0182648	0.170973
ENSG00000185008	3	75955846	77699115	+	ROBO2	protein_coding	6092	306.547	121.558	0.39654	-1.33446	214.053	-0.972114	-1.32994	0.472632	-2.05681	0.0397046	0.263952
ENSG00000155363	1	113215763	113243368	+	MOV10	protein_coding	4343	2526.77	1002	0.396554	-1.33441	1764.38	-1.27448	-1.33298	0.218569	-5.83102	5.50911e-09	8.68927e-07
ENSG00000186470	6	26365387	26378546	+	BTN3A2	protein_coding	11118	1593.51	632.695	0.397046	-1.33262	1113.1	-1.07369	-1.33087	0.420991	-2.55038	0.0107605	0.123653
ENSG00000136859	9	129849611	129885162	-	ANGPTL2	protein_coding	23452	7281.32	2892.55	0.397256	-1.33186	5086.93	-1.16891	-1.3316	0.349289	-3.34654	0.000818271	0.0209842
ENSG00000136866	9	115800660	115819039	-	ZFP37	protein_coding	7539	74.9839	29.8049	0.397484	-1.33103	52.3944	-0.954421	-1.32114	0.477075	-2.00057	0.045439	0.284461
ENSG00000166128	15	63481668	63559981	+	RAB8B	protein_coding	51762	1966.59	783.243	0.398275	-1.32816	1374.91	-1.1096	-1.32775	0.395105	-2.80837	0.00497933	0.0746398
ENSG00000213199	7	150745379	150749843	+	ASIC3	protein_coding	9311	34.9326	13.9624	0.399695	-1.32303	24.4475	-1.12647	-1.32701	0.380153	-2.96319	0.00304467	0.0535688
ENSG00000179104	12	83080659	83528649	+	TMTC2	protein_coding	160335	417.212	166.773	0.399732	-1.3229	291.992	-1.23356	-1.32115	0.265353	-4.64876	3.33935e-06	0.000233401
ENSG00000168077	8	27491385	27534293	+	SCARA3	protein_coding	51435	5308.58	2122.07	0.399744	-1.32285	3715.33	-1.10003	-1.32281	0.399031	-2.75675	0.00583789	0.0827096
ENSG00000175471	5	94039446	94620279	-	MCTP1	protein_coding	79772	56.9212	22.7879	0.400342	-1.3207	39.8546	-1.03831	-1.35131	0.447665	-2.3194	0.0203735	0.183023
ENSG00000260743	3	179058110	179059675	+	RP11-255C15.3	lincRNA	NA	17.3238	6.93677	0.400419	-1.32042	12.1303	-0.953744	-1.31998	0.475164	-2.00719	0.0447296	0.28136
ENSG00000271646	4	185395956	185398458	+	RP11-326I11.3	lincRNA	NA	65.953	26.4343	0.400806	-1.31903	46.1936	-1.10798	-1.3277	0.394924	-2.80557	0.00502283	0.0749764
ENSG00000108950	17	66531254	66597530	-	FAM20A	protein_coding	54757	681.322	273.261	0.401075	-1.31806	477.291	-1.04096	-1.31819	0.434369	-2.39649	0.0165531	0.161128
ENSG00000103569	15	58430368	58478110	+	AQP9	protein_coding	366	58.4735	23.4866	0.401663	-1.31594	40.9801	-1.10587	-1.29242	0.374597	-2.95215	0.00315573	0.0549264
ENSG00000144278	2	154728426	155310361	+	GALNT13	protein_coding	114805	31.135	12.5525	0.403164	-1.31056	21.8438	-1.06066	-1.35547	0.436627	-2.42922	0.0151312	0.152106
ENSG00000226237	9	89563614	89616948	+	RP11-276H19.1	lincRNA	100506834	59.7154	24.1874	0.405045	-1.30384	41.9514	-1.02003	-1.28563	0.431519	-2.36381	0.018088	0.169943
ENSG00000197536	5	131746328	131811736	+	C5orf56	protein_coding	NA	112.972	45.8341	0.405712	-1.30147	79.403	-1.16984	-1.29196	0.311887	-3.75084	0.000176241	0.00644578
ENSG00000188921	9	20995306	21031635	-	PTPLAD2	protein_coding	401494	986.478	400.371	0.405859	-1.30095	693.425	-1.05396	-1.29855	0.416928	-2.52791	0.0114744	0.128793
ENSG00000111087	12	57853918	57866045	+	GLI1	protein_coding	2735	63.5394	25.8034	0.4061	-1.30009	44.6714	-0.944711	-1.27653	0.467614	-2.02028	0.0433543	0.276558
ENSG00000153790	7	25174316	25219975	-	C7orf31	protein_coding	136895	92.9659	37.8103	0.406712	-1.29792	65.3881	-1.05677	-1.28567	0.407846	-2.5911	0.00956686	0.11413
ENSG00000173083	4	84213614	84256306	-	HPSE	protein_coding	10855	165.416	67.3099	0.406913	-1.29721	116.363	-1.01156	-1.2866	0.437201	-2.31371	0.0206834	0.18425
ENSG00000198885	2	96991069	96994091	+	ITPRIPL1	protein_coding	150771	63.5051	25.8943	0.407752	-1.29424	44.6997	-1.04613	-1.2582	0.399678	-2.61744	0.00885913	0.108744
ENSG00000215068	5	43041677	43045492	+	AC025171.1	antisense	153684	50.0974	20.4649	0.408503	-1.29158	35.2812	-1.15596	-1.31669	0.347164	-3.32972	0.00086933	0.0218043
ENSG00000114315	3	193853934	193856521	+	HES1	protein_coding	3280	196.349	80.2094	0.408504	-1.29158	138.279	-1.05792	-1.28641	0.407443	-2.59648	0.00941832	0.113039
ENSG00000102287	X	151121596	151143152	-	GABRE	protein_coding	2564	1560.5	639.123	0.409563	-1.28784	1099.81	-1.17636	-1.28601	0.29796	-3.94806	7.8786e-05	0.00339179
ENSG00000204525	6	31236526	31239907	-	HLA-C	protein_coding	3107	20110.6	8237.92	0.40963	-1.28761	14174.3	-1.15006	-1.2875	0.329389	-3.49149	0.000480338	0.0139204
ENSG00000135525	6	136663875	136871957	-	MAP7	protein_coding	9053	640.979	262.69	0.409827	-1.28691	451.835	-1.0166	-1.28436	0.43311	-2.34721	0.0189145	0.174496
ENSG00000163660	3	156864297	156878549	-	CCNL1	protein_coding	57018	2862.24	1174.17	0.410229	-1.2855	2018.21	-1.1159	-1.28568	0.361044	-3.09077	0.00199639	0.0398443
ENSG00000260091	4	120330488	120331388	+	RP11-33B1.4	lincRNA	NA	16.722	6.87004	0.410838	-1.28336	11.796	-0.92067	-1.23406	0.46296	-1.98866	0.0467387	0.28725
ENSG00000076258	1	171283347	171311223	+	FMO4	protein_coding	2329	94.8986	38.9986	0.41095	-1.28297	66.9486	-1.14039	-1.26744	0.320226	-3.56121	0.000369147	0.0113047
ENSG00000108691	17	32582304	32584222	+	CCL2	protein_coding	6347	3743.65	1540.81	0.411579	-1.28076	2642.23	-1.17539	-1.28143	0.293859	-3.99985	6.33837e-05	0.00285275
ENSG00000204839	8	144648357	144655141	-	MROH6	protein_coding	642475	102.075	42.0403	0.411856	-1.27979	72.0578	-1.10172	-1.25124	0.34649	-3.17965	0.00147454	0.0320498
ENSG00000122482	1	91380859	91487829	-	ZNF644	protein_coding	84146	910.079	375.268	0.412347	-1.27807	642.674	-0.993201	-1.27729	0.443311	-2.24041	0.0250641	0.206431
ENSG00000128000	19	40534167	40562116	-	ZNF780B	protein_coding	163131	254.881	105.126	0.412453	-1.2777	180.003	-0.938306	-1.27434	0.46963	-1.99797	0.0457199	0.284994
ENSG00000003400	2	202047604	202094129	+	CASP10	protein_coding	843	296.021	122.36	0.413349	-1.27457	209.191	-1.14567	-1.27104	0.318013	-3.60259	0.000315062	0.0101178
ENSG00000164307	5	96096521	96143803	-	ERAP1	protein_coding	51752	1711.88	709.714	0.414583	-1.27027	1210.8	-1.15279	-1.26947	0.308195	-3.74044	0.0001837	0.00665466
ENSG00000148700	10	111756126	111895323	+	ADD3	protein_coding	120	3293.66	1366.49	0.414884	-1.26922	2330.07	-1.0183	-1.26956	0.424762	-2.39734	0.0165146	0.160841
ENSG00000205221	2	36923833	37041935	+	VIT	protein_coding	5212	881.44	365.953	0.415177	-1.2682	623.696	-1.13141	-1.26918	0.331698	-3.41095	0.000647361	0.0175615
ENSG00000154856	18	10454625	10489945	+	APCDD1	protein_coding	147495	3796.07	1576.64	0.415335	-1.26765	2686.35	-1.04263	-1.26704	0.407087	-2.56119	0.0104314	0.121056
ENSG00000125354	X	118749687	118827333	-	2017-09-06	protein_coding	23157	894.039	371.934	0.416015	-1.26529	632.986	-1.13519	-1.26315	0.321879	-3.52676	0.000420672	0.0125169
ENSG00000164509	5	55147207	55218678	+	IL31RA	protein_coding	133396	18.6158	7.74683	0.416144	-1.26485	13.1813	-0.968536	-1.33897	0.472886	-2.04814	0.0405462	0.266958
ENSG00000179630	13	44453420	44468068	+	LACC1	protein_coding	144811	643.121	267.872	0.416519	-1.26355	455.496	-0.932828	-1.26152	0.467878	-1.99374	0.04618	0.286085
ENSG00000163644	4	89178772	89205921	-	PPM1K	protein_coding	152926	782.099	325.962	0.416779	-1.26265	554.03	-1.1594	-1.2634	0.293093	-3.95576	7.6293e-05	0.00331651
ENSG00000132141	17	33254878	33308097	-	CCT6B	protein_coding	10693	27.9808	11.6657	0.416919	-1.26216	19.8232	-1.01769	-1.32828	0.447552	-2.27391	0.0229716	0.195056
ENSG00000137727	11	110447766	110583912	-	ARHGAP20	protein_coding	57569	216.111	90.1115	0.416968	-1.26199	153.111	-0.969926	-1.26999	0.452287	-2.14449	0.0319935	0.23478
ENSG00000008735	22	51039114	51052409	+	MAPK8IP2	protein_coding	23542	50.343	21.0105	0.417347	-1.26068	35.6767	-1.08872	-1.29004	0.384802	-2.8293	0.00466502	0.0718624
ENSG00000143971	2	67624451	67637677	+	ETAA1	protein_coding	54465	289.46	120.864	0.41755	-1.25998	205.162	-0.96108	-1.25606	0.451892	-2.12679	0.0334375	0.239533
ENSG00000120658	13	43787654	44361044	-	ENOX1	protein_coding	55068	240.397	100.425	0.417746	-1.2593	170.411	-1.08738	-1.25202	0.360535	-3.01601	0.00256125	0.0471582
ENSG00000129048	3	132316081	132337811	+	ACKR4	protein_coding	51554	2755.55	1151.76	0.417979	-1.2585	1953.66	-1.06534	-1.25842	0.384331	-2.77193	0.00557246	0.0803543
ENSG00000184226	13	66876967	67804468	-	PCDH9	protein_coding	5101	416.953	174.34	0.418129	-1.25798	295.647	-0.948125	-1.25633	0.45861	-2.06739	0.0386975	0.259649
ENSG00000272579	1	193059996	193060686	-	RP11-101E13.5	antisense	NA	40.0051	16.7459	0.418595	-1.25637	28.3755	-1.02261	-1.26621	0.418808	-2.44172	0.0146176	0.149644
ENSG00000241399	2	160625364	160654753	-	CD302	protein_coding	9936	228.608	96.0694	0.420237	-1.25073	162.339	-0.977413	-1.25028	0.440197	-2.2204	0.0263919	0.212171
ENSG00000105849	7	19735085	19748710	-	TWISTNB	protein_coding	221830	822.277	345.974	0.420752	-1.24896	584.126	-1.01659	-1.24905	0.414915	-2.45012	0.0142809	0.147041
ENSG00000117000	1	40627045	40706593	+	RLF	protein_coding	6018	590.808	248.614	0.420803	-1.24878	419.711	-0.971511	-1.24894	0.443067	-2.1927	0.0283293	0.220006
ENSG00000130702	20	60883011	60942368	-	LAMA5	protein_coding	3911	582.075	245.201	0.421252	-1.24724	413.638	-1.04342	-1.25019	0.395956	-2.63518	0.00840934	0.105475
ENSG00000163510	2	180809603	180871840	-	CWC22	protein_coding	57703	613.475	258.661	0.421632	-1.24594	436.068	-0.973895	-1.24517	0.440037	-2.21321	0.0268829	0.213899
ENSG00000116001	2	70436576	70475792	-	TIA1	protein_coding	7072	1523.35	642.455	0.421738	-1.24558	1082.9	-1.02722	-1.24477	0.404958	-2.53662	0.011193	0.126904
ENSG00000162882	2	42994229	43019733	-	HAAO	protein_coding	23498	22.7542	9.60928	0.422309	-1.24363	16.1817	-0.972716	-1.26561	0.447038	-2.17591	0.0295616	0.225594
ENSG00000171246	17	78440948	78451643	-	NPTX1	protein_coding	4884	456.763	193.174	0.422919	-1.24155	324.969	-0.93828	-1.24471	0.459001	-2.04418	0.040936	0.268454
ENSG00000154188	8	108261721	108510283	-	ANGPT1	protein_coding	284	1238.75	524.837	0.423684	-1.23894	881.792	-0.963953	-1.24095	0.443797	-2.17206	0.0298512	0.22639
ENSG00000175538	11	74165886	74178774	-	KCNE3	protein_coding	10008	26.4433	11.2273	0.42458	-1.23589	18.8353	-0.930628	-1.19099	0.440315	-2.11355	0.0345535	0.244287
ENSG00000196911	6	117002350	117063029	+	KPNA5	protein_coding	3841	183.128	77.8427	0.425072	-1.23422	130.486	-0.957553	-1.23369	0.444155	-2.1559	0.0310916	0.231957
ENSG00000248835	1	54635333	54637997	-	AL357673.1	protein_coding	NA	138.591	58.9401	0.425281	-1.23351	98.7656	-1.1356	-1.22445	0.276671	-4.10452	4.05159e-05	0.0019784
ENSG00000085465	1	111956936	111970399	-	OVGP1	protein_coding	5016	38.9928	16.6328	0.426562	-1.22917	27.8128	-0.999673	-1.24406	0.421886	-2.36954	0.0178104	0.168239
ENSG00000170775	7	124386051	124405681	-	GPR37	protein_coding	2861	220.706	94.3755	0.427608	-1.22564	157.541	-1.03003	-1.22379	0.389113	-2.64713	0.00811772	0.103197
ENSG00000179583	16	10971055	11026079	+	CIITA	protein_coding	4261	158.386	67.7439	0.427715	-1.22528	113.065	-1.0593	-1.24154	0.376416	-2.81417	0.00489038	0.0735537
ENSG00000176723	16	31445569	31454346	-	ZNF843	protein_coding	283933	27.178	11.6273	0.427821	-1.22492	19.4026	-1.02922	-1.25044	0.404334	-2.54548	0.0109128	0.124919
ENSG00000170962	11	103777914	104035107	-	PDGFD	protein_coding	80310	431.123	184.529	0.428018	-1.22426	307.826	-0.972136	-1.22609	0.43189	-2.25089	0.0243928	0.202305
ENSG00000101972	X	123094062	123556514	+	STAG2	protein_coding	10735	2123.42	910.686	0.428876	-1.22137	1517.05	-0.921112	-1.22116	0.458912	-2.00716	0.0447322	0.28136
ENSG00000159917	19	44732882	44809199	-	ZNF235	protein_coding	9310	65.7247	28.2052	0.429141	-1.22048	46.965	-0.994139	-1.18918	0.395329	-2.51471	0.0119129	0.131388
ENSG00000026950	6	26402465	26415444	+	BTN3A1	protein_coding	11119	1393.31	598.29	0.429403	-1.2196	995.8	-1.12526	-1.21703	0.281756	-3.99372	6.50446e-05	0.00290549
ENSG00000143815	1	225589204	225616627	-	LBR	protein_coding	3930	1162.73	499.328	0.429444	-1.21946	831.03	-1.01656	-1.21782	0.396115	-2.56632	0.0102783	0.119967
ENSG00000143554	1	153746830	153752633	+	SLC27A3	protein_coding	11000	230.267	98.9488	0.429713	-1.21856	164.608	-1.12847	-1.20756	0.264064	-4.27345	1.92474e-05	0.00104587
ENSG00000270189	X	53198279	53200096	+	RP11-258C19.7	lincRNA	NA	30.48	13.0998	0.429783	-1.21832	21.7899	-1.00197	-1.21938	0.406611	-2.46419	0.0137322	0.143716
ENSG00000117569	1	97187221	97289294	+	PTBP2	protein_coding	58155	446.712	192.018	0.429848	-1.2181	319.365	-1.00461	-1.2195	0.406113	-2.47371	0.0133717	0.141399
ENSG00000062194	5	56469775	56560506	+	GPBP1	protein_coding	65056	1477.25	636.204	0.430667	-1.21536	1056.73	-0.963007	-1.21508	0.432303	-2.22762	0.0259058	0.209749
ENSG00000128915	15	60711808	60771359	-	NARG2	protein_coding	79664	881.5	380.347	0.431476	-1.21265	630.923	-0.955428	-1.21177	0.435416	-2.19429	0.0282147	0.21969
ENSG00000133943	14	91526677	91691976	+	C14orf159	protein_coding	80017	1053.53	455.257	0.432123	-1.21049	754.396	-1.10564	-1.20823	0.297404	-3.71764	0.000201094	0.00718256
ENSG00000132386	17	1665253	1680868	+	SERPINF1	protein_coding	5176	4877.27	2107.74	0.432156	-1.21038	3492.51	-1.12192	-1.21047	0.277782	-4.03885	5.37148e-05	0.00248665
ENSG00000101224	20	3767578	3786762	+	CDC25B	protein_coding	994	6718.08	2908.73	0.432971	-1.20766	4813.41	-1.1015	-1.20719	0.301534	-3.65298	0.000259216	0.00873595
ENSG00000152270	11	14665269	14892350	+	PDE3B	protein_coding	5140	29.0876	12.5988	0.433134	-1.20711	20.8432	-0.970907	-1.22328	0.429529	-2.2604	0.0237963	0.199594
ENSG00000118260	2	208394461	208468155	+	CREB1	protein_coding	1385	1302.12	564.818	0.433768	-1.205	933.468	-1.0141	-1.20408	0.388766	-2.60851	0.00909379	0.110634
ENSG00000100092	22	38030661	38062939	+	SH3BP1	protein_coding	23616	105.094	45.6221	0.434107	-1.20388	75.3581	-1.03165	-1.18793	0.36065	-2.86052	0.00422947	0.0668278
ENSG00000019582	5	149781200	149792492	-	CD74	protein_coding	972	499.446	217.166	0.434813	-1.20153	358.306	-0.953411	-1.20398	0.432643	-2.20369	0.0275464	0.216759
ENSG00000146966	7	140218220	140373793	-	DENND2A	protein_coding	27147	719.618	313.097	0.435087	-1.20062	516.358	-1.04842	-1.19724	0.351989	-2.97857	0.00289599	0.0515661
ENSG00000261799	12	383120	386289	-	RP11-283I3.6	sense_overlapping	NA	127.048	55.2833	0.435137	-1.20046	91.1656	-0.990695	-1.19293	0.400085	-2.47621	0.0132784	0.140953
ENSG00000092010	14	24605367	24608176	+	PSME1	protein_coding	5720	3397.12	1478.23	0.435143	-1.20044	2437.68	-1.12991	-1.19943	0.249318	-4.53201	5.84264e-06	0.000375933
ENSG00000112319	6	133561736	133853258	+	EYA4	protein_coding	2070	56.1551	24.4385	0.435196	-1.20026	40.2968	-0.939419	-1.23999	0.45465	-2.06625	0.0388053	0.259815
ENSG00000138769	4	76503215	76555900	-	CDKL2	protein_coding	8999	43.8334	19.1052	0.435859	-1.19807	31.4693	-0.927008	-1.19253	0.442944	-2.09283	0.0363641	0.250723
ENSG00000092421	5	115779312	115910630	-	SEMA6A	protein_coding	57556	236.628	103.301	0.436553	-1.19577	169.964	-1.12443	-1.20914	0.271605	-4.13993	3.47411e-05	0.00172958
ENSG00000100065	22	37886400	37915549	-	CARD10	protein_coding	29775	92.9665	40.6892	0.437675	-1.19207	66.8278	-0.967588	-1.16917	0.403181	-2.39989	0.0164001	0.160076
ENSG00000231290	20	57090435	57194944	+	APCDD1L-AS1	processed_transcript	149773	174.949	76.5768	0.437711	-1.19195	125.763	-1.05579	-1.17817	0.325716	-3.24144	0.00118927	0.0271748
ENSG00000189283	3	59735036	61237133	-	FHIT	protein_coding	2272	28.7776	12.605	0.438016	-1.19095	20.6913	-0.912007	-1.19819	0.4531	-2.01282	0.0441341	0.279631
ENSG00000163794	2	27530268	27531313	-	UCN	protein_coding	7349	19.3994	8.50224	0.438274	-1.1901	13.9508	-0.905103	-1.15605	0.438476	-2.0642	0.0389985	0.260694
ENSG00000203865	1	116934869	116961244	-	ATP1A1OS	processed_transcript	84852	22.2416	9.74861	0.438306	-1.18999	15.9951	-0.924972	-1.16971	0.432554	-2.13839	0.0324848	0.236651
ENSG00000204366	6	31867384	31869769	-	ZBTB12	protein_coding	221527	149.938	65.7489	0.438509	-1.18932	107.843	-1.01942	-1.17377	0.360749	-2.82585	0.00471548	0.0719715
ENSG00000138735	4	120415550	120550146	-	PDE5A	protein_coding	8654	320.135	140.673	0.439418	-1.18633	230.404	-1.04464	-1.18285	0.342627	-3.04893	0.00229661	0.0437781
ENSG00000138035	2	55861400	55921045	-	PNPT1	protein_coding	87178	1166.76	512.872	0.439571	-1.18583	839.815	-1.0109	-1.18596	0.378254	-2.67255	0.00752767	0.0982379
ENSG00000149970	X	21392536	21672813	+	CNKSR2	protein_coding	22866	124.925	54.9137	0.439574	-1.18582	89.9193	-0.933061	-1.18347	0.435262	-2.14368	0.0320588	0.235138
ENSG00000139178	12	7242183	7261869	-	C1RL	protein_coding	51279	1872.25	823.049	0.439605	-1.18572	1347.65	-1.08676	-1.18459	0.293671	-3.70061	0.000215084	0.00753205
ENSG00000143355	1	197881037	197904608	+	LHX9	protein_coding	56956	528.567	232.529	0.439923	-1.18468	380.548	-0.921065	-1.18082	0.441738	-2.08509	0.0370609	0.252595
ENSG00000164056	4	124317950	124324910	+	SPRY1	protein_coding	10252	58.6361	25.7975	0.43996	-1.18456	42.2168	-0.915067	-1.17415	0.441957	-2.07049	0.0384068	0.258408
ENSG00000109654	4	154073494	154260472	+	TRIM2	protein_coding	23321	1920.77	845.26	0.440062	-1.18422	1383.02	-0.909396	-1.18371	0.449845	-2.02157	0.0432203	0.276297
ENSG00000230630	1	172109461	172113934	-	DNM3OS	antisense	100628315	274.059	120.739	0.440559	-1.18259	197.399	-0.98303	-1.17647	0.395394	-2.4862	0.0129114	0.138543
ENSG00000131979	14	55308726	55369570	-	GCH1	protein_coding	2643	158.545	69.8649	0.440663	-1.18225	114.205	-1.08434	-1.19918	0.312969	-3.46469	0.00053085	0.015114
ENSG00000229645	14	95873606	95876427	-	LINC00341	lincRNA	NA	320.671	141.327	0.440722	-1.18206	230.999	-0.999252	-1.17197	0.378341	-2.64114	0.00826273	0.10437
ENSG00000261716	1	149816065	149820591	-	RP11-196G18.22	sense_overlapping	NA	304.145	134.096	0.440896	-1.18149	219.121	-1.0759	-1.17853	0.300745	-3.57744	0.000346981	0.0108686
ENSG00000186868	17	43971748	44105700	+	MAPT	protein_coding	4137	61.1091	26.9429	0.440898	-1.18148	44.026	-0.940684	-1.14963	0.411659	-2.28511	0.0223066	0.191508
ENSG00000146409	6	133090509	133119701	-	SLC18B1	protein_coding	116843	227.594	100.505	0.441599	-1.17919	164.049	-1.01053	-1.16954	0.365776	-2.7627	0.00573252	0.081802
ENSG00000135899	2	231032009	231090444	-	SP110	protein_coding	3431	1100.61	486.161	0.441719	-1.1788	793.386	-1.09123	-1.17899	0.279965	-3.89773	9.70998e-05	0.00395116
ENSG00000183160	12	108983622	108992096	-	TMEM119	protein_coding	338773	14491	6402.36	0.441818	-1.17848	10446.7	-1.09507	-1.1784	0.273486	-4.0041	6.22539e-05	0.00281612
ENSG00000132109	11	4406127	4414926	-	TRIM21	protein_coding	6737	1378.67	611.968	0.443882	-1.17175	995.319	-1.07322	-1.16917	0.292873	-3.66447	0.000247851	0.00846256
ENSG00000130775	1	28199055	28213196	+	THEMIS2	protein_coding	9473	328.909	146.038	0.444005	-1.17135	237.473	-1.08902	-1.16427	0.262429	-4.14977	3.32815e-05	0.00167092
ENSG00000141441	18	29704840	30050447	-	GAREM	protein_coding	64762	93.9899	41.7596	0.444299	-1.1704	67.8748	-0.985647	-1.15701	0.378935	-2.6011	0.00929251	0.112285
ENSG00000166037	11	95523129	95565857	+	CEP57	protein_coding	9702	925.343	411.476	0.444674	-1.16918	668.41	-0.93464	-1.16876	0.426736	-2.19021	0.0285091	0.220729
ENSG00000132256	11	5684425	5959849	-	TRIM5	protein_coding	85363	1466.86	653.066	0.445212	-1.16744	1059.97	-1.05896	-1.16564	0.307644	-3.44215	0.000577103	0.0161725
ENSG00000145331	4	100467866	100485189	-	TRMT10A	protein_coding	93587	108.509	48.3465	0.445552	-1.16633	78.4279	-0.920593	-1.15839	0.430617	-2.13785	0.0325292	0.236711
ENSG00000108785	17	40698782	40700724	+	HSD17B1P1	pseudogene	NA	27.2317	12.1566	0.446414	-1.16355	19.6942	-0.881809	-1.1453	0.447837	-1.96904	0.0489484	0.293389
ENSG00000206530	3	113005777	113160457	-	WDR52	protein_coding	55779	99.4104	44.4965	0.447604	-1.15971	71.9534	-0.908771	-1.15055	0.434412	-2.09196	0.0364423	0.250999
ENSG00000148143	9	109625378	109775915	+	ZNF462	protein_coding	58499	711.193	318.607	0.447989	-1.15846	514.9	-1.02254	-1.15607	0.340985	-2.99878	0.00271067	0.0491979
ENSG00000215883	1	54638009	54665709	-	CYB5RL	protein_coding	606495	94.8622	42.5292	0.448326	-1.15738	68.6957	-0.988346	-1.14314	0.365058	-2.70737	0.00678189	0.0919891
ENSG00000171862	10	89622870	89731687	+	PTEN	protein_coding	5728	3067.97	1375.81	0.448441	-1.15701	2221.89	-1.00018	-1.15676	0.364895	-2.741	0.00612517	0.0856665
ENSG00000011258	17	49254786	49337524	-	MBTD1	protein_coding	54799	283.153	127.047	0.448688	-1.15621	205.1	-0.899909	-1.15296	0.44131	-2.03918	0.0414325	0.270495
ENSG00000167635	19	36705504	36729676	+	ZNF146	protein_coding	7705	1754.56	787.601	0.448887	-1.15558	1271.08	-0.940637	-1.15545	0.414833	-2.26751	0.0233592	0.197072
ENSG00000101751	18	51795774	51847636	+	POLI	protein_coding	11201	544.399	244.742	0.449563	-1.1534	394.57	-0.925527	-1.15355	0.42457	-2.17991	0.0292638	0.224202
ENSG00000133466	22	37576207	37595425	-	C1QTNF6	protein_coding	114904	338.306	152.103	0.449602	-1.15328	245.205	-1.05662	-1.14686	0.287336	-3.6773	0.000235713	0.00814169
ENSG00000213096	19	24216276	24312654	+	ZNF254	protein_coding	9534	167.787	75.4634	0.449757	-1.15278	121.625	-0.923256	-1.15345	0.42593	-2.16762	0.0301874	0.227953
ENSG00000254004	19	37001597	37019562	-	ZNF260	protein_coding	339324	488.818	219.871	0.449802	-1.15264	354.345	-0.889298	-1.14983	0.446375	-1.99227	0.0463419	0.286292
ENSG00000176928	5	74323289	74326724	-	GCNT4	protein_coding	51301	71.5098	32.2354	0.450783	-1.1495	51.8726	-0.966048	-1.13962	0.382953	-2.52263	0.0116482	0.129552
ENSG00000225471	X	71364034	71381600	+	RP11-262D11.2	pseudogene	NA	26.49	11.9444	0.450901	-1.14912	19.2172	-0.926392	-1.1516	0.421516	-2.19777	0.0279658	0.218834
ENSG00000165322	10	32094365	32217742	-	ARHGAP12	protein_coding	94134	1718.54	774.995	0.450963	-1.14892	1246.77	-0.925587	-1.14904	0.422018	-2.19324	0.02829	0.219796
ENSG00000154822	3	16844159	17132086	+	PLCL2	protein_coding	23228	256.809	115.911	0.451349	-1.14768	186.36	-0.905398	-1.15187	0.436955	-2.07206	0.0382598	0.257797
ENSG00000267010	18	56419380	56421709	+	RP11-108P20.1	lincRNA	NA	65.2	29.4357	0.451468	-1.14731	47.3178	-0.977762	-1.15737	0.385117	-2.53887	0.0111211	0.12646
ENSG00000256771	19	19976695	20005483	+	ZNF253	protein_coding	56242	148.556	67.1464	0.451995	-1.14562	107.851	-0.881413	-1.13744	0.445405	-1.9789	0.047827	0.289742
ENSG00000140262	15	57210821	57591479	+	TCF12	protein_coding	6938	4676.52	2116.2	0.452515	-1.14396	3396.36	-0.96513	-1.14399	0.387329	-2.49176	0.0127112	0.13716
ENSG00000170458	5	140011313	140013286	-	CD14	protein_coding	929	188.668	85.3992	0.452642	-1.14356	137.034	-1.01129	-1.1393	0.336761	-3.003	0.00267331	0.0486188
ENSG00000164604	7	112718386	112727833	-	GPR85	protein_coding	54329	72.875	32.9988	0.452813	-1.14301	52.9369	-0.921639	-1.13798	0.41804	-2.20467	0.0274774	0.216503
ENSG00000112773	6	82201156	82462491	-	FAM46A	protein_coding	55603	3343.22	1515.07	0.453178	-1.14185	2429.15	-0.980255	-1.14172	0.37165	-2.63758	0.00835004	0.105101
ENSG00000196628	18	52889562	53332018	-	TCF4	protein_coding	6925	2777.01	1259.67	0.453609	-1.14048	2018.34	-0.947386	-1.14031	0.399825	-2.3695	0.0178122	0.168239
ENSG00000121989	2	148602086	148688393	+	ACVR2A	protein_coding	92	289.005	131.14	0.453764	-1.13999	210.073	-1.00797	-1.14575	0.346556	-2.90854	0.00363122	0.0605419
ENSG00000007255	19	45666186	45681495	-	TRAPPC6A	protein_coding	79090	77.4099	35.1526	0.45411	-1.13889	56.2812	-0.970035	-1.12164	0.364684	-2.65993	0.00781562	0.100359
ENSG00000128513	7	124462440	124570037	-	POT1	protein_coding	25913	415.601	188.761	0.454188	-1.13864	302.181	-0.889739	-1.13778	0.440191	-2.02126	0.0432533	0.276309
ENSG00000178662	2	166326157	166545917	+	CSRNP3	protein_coding	80034	50.6126	22.9895	0.454224	-1.13852	36.801	-0.870296	-1.10776	0.438006	-1.98695	0.046928	0.287391
ENSG00000090447	16	4307187	4323076	-	TFAP4	protein_coding	7023	212.501	96.5246	0.454232	-1.1385	154.513	-1.07047	-1.1329	0.243434	-4.39738	1.09566e-05	0.000638166
ENSG00000183735	12	64845660	64895888	+	TBK1	protein_coding	29110	1333.14	606.045	0.4546	-1.13733	969.592	-0.882344	-1.13699	0.444492	-1.98506	0.0471376	0.287506
ENSG00000204634	2	101624079	101869328	-	TBC1D8	protein_coding	11138	552.829	252.021	0.455875	-1.13329	402.425	-1.02302	-1.13277	0.315504	-3.24249	0.00118492	0.027145
ENSG00000145908	5	150273954	150284545	-	ZNF300	protein_coding	91975	259.986	118.566	0.456046	-1.13275	189.276	-0.875907	-1.13218	0.446064	-1.96364	0.0495724	0.295297
ENSG00000223546	X	102024089	102140334	+	LINC00630	lincRNA	100287765	53.4223	24.3734	0.456241	-1.13213	38.8978	-0.946847	-1.10413	0.37299	-2.53853	0.0111318	0.12646
ENSG00000102057	X	48818639	48827976	-	KCND1	protein_coding	3750	222.72	101.704	0.456644	-1.13086	162.212	-0.977599	-1.13398	0.367406	-2.66081	0.0077952	0.100169
ENSG00000169946	8	106330920	106816760	+	ZFPM2	protein_coding	23414	222.489	101.745	0.457302	-1.12878	162.117	-1.01698	-1.13689	0.327115	-3.10894	0.0018776	0.038245
ENSG00000183615	1	32712834	32714457	+	FAM167B	protein_coding	84734	271.416	124.255	0.457804	-1.1272	197.835	-1.01197	-1.11774	0.312474	-3.23859	0.00120124	0.0274132
ENSG00000260359	15	95024040	95027181	+	RP11-4F5.2	lincRNA	NA	42.9319	19.6749	0.458282	-1.12569	31.3034	-0.945151	-1.11602	0.38338	-2.46531	0.0136894	0.143606
ENSG00000168679	1	110905470	110933704	-	SLC16A4	protein_coding	9122	915.233	419.881	0.45877	-1.12416	667.557	-0.990351	-1.12369	0.344914	-2.8713	0.00408787	0.0652266
ENSG00000237276	1	16542404	16554522	-	ANO7P1	pseudogene	NA	52.7801	24.2341	0.459152	-1.12296	38.5071	-0.97327	-1.10312	0.343566	-2.83284	0.00461361	0.071255
ENSG00000165113	9	86354336	86444431	-	GKAP1	protein_coding	80318	41.0465	18.8849	0.460086	-1.12003	29.9657	-0.878712	-1.08835	0.420812	-2.08814	0.0367856	0.251727
ENSG00000101342	20	35504524	35522638	+	TLDC2	protein_coding	140711	35.224	16.2086	0.460159	-1.1198	25.7163	-0.936586	-1.10487	0.382544	-2.44831	0.0143528	0.147697
ENSG00000165813	10	115880621	115933979	-	C10orf118	protein_coding	55088	390.175	179.655	0.460448	-1.11889	284.915	-0.893087	-1.11873	0.427809	-2.08758	0.0368353	0.251828
ENSG00000104408	8	109213445	109447562	-	EIF3E	protein_coding	3646	4708.69	2168.55	0.460541	-1.1186	3438.62	-0.928336	-1.11865	0.400712	-2.31672	0.0205192	0.183592
ENSG00000158887	1	161274525	161279762	-	MPZ	protein_coding	4359	58.2817	26.842	0.460556	-1.11855	42.5618	-0.973355	-1.09881	0.3391	-2.8704	0.00409951	0.0653538
ENSG00000151632	10	5029967	5060223	-	AKR1C2	protein_coding	1646	764.689	352.417	0.460863	-1.11759	558.553	-0.961485	-1.11969	0.371371	-2.58902	0.00962508	0.114594
ENSG00000049089	1	40766159	40783488	-	COL9A2	protein_coding	1298	44.6715	20.5921	0.460968	-1.11726	32.6318	-0.904625	-1.08854	0.399597	-2.26384	0.0235837	0.19827
ENSG00000100918	14	24641062	24649463	+	REC8	protein_coding	9985	143.509	66.2025	0.461313	-1.11618	104.856	-1.05437	-1.13194	0.268747	-3.92327	8.7355e-05	0.0036894
ENSG00000187134	10	4934796	5025475	+	AKR1C1	protein_coding	1645	3560.62	1644.04	0.461727	-1.11489	2602.33	-1.04191	-1.11464	0.263486	-3.95433	7.6749e-05	0.00332014
ENSG00000069399	19	45250962	45263301	+	BCL3	protein_coding	602	844.763	390.083	0.461767	-1.11476	617.423	-0.980579	-1.11277	0.345168	-2.84088	0.00449897	0.0700308
ENSG00000182326	12	7096351	7178336	+	C1S	protein_coding	716	17846	8249.99	0.462289	-1.11313	13048	-0.97971	-1.11316	0.346483	-2.82759	0.00469005	0.0719012
ENSG00000113296	5	79287134	79379110	+	THBS4	protein_coding	7060	39.3751	18.2187	0.462697	-1.11186	28.7969	-0.970741	-1.15301	0.386694	-2.51036	0.0120608	0.132364
ENSG00000196220	3	9022275	9404737	-	SRGAP3	protein_coding	9901	137.3	63.5393	0.462776	-1.11161	100.42	-0.961777	-1.09114	0.345291	-2.78541	0.00534596	0.0779714
ENSG00000166341	11	6642556	6677085	-	DCHS1	protein_coding	8642	2169.21	1005.16	0.463377	-1.10974	1587.19	-0.965786	-1.10888	0.357618	-2.70061	0.00692123	0.0931752
ENSG00000229419	9	108282409	108288640	+	RALGAPA1P	pseudogene	NA	32.0367	14.8693	0.464132	-1.10739	23.453	-0.888849	-1.08961	0.412917	-2.15261	0.0313496	0.232519
ENSG00000106823	9	95256365	95298937	-	ECM2	protein_coding	1842	166.188	77.2488	0.464828	-1.10523	121.718	-0.920094	-1.12303	0.409325	-2.24783	0.0245869	0.203158
ENSG00000198000	9	95059640	95087918	-	NOL8	protein_coding	55035	925.495	430.333	0.464976	-1.10477	677.914	-0.880578	-1.10365	0.428238	-2.05628	0.0397554	0.263994
ENSG00000080298	9	3218297	3526004	-	RFX3	protein_coding	5991	90.1673	41.9291	0.465014	-1.10465	66.0482	-0.862572	-1.09881	0.437922	-1.96969	0.0488736	0.293291
ENSG00000106086	7	30067020	30170096	+	PLEKHA8	protein_coding	84725	539.924	251.211	0.46527	-1.10386	395.567	-0.916797	-1.10137	0.398371	-2.30136	0.0213712	0.187082
ENSG00000164211	5	110831731	110848288	-	STARD4	protein_coding	134429	803.467	374.051	0.465546	-1.10301	588.759	-0.998916	-1.10409	0.313078	-3.19063	0.00141963	0.0312371
ENSG00000136244	7	22765503	22771621	+	IL6	protein_coding	3569	1894.03	881.761	0.465548	-1.103	1387.89	-0.968648	-1.10383	0.349629	-2.7705	0.00559702	0.0806433
ENSG00000088538	3	50712672	51421629	+	DOCK3	protein_coding	1795	49.6945	23.1758	0.466367	-1.10046	36.4352	-0.938616	-1.13914	0.403893	-2.32392	0.0201297	0.181614
ENSG00000173267	10	88718375	88723017	+	SNCG	protein_coding	6623	170.748	79.6477	0.466464	-1.10016	125.198	-0.982744	-1.10408	0.333161	-2.94976	0.00318022	0.055171
ENSG00000172159	9	85857905	86153461	-	FRMD3	protein_coding	257019	79.7207	37.1925	0.466535	-1.09994	58.4566	-0.888595	-1.09957	0.419421	-2.11862	0.0341222	0.242244
ENSG00000146457	6	160146617	160177351	+	WTAP	protein_coding	9589	3880.79	1810.74	0.466591	-1.09977	2845.77	-1.02941	-1.09913	0.260059	-3.95837	7.54637e-05	0.00329654
ENSG00000186918	8	28203102	28260218	-	ZNF395	protein_coding	55893	1774.4	828.009	0.466642	-1.09961	1301.2	-1.01468	-1.0992	0.284234	-3.56987	0.000357165	0.0110516
ENSG00000204257	6	32916390	32936871	-	HLA-DMA	protein_coding	3108	268.71	125.442	0.466832	-1.09902	197.076	-0.986309	-1.10323	0.328027	-3.0068	0.00264017	0.0482129
ENSG00000246067	11	82783108	82817761	+	RAB30-AS1	lincRNA	100506233	30.1111	14.0575	0.466852	-1.09896	22.0843	-0.870596	-1.09738	0.430458	-2.02249	0.0431259	0.276078
ENSG00000113593	5	64859063	64883376	+	PPWD1	protein_coding	23398	714.749	333.744	0.466939	-1.09869	524.247	-0.888938	-1.09814	0.418751	-2.12283	0.0337682	0.240933
ENSG00000132122	1	48761044	48937845	-	SPATA6	protein_coding	54558	157.441	73.5217	0.466981	-1.09857	115.481	-0.892417	-1.08885	0.410275	-2.17517	0.0296178	0.225655
ENSG00000149257	11	75273101	75283828	+	SERPINH1	protein_coding	871	29869.8	13956.9	0.467257	-1.09771	21913.3	-1.02682	-1.09765	0.262128	-3.91725	8.95664e-05	0.0037561
ENSG00000011454	9	125703112	125867145	+	RABGAP1	protein_coding	2844	2868.15	1342.22	0.467976	-1.09549	2105.18	-0.98008	-1.09508	0.32705	-2.99673	0.00272892	0.0493782
ENSG00000011454	9	125703112	125867145	+	RABGAP1	protein_coding	23637	2868.15	1342.22	0.467976	-1.09549	2105.18	-0.98008	-1.09508	0.32705	-2.99673	0.00272892	0.0493782
ENSG00000180626	17	5082831	5095178	-	ZNF594	protein_coding	84622	133.924	62.7632	0.468649	-1.09342	98.3435	-0.875026	-1.08667	0.422326	-2.07192	0.0382726	0.257797
ENSG00000128512	7	111366166	111846466	-	DOCK4	protein_coding	9732	642.412	301.123	0.468738	-1.09315	471.767	-0.963322	-1.09287	0.344765	-2.79414	0.00520377	0.0764834
ENSG00000099957	22	21364097	21383119	+	P2RX6	protein_coding	9127	122.399	57.3763	0.468764	-1.09307	89.8877	-0.92812	-1.0715	0.363688	-2.55197	0.0107117	0.12317
ENSG00000005249	7	106685094	106802256	+	PRKAR2B	protein_coding	5577	153.653	72.072	0.469056	-1.09217	112.863	-0.922621	-1.0845	0.380102	-2.4273	0.0152118	0.152595
ENSG00000151773	13	44398045	44453827	-	CCDC122	protein_coding	160857	114.077	53.5729	0.469619	-1.09044	83.8252	-0.967394	-1.07895	0.324787	-2.97855	0.00289613	0.0515661
ENSG00000165359	X	134654584	134716435	+	DDX26B	protein_coding	203522	297.495	139.79	0.469891	-1.0896	218.642	-0.878079	-1.08834	0.420961	-2.08589	0.0369885	0.252592
ENSG00000173145	10	96075004	96122716	-	NOC3L	protein_coding	64318	553.111	259.934	0.469949	-1.08942	406.523	-0.899484	-1.08936	0.404519	-2.22359	0.0261761	0.211198
ENSG00000091490	4	25749055	25865382	-	SEL1L3	protein_coding	23231	999.269	470.393	0.470737	-1.08701	734.831	-0.88049	-1.08817	0.418977	-2.10153	0.0355948	0.247875
ENSG00000172935	11	68771863	68780877	-	MRGPRF	protein_coding	116535	2187.46	1029.81	0.470778	-1.08688	1608.63	-0.969161	-1.08547	0.329995	-2.93689	0.00331517	0.0566755
ENSG00000105516	19	49133287	49140695	-	DBP	protein_coding	1628	129.415	60.9574	0.471024	-1.08613	95.1861	-0.901028	-1.06495	0.385469	-2.33748	0.0194141	0.177718
ENSG00000114120	3	140660672	140698775	+	SLC25A36	protein_coding	55186	1344.39	633.497	0.471215	-1.08554	988.944	-0.862252	-1.0854	0.430931	-2.00091	0.0454024	0.284331
ENSG00000134138	15	37181406	37393504	-	MEIS2	protein_coding	4212	954.196	449.797	0.471388	-1.08501	701.996	-1.01481	-1.08278	0.258822	-3.92087	8.82289e-05	0.00370873
ENSG00000144891	3	148415571	148460795	+	AGTR1	protein_coding	185	237.064	111.855	0.471836	-1.08364	174.459	-0.944085	-1.09383	0.366023	-2.57931	0.00989984	0.117084
ENSG00000166710	15	45003675	45011075	+	B2M	protein_coding	567	95306.3	45070.2	0.472898	-1.0804	70188.2	-1.02402	-1.08038	0.237258	-4.31604	1.58855e-05	0.000882019
ENSG00000250510	12	6930711	6939136	+	GPR162	protein_coding	27239	43.4656	20.5638	0.473105	-1.07977	32.0147	-0.885494	-1.06491	0.398937	-2.21964	0.0264435	0.212298
ENSG00000118965	2	20110021	20189892	-	WDR35	protein_coding	57539	352.294	167.155	0.474478	-1.07559	259.725	-0.876488	-1.07575	0.414193	-2.11613	0.0343335	0.243214
ENSG00000188060	1	28918712	28921955	+	RAB42	protein_coding	115273	131.085	62.2629	0.474981	-1.07406	96.6741	-0.969854	-1.07287	0.314074	-3.08798	0.00201523	0.0398639
ENSG00000168310	4	185308867	185395734	-	IRF2	protein_coding	3660	1062.84	505.137	0.475272	-1.07317	783.988	-0.985797	-1.07057	0.288148	-3.42115	0.000623576	0.0170985
ENSG00000168542	2	189839046	189877472	+	COL3A1	protein_coding	1281	106344	50553.5	0.475377	-1.07286	78448.8	-0.982636	-1.07283	0.296049	-3.31917	0.00090286	0.0223185
ENSG00000108448	17	18601311	18639431	+	TRIM16L	protein_coding	147166	493.968	234.83	0.475395	-1.0728	364.399	-0.936349	-1.06895	0.351706	-2.66231	0.00776071	0.0999416
ENSG00000174740	X	90689594	90693583	+	PABPC5	protein_coding	140886	123.071	58.5743	0.475939	-1.07115	90.8227	-0.951087	-1.06475	0.329374	-2.88756	0.0038824	0.0630774
ENSG00000138395	2	202655184	202760273	+	CDK15	protein_coding	65061	238.157	113.415	0.476219	-1.0703	175.786	-0.919265	-1.06049	0.362657	-2.53481	0.0112509	0.127398
ENSG00000122547	7	36192758	36341152	+	EEPD1	protein_coding	80820	346.174	164.901	0.476353	-1.0699	255.537	-1.00138	-1.06558	0.253906	-3.94388	8.01736e-05	0.00343494
ENSG00000149582	11	118401756	118417995	+	TMEM25	protein_coding	84866	450.37	214.552	0.47639	-1.06979	332.461	-0.959919	-1.06727	0.320864	-2.99167	0.00277457	0.0500012
ENSG00000146859	7	134832824	134850967	+	TMEM140	protein_coding	55281	707.402	337.054	0.476467	-1.06955	522.228	-0.905936	-1.06595	0.381084	-2.37726	0.0174416	0.166549
ENSG00000106333	7	100199800	100205798	+	PCOLCE	protein_coding	5118	10869.1	5181.54	0.476722	-1.06878	8025.32	-1.02611	-1.0687	0.20872	-4.91619	8.82459e-07	7.5981e-05
ENSG00000198040	12	133613878	133639885	+	ZNF84	protein_coding	7637	549.286	261.903	0.476806	-1.06852	405.595	-0.87149	-1.0678	0.413067	-2.1098	0.0348755	0.245125
ENSG00000002549	4	17578815	17609595	+	LAP3	protein_coding	51056	3549.38	1692.44	0.476826	-1.06847	2620.91	-1.0251	-1.06853	0.21069	-4.86542	1.14216e-06	9.16973e-05
ENSG00000096968	9	4985033	5128183	+	JAK2	protein_coding	3717	494.187	236.022	0.477597	-1.06613	365.104	-0.858581	-1.06446	0.421216	-2.03834	0.0415163	0.270622
ENSG00000173821	17	78234665	78372586	+	RNF213	protein_coding	57674	13429.1	6413.81	0.477605	-1.06611	9921.45	-0.936056	-1.06605	0.349047	-2.68175	0.00732383	0.0967625
ENSG00000187667	15	23187728	23208737	-	WHAMMP3	pseudogene	NA	138.558	66.1939	0.477733	-1.06572	102.376	-0.964225	-1.0577	0.30279	-3.18447	0.00145021	0.0316754
ENSG00000184381	22	38507502	38601697	-	PLA2G6	protein_coding	8398	201.841	96.5325	0.478261	-1.06413	149.187	-0.950939	-1.05018	0.312371	-3.04427	0.00233249	0.044175
ENSG00000213694	9	91606362	91619925	+	S1PR3	protein_coding	1903	3958.48	1893.98	0.478461	-1.06353	2926.23	-0.922624	-1.06292	0.361066	-2.55528	0.0106103	0.1224
ENSG00000165512	10	45495923	45500774	+	ZNF22	protein_coding	7570	218.943	104.899	0.479113	-1.06156	161.921	-0.900402	-1.0577	0.379497	-2.37262	0.0176625	0.167891
ENSG00000141664	18	60190240	60254942	+	ZCCHC2	protein_coding	54877	793.762	380.96	0.479942	-1.05907	587.361	-0.942472	-1.0586	0.333354	-2.82724	0.00469505	0.0719012
ENSG00000102098	X	18257434	18372847	-	SCML2	protein_coding	10389	146.213	70.1875	0.480037	-1.05878	108.2	-0.946643	-1.06228	0.331863	-2.85251	0.00433751	0.0679351
ENSG00000121749	12	72233487	72320629	+	TBC1D15	protein_coding	64786	1021.12	490.319	0.480176	-1.05836	755.721	-0.859077	-1.05829	0.416854	-2.06086	0.0393165	0.261958
ENSG00000121957	1	109417972	109477167	+	GPSM2	protein_coding	29899	801.504	385.292	0.480712	-1.05675	593.398	-0.84227	-1.055	0.427907	-1.96835	0.0490278	0.293436
ENSG00000052723	1	115312100	115323306	-	SIKE1	protein_coding	80143	1120.63	538.707	0.480716	-1.05674	829.67	-0.928273	-1.05685	0.348666	-2.66236	0.00775955	0.0999416
ENSG00000073331	4	113206665	113363776	+	ALPK1	protein_coding	80216	448.312	215.529	0.480757	-1.05662	331.92	-0.958011	-1.05344	0.306251	-3.12819	0.00175887	0.0364516
ENSG00000064687	19	1040102	1065571	+	ABCA7	protein_coding	10347	173.469	83.4304	0.480952	-1.05603	128.45	-0.9466	-1.0432	0.30948	-3.05868	0.00222313	0.0427893
ENSG00000186446	3	44771088	44778575	+	ZNF501	protein_coding	115560	125.189	60.305	0.481713	-1.05375	92.7469	-0.900376	-1.03849	0.362526	-2.48362	0.0130056	0.13917
ENSG00000226752	9	123587106	123616651	+	PSMD5-AS1	antisense	NA	262.385	126.454	0.48194	-1.05307	194.42	-0.878302	-1.04806	0.393055	-2.23455	0.0254467	0.207949
ENSG00000171806	1	169761670	169764107	-	METTL18	protein_coding	92342	53.3692	25.7208	0.48194	-1.05307	39.545	-0.865038	-1.05529	0.409263	-2.11365	0.0345452	0.244287
ENSG00000263327	4	16228286	16321763	+	TAPT1-AS1	antisense	NA	39.9493	19.287	0.482788	-1.05054	29.6182	-0.855848	-1.04465	0.409744	-2.08874	0.0367313	0.251727
ENSG00000248092	5	43571696	43603332	-	NNT-AS1	antisense	NA	379.114	183.195	0.483219	-1.04925	281.155	-0.883198	-1.04479	0.385768	-2.28945	0.0220531	0.190172
ENSG00000198718	14	45431411	45543634	+	FAM179B	protein_coding	23116	596.946	288.462	0.483229	-1.04922	442.704	-0.866648	-1.04754	0.403133	-2.14978	0.0315722	0.233587
ENSG00000198839	7	111846643	111983151	+	ZNF277	protein_coding	11179	305.894	147.82	0.483239	-1.04919	226.857	-0.909891	-1.04763	0.360397	-2.52469	0.0115801	0.129181
ENSG00000145348	4	106962756	107242652	-	TBCK	protein_coding	93627	1362.3	658.386	0.483289	-1.04904	1010.34	-0.938861	-1.04785	0.325685	-2.88273	0.00394243	0.0634956
ENSG00000104518	8	144635377	144645232	+	GSDMD	protein_coding	79792	739.14	357.394	0.483526	-1.04833	548.267	-0.948497	-1.0439	0.307554	-3.084	0.00204237	0.0403114
ENSG00000235609	21	16191164	16254296	-	AF127936.7	lincRNA	NA	171.779	83.0888	0.483697	-1.04782	127.434	-0.879708	-1.04557	0.389564	-2.25819	0.0239341	0.200328
ENSG00000149451	20	3648612	3662893	-	ADAM33	protein_coding	80332	7808.98	3781.3	0.484224	-1.04625	5795.14	-0.881197	-1.04595	0.38855	-2.26791	0.0233345	0.197072
ENSG00000151789	3	21459915	22414812	-	ZNF385D	protein_coding	79750	249.506	120.85	0.484356	-1.04586	185.178	-0.954514	-1.03918	0.291955	-3.26938	0.00107782	0.0254438
ENSG00000239713	22	39436924	39483748	+	APOBEC3G	protein_coding	60489	357.461	173.229	0.484609	-1.04511	265.345	-0.977672	-1.04443	0.260884	-3.74753	0.000178583	0.00649569
ENSG00000089472	X	65382391	65488709	+	HEPH	protein_coding	9843	1670.48	809.822	0.484782	-1.04459	1240.15	-0.991689	-1.04467	0.234086	-4.23643	2.27106e-05	0.00119668
ENSG00000083642	13	33160564	33352157	+	PDS5B	protein_coding	23047	1136.4	551.316	0.485141	-1.04352	843.86	-0.847439	-1.04306	0.416287	-2.03571	0.0417799	0.271662
ENSG00000220785	1	32697259	32707221	-	MTMR9LP	pseudogene	NA	556.539	270.584	0.486191	-1.04041	413.562	-0.868401	-1.03616	0.393016	-2.20958	0.0271343	0.215227
ENSG00000169169	19	50194155	50216988	+	CPT1C	protein_coding	126129	814.15	396.056	0.486466	-1.03959	605.103	-0.942469	-1.03898	0.309657	-3.04359	0.00233776	0.0441844
ENSG00000175198	13	100741269	101182686	+	PCCA	protein_coding	5095	325.842	158.536	0.48654	-1.03937	242.189	-0.902698	-1.03326	0.354565	-2.54593	0.0108986	0.124836
ENSG00000180628	10	92979908	93044088	+	PCGF5	protein_coding	84333	1142.01	556.097	0.486946	-1.03816	849.053	-0.878908	-1.03851	0.38462	-2.28513	0.022305	0.191508
ENSG00000122481	1	95699711	95712781	+	RWDD3	protein_coding	25950	85.8238	41.8785	0.48796	-1.03517	63.8512	-0.852015	-1.01188	0.389565	-2.18709	0.0287359	0.221714
ENSG00000134744	1	52873954	53019159	-	ZCCHC11	protein_coding	23318	956.087	466.634	0.488067	-1.03485	711.361	-0.862399	-1.03424	0.396989	-2.17235	0.0298294	0.226343
ENSG00000001617	3	50192478	50226508	+	SEMA3F	protein_coding	6405	144.818	70.7392	0.488471	-1.03365	107.778	-0.9482	-1.03857	0.300293	-3.15759	0.0015908	0.0339148
ENSG00000177335	8	144120626	144141359	+	C8orf31	protein_coding	NA	172.092	84.07	0.488517	-1.03352	128.081	-0.961761	-1.04364	0.286243	-3.35994	0.00077958	0.0202543
ENSG00000157426	4	57204456	57253666	-	AASDH	protein_coding	132949	338.66	165.457	0.488562	-1.03339	252.058	-0.852793	-1.03326	0.404837	-2.10651	0.0351599	0.246424
ENSG00000170581	12	56735381	56753939	-	STAT2	protein_coding	6773	12019.7	5872.88	0.488603	-1.03327	8946.3	-0.976434	-1.03308	0.242893	-4.02002	5.81925e-05	0.00266623
ENSG00000152284	2	85360533	85537511	+	TCF7L1	protein_coding	83439	587.715	287.35	0.488927	-1.03231	437.532	-0.90946	-1.03358	0.346619	-2.6238	0.00869547	0.107924
ENSG00000136531	2	166095912	166248818	+	SCN2A	protein_coding	6326	208.203	101.885	0.489352	-1.03106	155.044	-0.830542	-1.02713	0.419541	-1.97964	0.0477438	0.28951
ENSG00000187257	7	77325760	77412339	+	RSBN1L	protein_coding	222194	521.463	255.262	0.489512	-1.03058	388.362	-0.911588	-1.02927	0.339439	-2.68557	0.00724057	0.0962331
ENSG00000166822	16	75476952	75499395	-	TMEM170A	protein_coding	124491	536.042	262.428	0.489566	-1.03042	399.235	-0.938264	-1.0294	0.303024	-3.09634	0.00195929	0.0393163
ENSG00000152518	2	43449541	43453748	-	ZFP36L2	protein_coding	678	7231.93	3541.66	0.489726	-1.02995	5386.8	-0.972909	-1.03	0.244124	-3.9853	6.73944e-05	0.00299544
ENSG00000048028	11	113668596	113746292	-	USP28	protein_coding	57646	948.776	465.088	0.490198	-1.02856	706.932	-0.910707	-1.0271	0.338175	-2.69301	0.0070811	0.0946474
ENSG00000123268	12	51157493	51214905	+	ATF1	protein_coding	466	794.055	389.721	0.490799	-1.0268	591.888	-0.917852	-1.02707	0.328793	-2.79158	0.00524508	0.0767897
ENSG00000172346	22	41956767	41973745	+	CSDC2	protein_coding	27254	261.367	128.298	0.490872	-1.02658	194.833	-0.872534	-1.01975	0.37502	-2.32663	0.0199848	0.180757
ENSG00000132274	11	5710919	5758319	+	TRIM22	protein_coding	10346	5066.07	2487.14	0.490942	-1.02638	3776.61	-0.936097	-1.02621	0.301932	-3.10035	0.0019329	0.0390148
ENSG00000104231	8	82613569	82645138	-	ZFAND1	protein_coding	79752	683.487	335.907	0.491461	-1.02485	509.697	-0.926103	-1.02683	0.317168	-2.91992	0.00350124	0.0588149
ENSG00000012171	3	50304990	50314977	+	SEMA3B	processed_transcript	7869	662.614	325.906	0.491849	-1.02371	494.26	-0.903891	-1.0201	0.339016	-2.66622	0.00767092	0.0990716
ENSG00000106588	7	42956460	42971822	-	PSMA2	protein_coding	5683	72.9318	35.8774	0.49193	-1.02348	54.4046	-0.862777	-1.01985	0.384692	-2.24278	0.0249113	0.205392
ENSG00000132846	5	76367897	76383148	-	ZBED3	protein_coding	84327	123.922	60.9989	0.492235	-1.02258	92.4607	-0.962825	-1.02967	0.262328	-3.67032	0.000242251	0.00828723
ENSG00000205268	8	66629745	66754557	-	PDE7A	protein_coding	5150	329.189	162.176	0.492654	-1.02135	245.683	-0.918964	-1.01933	0.317824	-2.89142	0.003835	0.0624783
ENSG00000139132	12	32552463	32798984	+	FGD4	protein_coding	121512	148.526	73.2663	0.493288	-1.0195	110.896	-0.846338	-1.03043	0.407865	-2.07505	0.0379822	0.256715
ENSG00000160710	1	154554538	154600475	-	ADAR	protein_coding	103	12907.9	6368.08	0.493346	-1.01933	9638.01	-0.974249	-1.01921	0.219095	-4.4467	8.71985e-06	0.000523279
ENSG00000171448	9	125677845	125693779	-	ZBTB26	protein_coding	57684	185.977	91.8573	0.493919	-1.01765	138.917	-0.854102	-1.00949	0.385095	-2.2179	0.0265618	0.212721
ENSG00000131773	8	136469700	136668965	+	KHDRBS3	protein_coding	10656	682.225	337.464	0.494652	-1.01551	509.844	-0.852389	-1.01518	0.391354	-2.17805	0.0294022	0.224908
ENSG00000151470	4	130014472	130037795	+	C4orf33	protein_coding	132321	216.436	107.13	0.494975	-1.01457	161.783	-0.826397	-1.00917	0.410817	-2.01159	0.0442628	0.280047
ENSG00000212864	9	140114707	140116033	-	RNF208	protein_coding	727800	70.6727	35.0189	0.495508	-1.01302	52.8458	-0.847559	-1.00824	0.390162	-2.17232	0.0298312	0.226343
ENSG00000104447	8	116420724	116821899	-	TRPS1	protein_coding	7227	1707.2	846.086	0.495599	-1.01275	1276.64	-0.821796	-1.01266	0.417089	-1.97031	0.0488025	0.293161
ENSG00000118777	4	89011416	89152474	-	ABCG2	protein_coding	9429	71.8862	35.7	0.496618	-1.00979	53.7931	-0.878139	-1.0142	0.362788	-2.42053	0.0154981	0.1544
ENSG00000145147	4	20254883	20622184	+	SLIT2	protein_coding	9353	17545.7	8717.08	0.496823	-1.0092	13131.4	-0.849777	-1.0091	0.38893	-2.18491	0.0288952	0.222462
ENSG00000138380	2	203776937	203851786	+	CARF	protein_coding	79800	193.686	96.2325	0.496847	-1.00913	144.959	-0.835025	-1.00178	0.397452	-2.10095	0.0356456	0.247875
ENSG00000132485	1	71528974	71546980	-	ZRANB2	protein_coding	9406	1756.92	872.935	0.496856	-1.0091	1314.93	-0.875248	-1.00922	0.361911	-2.41841	0.0155885	0.154888
ENSG00000022267	X	135229559	135293518	+	FHL1	protein_coding	2273	4560.4	2267.17	0.497143	-1.00827	3413.79	-0.859807	-1.00817	0.377872	-2.27539	0.0228826	0.194579
ENSG00000134294	12	46751972	46766650	-	SLC38A2	protein_coding	54407	15602.2	7765.37	0.497711	-1.00662	11683.8	-0.832985	-1.0066	0.402938	-2.06728	0.0387078	0.259649
ENSG00000268175	3	149689066	149690535	+	AC117395.1	protein_coding	NA	33.8689	16.8652	0.497955	-1.00591	25.367	-0.829039	-1.00014	0.400778	-2.06858	0.038586	0.25932
ENSG00000185585	9	127539437	127577164	+	OLFML2A	protein_coding	169611	177.246	88.3711	0.498579	-1.00411	132.809	-0.829391	-1.00349	0.403713	-2.05441	0.0399363	0.264761
ENSG00000253106	8	125500751	125503884	+	RP11-158K1.3	antisense	NA	40.0434	19.984	0.49906	-1.00272	30.0137	-0.824157	-1.02247	0.420266	-1.96104	0.0498748	0.295715
ENSG00000138041	2	55774428	55846015	-	SMEK2	protein_coding	NA	1931.47	964.178	0.499195	-1.00232	1447.82	-0.833524	-1.00223	0.399057	-2.08874	0.0367316	0.251727
ENSG00000079102	8	92967203	93115514	-	RUNX1T1	protein_coding	862	1335.55	667.348	0.49968	-1.00092	1001.45	-0.836253	-1.00006	0.394755	-2.11841	0.0341402	0.242244
ENSG00000123096	12	26274924	26452223	+	SSPN	protein_coding	8082	151.783	76.1103	0.501441	-0.995848	113.947	-0.853802	-1.00301	0.379022	-2.25264	0.0242816	0.201808
ENSG00000140950	16	84511681	84587639	-	TLDC1	protein_coding	57707	864.044	1728.95	2.001	1.00072	1296.5	0.917031	1.00042	0.294875	3.1099	0.00187151	0.0381647
ENSG00000158186	3	138066539	138124375	+	MRAS	protein_coding	22808	2315.04	4632.69	2.00113	1.00081	3473.87	0.925218	1.00077	0.281855	3.2826	0.00102854	0.024594
ENSG00000147065	X	64808257	64961791	+	MSN	protein_coding	4478	18362	36759.1	2.00191	1.00138	27560.5	0.920362	1.00135	0.290879	3.16407	0.00155578	0.0333276
ENSG00000113732	5	172410760	172462448	+	ATP6V0E1	protein_coding	8992	5210.76	10432.5	2.0021	1.00151	7821.61	0.899645	1.00153	0.322487	2.7897	0.00527562	0.0770716
ENSG00000128266	22	23412540	23467224	+	GNAZ	protein_coding	2781	61.2647	122.692	2.00266	1.00192	91.9785	0.924069	1.00282	0.287065	3.21903	0.00128627	0.0289095
ENSG00000115129	2	24300303	24308731	-	TP53I3	protein_coding	9540	673.256	1348.34	2.00272	1.00196	1010.8	0.896557	1.00251	0.32798	2.73357	0.00626518	0.0867632
ENSG00000187741	16	89803957	89883065	-	FANCA	protein_coding	2175	205.423	411.909	2.00517	1.00373	308.666	0.950354	1.00409	0.240163	3.95713	7.58559e-05	0.00330557
ENSG00000167552	12	49578579	49583107	-	TUBA1A	protein_coding	7846	11297.4	22654.9	2.00533	1.00384	16976.1	0.929507	1.00384	0.279354	3.32734	0.00087678	0.021917
ENSG00000120708	5	135364584	135399507	+	TGFBI	protein_coding	7045	72590.7	145882	2.00965	1.00695	109236	0.928046	1.00695	0.286709	3.2369	0.00120838	0.0275408
ENSG00000273186	9	131193877	131194285	+	RP11-339B21.10	sense_intronic	NA	26.7579	53.7973	2.01052	1.00757	40.2776	0.898344	1.01051	0.335214	2.67991	0.00736419	0.096941
ENSG00000183963	22	31460091	31500743	+	SMTN	protein_coding	6525	3683.59	7407.29	2.01089	1.00783	5545.44	0.939927	1.00787	0.267514	3.51356	0.000442141	0.0130253
ENSG00000123353	12	56211703	56215663	+	ORMDL2	protein_coding	29095	201.833	405.882	2.01098	1.0079	303.857	0.929798	1.00837	0.285946	3.25165	0.00114736	0.0265232
ENSG00000115641	2	105974169	106054970	-	FHL2	protein_coding	2274	2111.8	4246.88	2.01102	1.00793	3179.34	0.911378	1.00787	0.313882	2.90357	0.00368935	0.0609877
ENSG00000125966	20	33814457	33864801	+	MMP24	protein_coding	10893	73.8685	148.594	2.0116	1.00834	111.231	0.917278	1.00857	0.306075	2.99691	0.00272736	0.0493782
ENSG00000197296	20	42931478	42939809	-	FITM2	protein_coding	128486	452.451	910.379	2.0121	1.00871	681.415	0.950827	1.00897	0.248622	3.8244	0.000131093	0.00509034
ENSG00000099849	11	560404	564021	+	RASSF7	protein_coding	8045	40.3247	81.147	2.01234	1.00888	60.7358	0.839411	1.01516	0.403639	2.07961	0.0375616	0.254961
ENSG00000166946	15	43477316	43487396	+	CCNDBP1	protein_coding	23582	887.077	1788.03	2.01564	1.01124	1337.55	0.968424	1.01132	0.215021	4.50385	6.67337e-06	0.000424784
ENSG00000271936	2	25048479	25049586	+	RP11-443B20.1	antisense	NA	22.097	44.5797	2.01746	1.01254	33.3383	0.890553	1.03245	0.367737	2.42171	0.0154476	0.154069
ENSG00000184368	X	20024831	20135035	-	MAP7D2	protein_coding	256714	30.4907	61.5649	2.01914	1.01374	46.0278	0.873297	1.00491	0.359369	2.43009	0.0150952	0.152087
ENSG00000157680	7	137065783	137531838	-	DGKI	protein_coding	9162	210.283	424.896	2.02059	1.01478	317.589	0.893527	1.01094	0.34158	2.61586	0.00890022	0.109098
ENSG00000165434	11	74041363	74109518	-	PGM2L1	protein_coding	283209	191.507	387.019	2.02091	1.015	289.263	0.847388	1.01383	0.395043	2.14505	0.0319489	0.23478
ENSG00000129473	14	23767999	23780968	+	BCL2L2	protein_coding	599	929.385	1878.2	2.02091	1.015	1403.79	0.964441	1.01473	0.231546	4.16522	3.11059e-05	0.001575
ENSG00000232472	X	24806509	24807186	-	EEF1B2P3	pseudogene	NA	77.8373	157.658	2.02549	1.01827	117.748	0.919627	1.01378	0.30941	2.9722	0.00295675	0.0523839
ENSG00000188783	1	203444956	203460480	+	PRELP	protein_coding	5549	733.144	1486.22	2.02718	1.01948	1109.68	0.856415	1.01887	0.390451	2.1934	0.0282787	0.219796
ENSG00000063660	2	241375088	241407493	+	GPC1	protein_coding	2817	8324.72	16881.9	2.02792	1.02	12603.3	0.92921	1.02003	0.30383	3.05832	0.00222582	0.0427948
ENSG00000168701	16	67261006	67263181	+	TMEM208	protein_coding	29100	406.046	825.109	2.03206	1.02294	615.578	0.915235	1.02286	0.327311	2.79622	0.00517034	0.0761578
ENSG00000182534	17	74668633	74707098	-	MXRA7	protein_coding	439921	5142.22	10473.4	2.03676	1.02627	7807.83	0.952177	1.02624	0.276075	3.44898	0.000562717	0.0158191
ENSG00000255103	1	39876151	39882154	+	KIAA0754	protein_coding	NA	523.211	1067.48	2.04025	1.02875	795.347	0.850683	1.02772	0.402695	2.11248	0.0346455	0.244546
ENSG00000183696	7	48128225	48148330	+	UPP1	protein_coding	7378	491.67	1004.06	2.04215	1.03009	747.866	0.896334	1.03029	0.358764	2.49839	0.0124758	0.135336
ENSG00000235173	8	145192672	145195746	+	FAM203A	protein_coding	51236	18.7555	38.3807	2.04637	1.03307	28.5681	0.874682	1.02598	0.377885	2.31468	0.0206307	0.184126
ENSG00000137824	15	41028082	41048049	-	RMDN3	protein_coding	55177	716.023	1466.41	2.048	1.03421	1091.22	0.929662	1.03394	0.32123	2.89407	0.00380288	0.0620684
ENSG00000117318	1	23884409	23886285	-	ID3	protein_coding	3399	2712.09	5574.07	2.05527	1.03933	4143.08	0.881499	1.0394	0.382849	2.30247	0.0213085	0.186809
ENSG00000169857	15	34158428	34331377	-	AVEN	protein_coding	57099	253.644	521.494	2.05601	1.03985	387.569	0.954656	1.03964	0.292246	3.26662	0.00108838	0.0256357
ENSG00000273270	7	128164070	128171123	-	RP11-212P7.2	lincRNA	NA	98.6734	202.962	2.05691	1.04048	150.818	0.915152	1.0401	0.346709	2.63954	0.00830189	0.104791
ENSG00000269958	14	104162690	104163500	+	RP11-73M18.8	sense_intronic	NA	240.678	496.124	2.06136	1.0436	368.401	0.946169	1.04369	0.310467	3.04757	0.00230702	0.0438472
ENSG00000229119	5	165809310	165809604	+	CTB-63M22.1	pseudogene	NA	49.79	102.794	2.06455	1.04583	76.292	0.860166	1.04078	0.403633	2.13106	0.0330841	0.237954
ENSG00000175166	3	184016497	184026842	+	PSMD2	protein_coding	5708	7598.76	15706.8	2.06702	1.04756	11652.8	0.994646	1.04756	0.233662	4.25678	2.07397e-05	0.00111338
ENSG00000182134	1	151742583	151763892	-	TDRKH	protein_coding	11022	21.7897	45.0665	2.06825	1.04841	33.4281	0.925168	1.05758	0.35316	2.61968	0.00880112	0.10848
ENSG00000163328	2	175296966	175351822	-	GPR155	protein_coding	151556	180.362	373.133	2.0688	1.04879	276.747	0.953562	1.04678	0.30379	3.13889	0.00169589	0.0356857
ENSG00000072110	14	69340860	69446157	-	ACTN1	protein_coding	87	18649.9	38632.1	2.07144	1.05063	28641	0.921596	1.05063	0.350118	2.63224	0.00848228	0.106294
ENSG00000120693	13	37418968	37494902	-	SMAD9	protein_coding	4093	310.624	644.043	2.07339	1.05199	477.333	0.929505	1.05119	0.341228	2.724	0.0064497	0.0886983
ENSG00000166016	11	34172535	34379555	-	ABTB2	protein_coding	25841	439.447	911.983	2.0753	1.05332	675.715	0.968503	1.05183	0.288068	3.36206	0.00077362	0.0201878
ENSG00000166689	11	16799842	17035990	-	PLEKHA7	protein_coding	144100	69.2183	143.65	2.07532	1.05333	106.434	0.925378	1.05	0.34475	2.6842	0.00727034	0.0964775
ENSG00000198108	5	129240165	129522327	+	CHSY3	protein_coding	337876	166.071	345.27	2.07905	1.05592	255.671	0.84698	1.05511	0.424297	1.9962	0.0459122	0.285418
ENSG00000129250	17	4901243	4931696	+	KIF1C	protein_coding	10749	6030.58	12544.6	2.08017	1.0567	9287.61	1.01468	1.05671	0.208499	4.86659	1.13542e-06	9.15679e-05
ENSG00000103381	16	12756919	12897874	-	CPPED1	protein_coding	55313	1156.86	2406.59	2.08028	1.05678	1781.73	0.977044	1.05632	0.281057	3.47632	0.000508342	0.0145897
ENSG00000117602	1	24829387	24867530	+	RCAN3	protein_coding	11123	453.939	945.206	2.08223	1.05813	699.572	0.986392	1.05666	0.265749	3.71174	0.000205838	0.00731086
ENSG00000093009	22	19466982	19508135	+	CDC45	protein_coding	8318	192.829	401.938	2.08443	1.05965	297.383	0.994054	1.05808	0.254336	3.90842	9.29018e-05	0.00384174
ENSG00000005238	9	35104109	35116338	-	FAM214B	protein_coding	80256	1700.05	3547.46	2.08668	1.06121	2623.76	0.996411	1.06113	0.25531	3.90276	9.51033e-05	0.00389661
ENSG00000109066	17	72772622	72835918	+	TMEM104	protein_coding	54868	1195.5	2495.6	2.0875	1.06177	1845.55	0.936133	1.06146	0.344202	2.71972	0.00653372	0.0895085
ENSG00000187583	1	901877	911245	+	PLEKHN1	protein_coding	84069	58.5879	122.33	2.08797	1.0621	90.4588	0.929539	1.06125	0.351483	2.64462	0.00817817	0.103528
ENSG00000154978	7	55503749	55640681	-	VOPP1	protein_coding	81552	1102.3	2309.34	2.09502	1.06696	1705.82	0.985028	1.0667	0.283655	3.47263	0.000515391	0.0147682
ENSG00000130720	9	133777825	133814673	-	FIBCD1	protein_coding	84929	21.9917	46.0954	2.09603	1.06766	34.0436	0.866197	1.06917	0.41796	2.07244	0.0382243	0.257667
ENSG00000261643	4	3505324	3506184	-	RP11-529E10.6	sense_overlapping	NA	9.99981	20.9942	2.09946	1.07002	15.497	0.850507	1.07303	0.431984	1.96884	0.0489714	0.293389
ENSG00000133805	11	10329860	10529126	+	AMPD3	protein_coding	272	997.628	2100.48	2.10547	1.07414	1549.05	1.01191	1.07388	0.248772	4.06763	4.74938e-05	0.00222174
ENSG00000249242	4	83404323	83483510	-	TMEM150C	protein_coding	441027	39.2262	82.8797	2.11286	1.0792	61.0529	0.96943	1.07047	0.311536	3.11178	0.00185966	0.03801
ENSG00000181649	11	2949503	2950685	-	PHLDA2	protein_coding	7262	906.997	1918.31	2.11502	1.08067	1412.66	0.861891	1.08085	0.428598	2.01096	0.04433	0.280124
ENSG00000172965	2	111953927	112252677	-	MIR4435-1HG	lincRNA	NA	1094.03	2314.84	2.11588	1.08126	1704.44	0.957812	1.08105	0.33901	2.82532	0.0047233	0.0719715
ENSG00000168274	6	26217165	26217711	+	HIST1H2AE	protein_coding	NA	25.9175	54.8601	2.11672	1.08183	40.3888	0.908328	1.06619	0.378022	2.40284	0.0162681	0.159336
ENSG00000067177	X	71798664	71934167	-	PHKA1	protein_coding	5255	208.289	441.372	2.11904	1.08341	324.83	0.967278	1.08272	0.329163	2.9386	0.00329699	0.0565566
ENSG00000227136	10	80027085	80090352	+	LINC00595	lincRNA	NA	62.1833	131.807	2.11965	1.08382	96.995	0.943493	1.08354	0.357706	2.63762	0.00834903	0.105101
ENSG00000084731	2	26149471	26205618	-	KIF3C	protein_coding	3797	1128.73	2398.28	2.12475	1.08729	1763.51	1.03575	1.08697	0.22607	4.58155	4.61541e-06	0.000310417
ENSG00000110660	11	107661717	107799019	-	SLC35F2	protein_coding	54733	531.605	1130.63	2.12683	1.08871	831.119	0.918142	1.08814	0.387194	2.37127	0.0177269	0.168057
ENSG00000175505	11	67131639	67141648	-	CLCF1	protein_coding	23529	390.11	829.731	2.12692	1.08876	609.92	0.944976	1.08865	0.361002	2.61764	0.00885391	0.108744
ENSG00000254858	19	18303992	18307758	+	MPV17L2	protein_coding	84769	221.904	472.439	2.12902	1.09019	347.171	0.974489	1.0911	0.329577	2.95679	0.00310865	0.0543723
ENSG00000198909	17	61699775	61773663	+	MAP3K3	protein_coding	4215	1062.44	2262.14	2.12919	1.09031	1662.29	1.04869	1.0899	0.203487	5.1536	2.55529e-07	2.58766e-05
ENSG00000183087	13	114523522	114567046	-	GAS6	protein_coding	2621	12114.9	25811.9	2.13059	1.09125	18963.4	0.998595	1.09124	0.297358	3.35823	0.000784441	0.0203509
ENSG00000162734	1	160175127	160185166	+	PEA15	protein_coding	8682	20200.5	43060.6	2.13166	1.09198	31630.6	1.01488	1.09198	0.273282	3.71369	0.000204261	0.00728107
ENSG00000118985	5	95220802	95297775	-	ELL2	protein_coding	22936	5399.16	11514.2	2.1326	1.09261	8456.69	1.02636	1.09248	0.254402	4.03439	5.47451e-05	0.00252125
ENSG00000139874	14	38677204	38682272	+	SSTR1	protein_coding	6751	2016.43	4303.23	2.13408	1.09361	3159.83	0.883559	1.09357	0.420053	2.10345	0.0354268	0.247463
ENSG00000001461	1	24742284	24799466	+	NIPAL3	protein_coding	57185	2637.86	5636.4	2.13673	1.09541	4137.13	1.01441	1.09544	0.279217	3.63306	0.000280076	0.00927841
ENSG00000138835	9	116207011	116360018	+	RGS3	protein_coding	5998	1564.78	3347.38	2.13921	1.09708	2456.08	0.974111	1.09701	0.336447	2.89529	0.00378811	0.0620109
ENSG00000206417	3	129034235	129045068	+	H1FX-AS1	antisense	NA	15.0117	32.1445	2.1413	1.09848	23.5781	0.906066	1.10643	0.410825	2.20548	0.0274203	0.216245
ENSG00000136802	9	131644391	131680318	+	LRRC8A	protein_coding	56262	2223.32	4766.59	2.14391	1.10024	3494.95	0.998426	1.10008	0.308928	3.23191	0.00122967	0.0278835
ENSG00000065413	2	197831741	198175897	-	ANKRD44	protein_coding	91526	50.0261	107.278	2.14443	1.1006	78.6519	0.964886	1.09134	0.341075	2.82896	0.00466998	0.0718766
ENSG00000188643	1	153579362	153585621	-	S100A16	protein_coding	140576	3361.34	7227.64	2.15023	1.10449	5294.49	0.90906	1.10445	0.406946	2.23386	0.0254923	0.208036
ENSG00000109846	11	111779289	111794446	-	CRYAB	protein_coding	1410	3498.47	7528.58	2.15196	1.10565	5513.53	1.00833	1.1056	0.302177	3.3369	0.000847184	0.0214297
ENSG00000170624	5	155297354	156194799	+	SGCD	protein_coding	6444	1957.15	4213.83	2.15304	1.10638	3085.49	0.978269	1.10626	0.341193	2.8672	0.00414124	0.0658424
ENSG00000232368	X	30648415	30648942	+	FTLP2	pseudogene	NA	121.473	261.764	2.1549	1.10762	191.619	0.984566	1.1052	0.332506	2.96105	0.00306595	0.0538584
ENSG00000141854	19	14183348	14185874	+	hsa-mir-1199	protein_coding	113230	20.3819	43.9256	2.15513	1.10778	32.1537	0.946048	1.11845	0.385342	2.45508	0.0140852	0.146239
ENSG00000167114	9	131102925	131123749	+	SLC27A4	protein_coding	10999	817.902	1762.74	2.1552	1.10782	1290.32	1.01959	1.10781	0.288804	3.5304	0.000414932	0.012453
ENSG00000226608	20	4004552	4005091	+	FTLP3	pseudogene	NA	621.507	1339.49	2.15522	1.10784	980.496	0.990541	1.10747	0.327789	3.02189	0.00251203	0.0464922
ENSG00000100297	22	35796056	35821423	+	MCM5	protein_coding	4174	1060.98	2287.42	2.15595	1.10832	1674.2	1.05548	1.1082	0.227098	4.6477	3.35654e-06	0.000233686
ENSG00000161326	17	35849937	35873603	+	DUSP14	protein_coding	NA	1786.68	3852.17	2.15605	1.10839	2819.43	0.975709	1.10824	0.346106	2.8191	0.00481579	0.0727388
ENSG00000184988	17	41363854	41372061	+	TMEM106A	protein_coding	113277	346.946	748.049	2.1561	1.10842	547.498	0.948019	1.10773	0.374606	2.53071	0.0113832	0.128326
ENSG00000103335	16	88781751	88851619	-	PIEZO1	protein_coding	9780	7231.3	15615.6	2.15945	1.11066	11423.5	1.06944	1.11061	0.201568	5.30562	1.12293e-07	1.27478e-05
ENSG00000117245	1	20990507	21044510	-	KIF17	protein_coding	57576	74.8453	162.062	2.16529	1.11456	118.454	0.999813	1.11465	0.324166	3.08426	0.00204057	0.0403114
ENSG00000241749	12	66151800	66220754	-	RPSAP52	pseudogene	204010	94.7284	205.14	2.16557	1.11474	149.934	1.05043	1.11384	0.247119	4.25072	2.13088e-05	0.0011405
ENSG00000107281	9	139933922	139940655	-	NPDC1	protein_coding	56654	1054.69	2284.08	2.16564	1.11479	1669.39	1.01454	1.1149	0.305329	3.32278	0.000891267	0.0221647
ENSG00000222018	21	35772615	35773370	-	C21orf140	protein_coding	102723451	9.64786	20.9213	2.16849	1.11669	15.2846	0.883421	1.11913	0.434676	2.03236	0.0421167	0.272234
ENSG00000222018	21	35772615	35773370	-	C21orf140	protein_coding	101928147	9.64786	20.9213	2.16849	1.11669	15.2846	0.883421	1.11913	0.434676	2.03236	0.0421167	0.272234
ENSG00000171848	2	10262455	10271545	+	RRM2	protein_coding	6241	2026.35	4398.3	2.17056	1.11807	3212.32	1.05443	1.11818	0.247387	4.26226	2.02366e-05	0.00109296
ENSG00000109016	17	21026677	21096578	+	DHRS7B	protein_coding	25979	225.412	489.457	2.17139	1.11862	357.434	1.01381	1.1176	0.309564	3.27497	0.00105673	0.0250454
ENSG00000137310	6	31126319	31134936	+	TCF19	protein_coding	6941	767.226	1666	2.17145	1.11866	1216.61	1.08516	1.11836	0.18108	5.9927	2.06388e-09	3.57131e-07
ENSG00000181195	8	57349233	57359293	-	PENK	protein_coding	5179	38.8965	84.5081	2.17264	1.11945	61.7023	0.962387	1.11015	0.361899	2.65927	0.00783098	0.100411
ENSG00000065802	2	239335383	239360891	+	ASB1	protein_coding	51665	665.149	1446.3	2.17441	1.12062	1055.73	1.03316	1.11951	0.284589	3.63035	0.000283037	0.00935914
ENSG00000148841	10	106071894	106098162	-	ITPRIP	protein_coding	85450	952.691	2073.07	2.17601	1.12169	1512.88	0.946494	1.12133	0.386889	2.44643	0.014428	0.148299
ENSG00000131153	16	85709804	85723679	-	GINS2	protein_coding	51659	143.671	312.929	2.1781	1.12307	228.3	1.06489	1.12354	0.237301	4.48749	7.20664e-06	0.000450681
ENSG00000162413	1	6650784	6674667	-	KLHL21	protein_coding	9903	1883.72	4102.96	2.17812	1.12308	2993.34	1.01852	1.12292	0.309775	3.28794	0.00100924	0.0243405
ENSG00000241104	19	43715943	43752798	-	CEACAMP10	pseudogene	284344	15.4391	33.6498	2.17952	1.12401	24.5444	0.877476	1.0998	0.427488	2.05263	0.0401081	0.265545
ENSG00000272086	5	32174577	32175378	+	CTD-2186M15.3	lincRNA	NA	25.8542	56.3695	2.18029	1.12452	41.1118	0.919231	1.12343	0.411043	2.23634	0.0253295	0.207562
ENSG00000197077	22	25348697	25593415	+	KIAA1671	protein_coding	85379	53.5477	116.864	2.18244	1.12594	85.2061	0.953612	1.12143	0.38021	2.50812	0.0121375	0.132797
ENSG00000097021	1	6324329	6454451	-	ACOT7	protein_coding	11332	1024.97	2237.52	2.18301	1.12632	1631.25	1.05441	1.12647	0.261066	4.03886	5.3711e-05	0.00248665
ENSG00000172000	19	2867333	2878515	+	ZNF556	protein_coding	80032	17.3435	37.9217	2.18651	1.12863	27.6326	0.915737	1.13125	0.41887	2.18621	0.0288005	0.22198
ENSG00000011478	19	46195741	46207247	+	QPCTL	protein_coding	54814	252.293	551.737	2.18689	1.12888	402.015	0.983239	1.12933	0.357952	2.74685	0.00601713	0.0847103
ENSG00000244459	4	1575789	1581980	-	RP11-1398P2.1	lincRNA	NA	13.1238	28.7027	2.18708	1.129	20.9132	0.933323	1.12828	0.402973	2.31609	0.0205532	0.183632
ENSG00000197459	6	26251879	26252303	+	HIST1H2BH	protein_coding	NA	12.6267	27.6337	2.18851	1.12995	20.1302	0.891137	1.14172	0.441493	2.01846	0.0435431	0.277366
ENSG00000164674	6	159071046	159185908	+	SYTL3	protein_coding	94120	108.366	237.221	2.18906	1.13031	172.794	1.04049	1.12677	0.283454	3.67077	0.000241823	0.00828723
ENSG00000104368	8	42032236	42065242	-	PLAT	protein_coding	5327	1190.66	2607.46	2.18994	1.13089	1899.06	1.07219	1.13141	0.237653	4.51157	6.43506e-06	0.000412561
ENSG00000167034	8	23536206	23540440	-	NKX3-1	protein_coding	4824	237.758	520.724	2.19015	1.13103	379.241	0.938889	1.12852	0.398627	2.3553	0.0185076	0.171981
ENSG00000102007	X	49028273	49031588	+	PLP2	protein_coding	5355	1539.14	3373.5	2.19181	1.13212	2456.32	1.00578	1.1322	0.335958	2.99376	0.00275564	0.0497607
ENSG00000124762	6	36644305	36655116	+	CDKN1A	protein_coding	1026	14835.8	32557.5	2.19453	1.13391	23696.7	1.02389	1.13392	0.315773	3.24249	0.00118489	0.027145
ENSG00000154447	4	170015407	170192256	-	SH3RF1	protein_coding	57630	1419.15	3122.78	2.20046	1.1378	2270.97	1.058	1.13722	0.27157	3.89587	9.7846e-05	0.00397246
ENSG00000104888	19	49932658	49945617	-	SLC17A7	protein_coding	57030	53.426	117.692	2.20289	1.1394	85.5588	1.01682	1.13797	0.32888	3.09178	0.00198962	0.0397546
ENSG00000253626	10	81272357	81276188	+	EIF5AL1	protein_coding	143244	39.8031	87.7326	2.20416	1.14023	63.7679	0.973872	1.13715	0.373662	2.60629	0.00915288	0.111125
ENSG00000100422	22	47080308	47134158	-	CERK	protein_coding	64781	1349.88	2975.9	2.20457	1.1405	2162.89	1.07937	1.14044	0.240194	4.49375	6.99814e-06	0.000442297
ENSG00000112378	6	138409642	138428648	-	PERP	protein_coding	64065	1739.02	3833.94	2.20466	1.14056	2786.48	1.09658	1.1405	0.205306	5.34118	9.23425e-08	1.06182e-05
ENSG00000267279	18	59252979	59274149	-	RP11-879F14.2	lincRNA	NA	49.8695	109.956	2.20488	1.1407	79.913	0.914073	1.14641	0.428734	2.13203	0.0330043	0.237671
ENSG00000171345	17	39679869	39684560	-	KRT19	protein_coding	3880	1362.37	3003.96	2.20495	1.14075	2183.17	1.06953	1.14086	0.258296	4.14073	3.46205e-05	0.00172841
ENSG00000051180	15	40986972	41024354	+	RAD51	protein_coding	5888	176.028	388.299	2.20589	1.14136	282.164	1.08107	1.14027	0.236648	4.56825	4.91809e-06	0.000328296
ENSG00000127564	16	3018025	3030540	-	PKMYT1	protein_coding	9088	190.73	420.853	2.20654	1.14178	305.792	1.06033	1.14544	0.279901	3.78823	0.000151727	0.00574147
ENSG00000174080	11	66330934	66336312	-	CTSF	protein_coding	8722	898.056	1981.92	2.20689	1.14202	1439.99	1.02582	1.14203	0.322509	3.18075	0.00146892	0.0320413
ENSG00000158402	5	137620954	137674044	-	CDC25C	protein_coding	995	65.4925	144.539	2.20696	1.14206	105.016	0.989073	1.14969	0.369952	2.67352	0.00750605	0.0982144
ENSG00000148834	10	105995114	106027217	+	GSTO1	protein_coding	9446	1588.22	3506.11	2.20758	1.14246	2547.17	1.02907	1.14251	0.319017	3.22574	0.00125649	0.0283474
ENSG00000140526	15	89630690	89745591	+	ABHD2	protein_coding	11057	1758.59	3885.81	2.20962	1.1438	2822.2	1.0635	1.1433	0.271822	3.91249	9.13476e-05	0.00381285
ENSG00000196923	5	176910395	176924607	-	PDLIM7	protein_coding	9260	2825.22	6245.37	2.21058	1.14442	4535.3	0.999235	1.14439	0.354971	2.81497	0.00487812	0.0734314
ENSG00000123009	12	120719940	120720632	+	NME2P1	pseudogene	NA	28.4342	62.8617	2.21078	1.14455	45.6479	0.984391	1.13737	0.363548	2.70773	0.00677441	0.0919891
ENSG00000154734	21	28208066	28217728	-	ADAMTS1	protein_coding	9510	5463.32	12079.1	2.21095	1.14467	8771.22	1.0569	1.1447	0.283898	3.72283	0.000197006	0.00706487
ENSG00000127418	4	1003724	1020685	+	FGFRL1	protein_coding	53834	1760.68	3897.86	2.21384	1.14655	2829.27	1.00414	1.14655	0.3518	2.85429	0.00431336	0.0676932
ENSG00000087076	19	49316274	49339935	-	HSD17B14	protein_coding	51171	133.451	295.713	2.21588	1.14788	214.582	1.03829	1.14796	0.313575	3.31115	0.000929129	0.0229361
ENSG00000182667	11	131240373	132206716	+	NTM	protein_coding	50863	604.958	1341.48	2.21748	1.14892	973.22	1.04348	1.14802	0.30687	3.40039	0.000672899	0.0181164
ENSG00000133627	7	152456834	152552463	+	ACTR3B	protein_coding	57180	60.8687	134.992	2.21775	1.1491	97.9302	0.991906	1.14543	0.363081	2.73191	0.00629682	0.0871337
ENSG00000232004	10	44100291	44101699	-	CAP1P2	pseudogene	NA	15.6364	34.7001	2.21919	1.15003	25.1682	0.976622	1.13794	0.371293	2.63032	0.00853037	0.106468
ENSG00000268087	19	16721222	16747342	+	CTC-429P9.2	lincRNA	NA	16.1132	35.7809	2.22059	1.15094	25.9471	0.945746	1.12771	0.391354	2.4166	0.0156662	0.155445
ENSG00000147119	X	46433219	46457843	+	CHST7	protein_coding	56548	285.218	633.785	2.22211	1.15193	459.501	0.967567	1.15202	0.391064	2.47419	0.0133539	0.141399
ENSG00000152127	2	134877554	135212192	+	MGAT5	protein_coding	4249	1799.73	4009.49	2.22783	1.15564	2904.61	0.947383	1.15558	0.409834	2.31163	0.0207983	0.184974
ENSG00000144136	2	113403434	113421404	+	SLC20A1	protein_coding	6574	2617.18	5838.21	2.23073	1.15751	4227.69	0.94952	1.15746	0.409376	2.31944	0.0203714	0.183023
ENSG00000272327	8	32623643	32625477	+	RP11-1002K11.1	lincRNA	NA	234.914	524.649	2.23336	1.15922	379.782	1.06816	1.15991	0.287925	3.70985	0.000207386	0.00734839
ENSG00000125898	20	814358	838106	+	FAM110A	protein_coding	83541	129.136	288.445	2.23365	1.1594	208.79	0.975088	1.16046	0.390714	2.49565	0.0125726	0.135971
ENSG00000224543	19	14599758	14600691	+	SNRPGP15	pseudogene	NA	62.2615	139.109	2.23427	1.1598	100.685	0.971913	1.15044	0.385714	2.51978	0.0117428	0.130319
ENSG00000257605	12	53692449	53694098	-	RP11-680A11.5	antisense	NA	17.133	38.3344	2.23746	1.16186	27.7337	0.917688	1.15783	0.431725	2.12563	0.0335339	0.239927
ENSG00000104998	19	14142560	14163743	+	IL27RA	protein_coding	9466	56.6788	126.941	2.23966	1.16328	91.8099	1.04937	1.16475	0.318591	3.29378	0.000988508	0.0239703
ENSG00000103811	15	79213400	79241916	-	CTSH	protein_coding	1512	57.837	129.726	2.24297	1.16541	93.7817	0.979706	1.15795	0.384602	2.54732	0.0108553	0.1245
ENSG00000131470	17	40724333	40729849	-	PSMC3IP	protein_coding	29893	147.907	331.853	2.24366	1.16586	239.88	1.11387	1.16494	0.218388	5.10041	3.38911e-07	3.26509e-05
ENSG00000143158	1	167885967	167906278	-	MPC2	protein_coding	25874	796.19	1788.84	2.24675	1.16784	1292.51	1.09449	1.16771	0.258626	4.23197	2.31658e-05	0.00121436
ENSG00000101307	20	1544167	1600707	-	SIRPB1	protein_coding	10326	15.3402	34.5186	2.2502	1.17006	24.9294	0.916174	1.15302	0.429946	2.1309	0.0330971	0.237954
ENSG00000272476	6	108278617	108281190	+	RP1-191J18.66	antisense	NA	45.1042	101.793	2.25683	1.1743	73.4483	0.977598	1.16709	0.392841	2.48854	0.012827	0.138137
ENSG00000132185	1	161676762	161684142	+	FCRLA	protein_coding	84824	53.6473	121.095	2.25724	1.17456	87.371	1.07994	1.16675	0.279573	3.8628	0.000112095	0.00442008
ENSG00000183022	2	231437882	231438524	-	TPM3P8	pseudogene	NA	12.8803	29.0764	2.25744	1.17469	20.9784	0.95216	1.1509	0.40209	2.36803	0.0178832	0.168532
ENSG00000179820	19	54369477	54379691	+	MYADM	protein_coding	91663	6728.09	15189.3	2.2576	1.17479	10958.7	1.04936	1.17473	0.329355	3.18609	0.00144207	0.0315918
ENSG00000171471	12	116997186	117014425	+	MAP1LC3B2	protein_coding	NA	13.2221	29.8744	2.25942	1.17595	21.5483	0.967812	1.16193	0.396933	2.43823	0.0147594	0.150404
ENSG00000162595	1	68511645	68517314	-	DIRAS3	protein_coding	9077	222.509	503.646	2.26348	1.17855	363.077	0.943265	1.1785	0.426151	2.21345	0.0268664	0.213863
ENSG00000139998	14	65412532	65439494	-	RAB15	protein_coding	376267	330.018	748.122	2.26691	1.18073	539.07	1.05637	1.17907	0.325624	3.24415	0.001178	0.0270738
ENSG00000232320	2	162197325	162197837	-	AC009299.5	pseudogene	NA	46.8724	106.328	2.26847	1.18172	76.6004	1.07427	1.18107	0.305883	3.51204	0.000444681	0.0130785
ENSG00000118242	2	216809213	216898819	-	MREG	protein_coding	55686	82.8995	188.353	2.27206	1.184	135.626	1.03907	1.18104	0.346719	2.99687	0.00272764	0.0493782
ENSG00000236423	1	3816936	3833789	+	LINC01134	lincRNA	100133612	16.6236	37.7785	2.27258	1.18433	27.201	1.01517	1.19982	0.385105	2.63609	0.00838676	0.105379
ENSG00000171793	1	41445007	41478235	+	CTPS1	protein_coding	1503	864.134	1964.44	2.27331	1.18479	1414.29	1.04577	1.18468	0.343158	3.04749	0.00230762	0.0438472
ENSG00000226380	7	130561495	130598069	-	MIR29A	lincRNA	NA	373.698	850.11	2.27486	1.18578	611.904	1.01785	1.18446	0.370719	2.74562	0.00603958	0.0849029
ENSG00000116771	1	15898848	15911605	-	AGMAT	protein_coding	79814	36.9822	84.1954	2.27664	1.18691	60.5888	0.994286	1.18943	0.39485	2.51813	0.0117978	0.130523
ENSG00000187990	6	26216428	26216872	-	HIST1H2BG	protein_coding	NA	33.3196	75.8622	2.2768	1.18701	54.5909	1.04884	1.19022	0.345065	3.03954	0.00236937	0.0445456
ENSG00000218226	6	159030738	159042668	-	TATDN2P2	pseudogene	NA	10.8228	24.6787	2.28025	1.18919	17.7508	0.936471	1.17306	0.426851	2.19391	0.0282421	0.219713
ENSG00000197208	5	131630136	131679899	+	SLC22A4	protein_coding	6583	228.75	521.617	2.28029	1.18922	375.183	1.10041	1.18962	0.28099	3.9162	8.99552e-05	0.00376355
ENSG00000104863	19	49617581	49621717	+	LIN7B	protein_coding	64130	72.9377	166.32	2.28031	1.18923	119.629	1.04544	1.19064	0.348967	2.99582	0.00273711	0.0494762
ENSG00000110203	11	71825915	71850936	+	FOLR3	protein_coding	2352	286.426	654.516	2.28512	1.19227	470.471	0.954178	1.19302	0.426705	2.23615	0.0253418	0.207567
ENSG00000102901	16	67862060	67881714	-	CENPT	protein_coding	80152	752.093	1720.97	2.28824	1.19424	1236.53	1.11209	1.1944	0.270241	4.11517	3.86888e-05	0.00191011
ENSG00000127589	8	30209389	30211034	+	TUBBP1	pseudogene	NA	61.2403	140.163	2.28873	1.19455	100.702	1.05141	1.19099	0.342819	3.06695	0.00216256	0.0419405
ENSG00000159348	1	202930997	202936408	-	CYB5R1	protein_coding	51706	860.22	1971.85	2.29226	1.19677	1416.03	1.04818	1.19667	0.351635	2.98087	0.00287433	0.0513833
ENSG00000236671	10	53990502	54073888	-	PRKG1-AS1	antisense	NA	17.3828	39.8616	2.29316	1.19734	28.6222	0.962793	1.1739	0.40861	2.35627	0.0184597	0.171895
ENSG00000142178	21	44834395	44847008	-	SIK1	protein_coding	150094	41.3273	95.0229	2.29928	1.20118	68.1751	0.989046	1.20339	0.408001	2.42413	0.0153453	0.153307
ENSG00000214820	3	44621430	44622518	-	MPRIPP1	pseudogene	NA	25.0604	57.8379	2.30794	1.2066	41.4492	1.02564	1.19154	0.368417	2.78391	0.00537076	0.0781413
ENSG00000228818	1	240305970	240308689	-	RP11-567G24.1	pseudogene	NA	27.8223	64.2128	2.30796	1.20662	46.0176	1.07563	1.19869	0.323173	3.32834	0.000873645	0.0218693
ENSG00000134775	18	33877677	34360018	+	FHOD3	protein_coding	80206	1146.72	2647.59	2.30885	1.20717	1897.15	1.04472	1.20665	0.363532	2.8738	0.00405562	0.0648862
ENSG00000104524	8	144686083	144691943	-	PYCRL	protein_coding	65263	243.468	562.32	2.30963	1.20766	402.894	1.01043	1.20747	0.394038	2.5643	0.0103384	0.120511
ENSG00000267577	19	55670307	55688908	+	CTD-2587H24.5	antisense	NA	33.9459	78.4746	2.31176	1.20899	56.2102	1.06646	1.2004	0.335318	3.18043	0.00147056	0.0320413
ENSG00000136816	9	132565432	132573560	+	TOR1B	protein_coding	27348	1295.75	3004.66	2.31886	1.21342	2150.2	1.11933	1.21348	0.285398	3.922	8.78168e-05	0.00370014
ENSG00000267519	19	13945330	13947173	-	MIR24-2	lincRNA	284454	328.604	762.995	2.32193	1.21532	545.8	1.03056	1.21521	0.382798	2.69218	0.00709861	0.0947704
ENSG00000235314	7	44078770	44081905	+	LINC00957	lincRNA	NA	15.8985	36.9342	2.32312	1.21607	26.4163	1.02618	1.22376	0.392239	2.61621	0.00889108	0.109061
ENSG00000184009	17	79476997	79490873	-	ACTG1	protein_coding	71	68465.5	159162	2.3247	1.21705	113814	1.08458	1.21705	0.332212	3.26472	0.00109574	0.0256646
ENSG00000165757	10	30301729	30404423	-	KIAA1462	protein_coding	57608	2957.8	6895.94	2.33144	1.22122	4926.87	1.06322	1.22101	0.357773	2.97178	0.00296083	0.052404
ENSG00000234498	12	13028433	13029044	+	RPL13AP20	pseudogene	387841	12.4731	29.1573	2.33762	1.22504	20.8152	0.972105	1.22617	0.431577	2.25245	0.0242938	0.201808
ENSG00000148803	10	135168658	135171529	-	FUOM	protein_coding	282969	71.7609	167.981	2.34085	1.22703	119.871	0.959494	1.228	0.440757	2.17692	0.0294865	0.225456
ENSG00000184616	7	74320406	74331163	-	AC004166.6	pseudogene	NA	6.43989	15.1199	2.34785	1.23134	10.7799	0.913274	1.2289	0.465235	1.96304	0.0496419	0.295612
ENSG00000011198	3	43731605	43775863	+	ABHD5	protein_coding	51099	507.379	1191.36	2.34806	1.23147	849.368	1.19135	1.23112	0.18861	6.31649	2.67574e-10	5.54532e-08
ENSG00000167772	19	8428173	8439257	+	ANGPTL4	protein_coding	51129	964.241	2269.14	2.35329	1.23468	1616.69	0.956752	1.23436	0.445088	2.14958	0.0315886	0.233611
ENSG00000157514	X	106956451	107020572	-	TSC22D3	protein_coding	1831	239.511	564.898	2.35855	1.2379	402.204	1.02994	1.23793	0.398664	2.58348	0.00978083	0.115984
ENSG00000224997	14	104177607	104179149	+	AL049840.1	protein_coding	NA	11.1535	26.3555	2.36297	1.2406	18.7545	0.919076	1.22398	0.459982	1.99807	0.0457094	0.284994
ENSG00000121039	8	74206847	74237516	+	RDH10	protein_coding	157506	254.009	600.406	2.36372	1.24106	427.208	1.10597	1.23985	0.330966	3.34164	0.000832846	0.0211964
ENSG00000130827	X	153686621	153701989	+	PLXNA3	protein_coding	55558	3437.43	8136.94	2.36716	1.24315	5787.19	1.1379	1.24307	0.29687	3.83299	0.000126596	0.00492644
ENSG00000211445	5	150400124	150408554	+	GPX3	protein_coding	2878	105.196	249.796	2.37458	1.24767	177.496	0.94468	1.24336	0.455182	2.07539	0.0379504	0.256597
ENSG00000134871	13	110958159	111165374	+	COL4A2	protein_coding	1284	5302.63	12601.3	2.37642	1.24879	8951.97	0.980257	1.24879	0.438002	2.23802	0.0252199	0.207073
ENSG00000128408	22	45809572	45828376	+	RIBC2	protein_coding	26150	26.6484	63.3557	2.37747	1.24942	45.0021	1.10725	1.26592	0.353462	3.13257	0.00173284	0.036122
ENSG00000082126	2	202509593	202563417	-	MPP4	protein_coding	58538	28.2386	67.1578	2.37822	1.24989	47.6982	1.11734	1.24399	0.322155	3.46834	0.000523679	0.0149576
ENSG00000116701	1	183524698	183560011	-	NCF2	protein_coding	4688	10.0339	23.8911	2.38105	1.2516	16.9625	0.941392	1.23805	0.454031	2.07341	0.0381343	0.25745
ENSG00000114631	3	127348024	127391652	+	PODXL2	protein_coding	50512	24.5059	58.3771	2.38217	1.25227	41.4415	1.03406	1.25968	0.408889	2.52894	0.0114406	0.128729
ENSG00000270607	11	19732480	19734165	-	RP11-359E10.1	lincRNA	NA	93.06	222.046	2.38605	1.25462	157.553	1.09255	1.24949	0.353159	3.09365	0.00197711	0.0395489
ENSG00000185022	22	38597889	38612518	+	MAFF	protein_coding	23764	708.846	1691.66	2.38649	1.25489	1200.25	1.11876	1.25492	0.331742	3.37239	0.000745194	0.0196864
ENSG00000115884	2	20400558	20425194	-	SDC1	protein_coding	6382	3137.76	7494.9	2.38861	1.25617	5316.33	1.19489	1.25619	0.229862	5.19828	2.0114e-07	2.13388e-05
ENSG00000227496	1	225888306	225939945	+	RP11-145A3.1	antisense	NA	19.2442	46.0432	2.39257	1.25856	32.6437	0.934905	1.25265	0.463299	2.01793	0.0435985	0.277619
ENSG00000080493	4	72053003	72437804	+	SLC4A4	protein_coding	8671	452.278	1082.14	2.39264	1.2586	767.207	1.05324	1.2581	0.393691	2.67529	0.0074665	0.0979215
ENSG00000103489	16	17195626	17564738	-	XYLT1	protein_coding	64131	1735.83	4157.18	2.39492	1.25998	2946.51	1.16836	1.25969	0.276624	4.22365	2.40379e-05	0.00125639
ENSG00000272761	3	112315641	112320749	-	RP11-572C15.6	lincRNA	NA	1317.1	3155.84	2.39604	1.26065	2236.47	1.02824	1.26038	0.4133	2.48787	0.0128511	0.138313
ENSG00000269940	14	104160897	104161507	+	RP11-73M18.7	sense_intronic	NA	26.1928	62.9827	2.40458	1.26579	44.5877	1.10403	1.26413	0.354559	3.11382	0.00184681	0.0377907
ENSG00000198948	4	170907748	170954182	-	MFAP3L	protein_coding	9848	182.677	439.364	2.40513	1.26612	311.021	1.02201	1.26483	0.419864	2.43414	0.0149274	0.151426
ENSG00000033327	11	77926343	78129394	-	GAB2	protein_coding	9846	524.93	1263.77	2.4075	1.26753	894.349	1.18247	1.2665	0.265495	4.45382	8.43557e-06	0.00050793
ENSG00000203814	1	149754245	149783928	-	HIST2H2BF	protein_coding	440689	12.8462	30.9285	2.40759	1.26759	21.8874	0.970513	1.25216	0.444447	2.18364	0.0289884	0.223028
ENSG00000063854	16	1845621	1877195	-	HAGH	protein_coding	3029	443.627	1068.31	2.40813	1.26791	755.969	1.18448	1.26808	0.264737	4.47419	7.67008e-06	0.000471393
ENSG00000157193	1	53711217	53793742	-	LRP8	protein_coding	7804	199.437	480.816	2.41087	1.26955	340.126	1.17012	1.26993	0.287034	4.0766	4.56982e-05	0.00216042
ENSG00000183760	19	39574553	39602133	+	PAPL	protein_coding	390928	21.93	52.8867	2.41162	1.27	37.4083	1.02395	1.25159	0.410517	2.49428	0.0126213	0.136415
ENSG00000169026	4	675618	683230	-	MFSD7	protein_coding	84179	126.01	304.51	2.41656	1.27296	215.26	1.13605	1.27064	0.328101	3.4625	0.000535179	0.0152129
ENSG00000231185	5	141704858	142051566	+	AC005592.2	antisense	101926941	21.6754	52.4016	2.41756	1.27355	37.0385	1.08731	1.26853	0.372539	2.91865	0.00351555	0.0589997
ENSG00000197646	9	5510545	5571282	+	PDCD1LG2	protein_coding	80380	672.137	1627.16	2.42088	1.27553	1149.65	1.164	1.27472	0.300387	3.87501	0.00010662	0.00423225
ENSG00000101665	18	46446223	46477081	-	SMAD7	protein_coding	4092	580.711	1407.66	2.42403	1.27741	994.187	1.11289	1.27673	0.356669	3.12022	0.00180715	0.0372103
ENSG00000223612	1	148193172	148193875	+	RP11-289I10.2	pseudogene	NA	98.2431	238.241	2.42501	1.27799	168.242	1.09894	1.27444	0.367263	2.99225	0.0027693	0.0499567
ENSG00000092068	14	23594504	23652883	-	SLC7A8	protein_coding	23428	2424.01	5878.99	2.42532	1.27817	4151.5	1.12777	1.27804	0.343557	3.28263	0.00102845	0.024594
ENSG00000167799	11	67395409	67397401	-	NUDT8	protein_coding	254552	29.8793	72.5273	2.42734	1.27938	51.2033	1.14059	1.28073	0.332752	3.42776	0.000608584	0.0168167
ENSG00000143434	1	151104161	151119104	-	SEMA6C	protein_coding	10500	126.042	306.096	2.42852	1.28008	216.069	1.1909	1.28075	0.272505	4.37019	1.24141e-05	0.000713732
ENSG00000213261	7	131346711	131347383	-	AC093106.7	pseudogene	NA	7.28256	17.7056	2.43124	1.28169	12.4941	0.973087	1.27842	0.453743	2.14458	0.0319868	0.23478
ENSG00000170558	18	25530930	25757410	-	CDH2	protein_coding	1000	1557.55	3793.4	2.4355	1.28422	2675.47	1.20202	1.28382	0.260542	4.61356	3.95839e-06	0.000273451
ENSG00000101335	20	35169887	35178228	+	MYL9	protein_coding	10398	4287.26	10458.1	2.43935	1.2865	7372.7	1.14349	1.28652	0.335298	3.41037	0.000648747	0.0175688
ENSG00000241990	22	46449585	46453090	+	RP6-109B7.3	antisense	NA	14.5109	35.4797	2.44504	1.28986	24.9953	1.10199	1.29515	0.379623	2.90285	0.00369782	0.0609877
ENSG00000136367	14	23990066	24025401	-	ZFHX2	protein_coding	85446	59.1529	144.747	2.44699	1.29101	101.95	1.15149	1.29681	0.336637	3.42057	0.000624911	0.0171087
ENSG00000168874	2	85978467	86015189	+	ATOH8	protein_coding	84913	1318.51	3227.71	2.448	1.2916	2273.11	1.20383	1.29174	0.268664	4.4808	7.43634e-06	0.000460201
ENSG00000184163	1	1177826	1182102	-	FAM132A	protein_coding	388581	8.84505	21.6871	2.45189	1.29389	15.2661	0.994283	1.26786	0.437412	2.27311	0.0230198	0.195373
ENSG00000221852	17	39182278	39183454	-	KRTAP1-5	protein_coding	83895	896.092	2197.39	2.45219	1.29407	1546.74	1.19753	1.29365	0.279755	4.28066	1.86343e-05	0.00101566
ENSG00000167778	12	53458388	53473204	-	SPRYD3	protein_coding	84926	1333.55	3272.09	2.45367	1.29494	2302.82	1.15948	1.29494	0.326435	3.55196	0.000382367	0.0116694
ENSG00000134516	5	169064251	169510386	+	DOCK2	protein_coding	1794	341.725	839.781	2.45748	1.29718	590.753	1.16952	1.29546	0.315927	3.70185	0.00021403	0.00752398
ENSG00000121361	12	21917889	21928515	-	KCNJ8	protein_coding	3764	157.356	386.729	2.45767	1.29729	272.042	0.954171	1.29513	0.469267	2.03333	0.0420197	0.272073
ENSG00000113494	5	35048861	35230794	-	PRLR	protein_coding	5618	76.0137	186.935	2.45922	1.2982	131.474	1.02525	1.29674	0.433561	2.36471	0.0180442	0.169621
ENSG00000168575	8	42273993	42397069	-	SLC20A2	protein_coding	6575	1834.55	4516.17	2.46173	1.29967	3175.36	1.06585	1.29953	0.409465	2.60302	0.00924059	0.111809
ENSG00000204758	5	172381789	172386395	-	CTC-308K20.1	antisense	100268168	22.6553	55.834	2.4645	1.3013	39.2446	1.08506	1.29582	0.392975	2.76114	0.00575995	0.082062
ENSG00000105409	19	42470734	42501649	-	ATP1A3	protein_coding	478	9.13267	22.5556	2.46977	1.30437	15.8441	1.04597	1.30784	0.426179	2.4543	0.0141158	0.146355
ENSG00000161682	17	42430583	42441243	-	FAM171A2	protein_coding	284069	118.621	293.503	2.47429	1.30701	206.062	1.22239	1.30671	0.262078	4.66421	3.09802e-06	0.000217386
ENSG00000171617	5	73923234	73937249	-	ENC1	protein_coding	8507	1109	2749.72	2.47946	1.31003	1929.36	1.1368	1.31009	0.36131	3.14633	0.00165333	0.0349552
ENSG00000198324	12	111798455	111806925	-	FAM109A	protein_coding	144717	235.419	584.196	2.48152	1.31122	409.807	1.14075	1.31134	0.358745	3.17982	0.00147365	0.0320498
ENSG00000123643	5	150816607	150871942	+	SLC36A1	protein_coding	206358	735.101	1824.61	2.48213	1.31158	1279.86	1.24359	1.31108	0.23572	5.27571	1.32246e-07	1.47314e-05
ENSG00000262601	16	85204882	85218969	+	CTC-786C10.1	protein_coding	NA	69.6096	173.043	2.4859	1.31377	121.326	1.18994	1.30715	0.30437	3.90952	9.24804e-05	0.00384174
ENSG00000198855	12	108908962	108919614	+	FICD	protein_coding	11153	389.098	967.684	2.48699	1.3144	678.391	1.20169	1.31345	0.297586	4.03811	5.38847e-05	0.00248805
ENSG00000176014	18	12307668	12344319	+	TUBB6	protein_coding	84617	8493.85	21159.4	2.49114	1.31681	14826.6	1.17588	1.31679	0.329724	3.56625	0.00036212	0.0111469
ENSG00000261644	16	50769624	50774627	-	RP11-327F22.2	antisense	NA	20.7572	51.7734	2.49423	1.3186	36.2653	1.16288	1.31503	0.340616	3.41406	0.00064002	0.0173888
ENSG00000034152	17	21187984	21218552	+	MAP2K3	protein_coding	5606	2911.36	7283.7	2.50182	1.32298	5097.53	1.16109	1.3229	0.349448	3.32265	0.000891664	0.0221647
ENSG00000113273	5	78073032	78281910	-	ARSB	protein_coding	411	1598.01	3998.98	2.50247	1.32335	2798.5	1.23871	1.32296	0.260492	4.75528	1.98173e-06	0.000149663
ENSG00000115844	2	172964167	172967628	-	DLX2	protein_coding	1746	62.0897	155.438	2.50345	1.32392	108.764	0.959082	1.32665	0.476945	2.01088	0.0443376	0.280124
ENSG00000073008	19	45147098	45166850	+	PVR	protein_coding	5817	1861.54	4669.94	2.50864	1.3269	3265.74	1.18522	1.32683	0.329339	3.59879	0.0003197	0.0102115
ENSG00000138696	4	95679119	96079599	+	BMPR1B	protein_coding	658	81.9076	205.989	2.5149	1.3305	143.948	1.01423	1.32406	0.450949	2.2491	0.024506	0.202824
ENSG00000149243	11	75133438	75141674	-	KLHL35	protein_coding	283212	15.3392	38.5803	2.51515	1.33064	26.9597	1.1387	1.3367	0.378541	3.00812	0.00262873	0.0480532
ENSG00000006327	16	3068446	3072384	+	TNFRSF12A	protein_coding	51330	2749.77	6926.41	2.5189	1.3328	4838.09	1.17638	1.3328	0.343278	3.42691	0.000610487	0.0168172
ENSG00000189058	3	195295573	195311076	-	APOD	protein_coding	347	209.239	527.296	2.52007	1.33346	368.267	1.12271	1.33182	0.387856	2.89465	0.00379587	0.0620109
ENSG00000086289	7	37723446	37991543	+	EPDR1	protein_coding	54749	3163.41	7974.24	2.52078	1.33387	5568.82	1.1507	1.3338	0.367003	3.13539	0.00171626	0.0359025
ENSG00000124635	6	27093676	27100541	-	HIST1H2BJ	protein_coding	8970	87.1546	219.775	2.52167	1.33438	153.465	1.17575	1.33119	0.342247	3.43538	0.000591729	0.0164274
ENSG00000228741	13	24553949	24609166	+	RP11-309I15.1	lincRNA	221178	9.62766	24.2849	2.52241	1.3348	16.9563	1.00898	1.33688	0.4583	2.20156	0.0276962	0.217554
ENSG00000173535	8	22941868	22974950	+	TNFRSF10C	protein_coding	8794	136.301	344.019	2.52396	1.33569	240.16	1.20331	1.33551	0.318453	3.77862	0.0001577	0.00594226
ENSG00000259426	15	69689243	69707368	-	RP11-253M7.1	antisense	145694	33.2016	83.9389	2.52816	1.33809	58.5702	1.16996	1.33115	0.347364	3.36812	0.000756833	0.019866
ENSG00000183044	16	8768422	8878432	+	ABAT	protein_coding	18	219.082	553.929	2.52841	1.33823	386.505	1.22343	1.33815	0.298622	4.09693	4.1866e-05	0.00203318
ENSG00000189320	7	135413096	135433594	-	FAM180A	protein_coding	389558	2602.78	6585.99	2.53037	1.33935	4594.38	1.19467	1.33911	0.330863	3.61076	0.000305304	0.0098515
ENSG00000164050	3	48445261	48471594	-	PLXNB1	protein_coding	5364	476.956	1209.85	2.53661	1.3429	843.404	1.2162	1.34228	0.31116	3.90859	9.28362e-05	0.00384174
ENSG00000110987	12	122457328	122499948	+	BCL7A	protein_coding	605	250.372	635.106	2.53665	1.34292	442.739	1.13834	1.34069	0.381626	2.98287	0.00285562	0.051203
ENSG00000238271	9	21455483	21456048	+	IFNWP19	pseudogene	NA	25.8579	65.7105	2.54121	1.34552	45.7842	0.994085	1.33979	0.465837	2.13398	0.0328448	0.237285
ENSG00000196562	20	46285092	46415360	-	SULF2	protein_coding	55959	751.349	1912.92	2.54598	1.34822	1332.13	1.12936	1.34831	0.393249	2.87188	0.00408039	0.0651655
ENSG00000166396	18	61420169	61472604	+	SERPINB7	protein_coding	8710	704.101	1792.73	2.54612	1.3483	1248.42	1.05353	1.34859	0.440684	2.39068	0.0168173	0.163077
ENSG00000064393	7	139246316	139477577	-	HIPK2	protein_coding	28996	1083.69	2767.73	2.55398	1.35275	1925.71	1.2275	1.35215	0.308556	3.9782	6.94385e-05	0.00304828
ENSG00000163083	2	121103719	121109384	+	INHBB	protein_coding	3625	162.173	415.234	2.56044	1.35639	288.703	0.986653	1.3557	0.474317	2.08015	0.0375113	0.254885
ENSG00000221890	22	39214457	39239987	-	NPTXR	protein_coding	23467	315.717	808.952	2.56227	1.35742	562.335	1.2139	1.35683	0.327405	3.70763	0.000209208	0.00739583
ENSG00000122176	1	203309756	203320617	-	FMOD	protein_coding	2331	618.34	1585.14	2.56355	1.35814	1101.74	1.15902	1.35763	0.376835	3.07566	0.00210034	0.0411415
ENSG00000135750	1	233749750	233808258	+	KCNK1	protein_coding	3775	176.497	452.594	2.56432	1.35858	314.546	1.21943	1.35956	0.324322	3.75994	0.000169954	0.0062975
ENSG00000187942	1	22138758	22151714	+	LDLRAD2	protein_coding	401944	8.53776	21.9173	2.56711	1.36014	15.2276	1.05346	1.34322	0.437606	2.40733	0.0160698	0.158064
ENSG00000086062	9	33104080	33167354	-	B4GALT1	protein_coding	2683	7996.15	20539.5	2.56867	1.36102	14267.8	1.21848	1.36099	0.326585	3.73097	0.000190744	0.0068541
ENSG00000175137	1	249104648	249120832	-	SH3BP5L	protein_coding	80851	1290.41	3315.5	2.56934	1.3614	2302.96	1.23179	1.36128	0.31294	3.93619	8.27844e-05	0.00353356
ENSG00000181773	1	27719148	27722318	+	GPR3	protein_coding	2827	39.6755	101.963	2.56991	1.36172	70.819	1.05853	1.3569	0.441119	2.39964	0.0164113	0.160098
ENSG00000164976	9	34366668	34376851	-	KIAA1161	protein_coding	57462	72.2305	185.835	2.5728	1.36334	129.033	1.2833	1.36032	0.246398	5.20822	1.90663e-07	2.03617e-05
ENSG00000078401	6	12290596	12297427	+	EDN1	protein_coding	1906	190.063	489.134	2.57354	1.36375	339.598	1.05375	1.36461	0.447051	2.35711	0.0184179	0.171616
ENSG00000159363	1	17312453	17338423	-	ATP13A2	protein_coding	23400	704.467	1814.57	2.5758	1.36502	1259.52	1.13184	1.36517	0.401354	2.82006	0.00480141	0.0727248
ENSG00000165272	9	33441152	33447609	-	AQP3	protein_coding	360	9.74144	25.1112	2.57777	1.36612	17.4263	0.966116	1.38043	0.488291	1.97857	0.0478648	0.289774
ENSG00000233554	9	33166973	33179981	+	RP11-326F20.5	antisense	NA	17.5301	45.2024	2.57856	1.36656	31.3663	1.17729	1.36122	0.363844	3.23568	0.00121351	0.0276226
ENSG00000115414	2	216225163	216300895	-	FN1	protein_coding	2335	597808	1.54813e+06	2.58967	1.37277	1.07297e+06	1.20054	1.37277	0.353274	3.39832	0.000678021	0.0182268
ENSG00000187837	6	26055968	26056699	-	HIST1H1C	protein_coding	3006	581.885	1508.19	2.5919	1.37401	1045.04	1.18937	1.37401	0.363706	3.27013	0.00107497	0.0254438
ENSG00000241764	7	107383262	107385026	-	AC002467.7	antisense	NA	12.7501	33.0865	2.595	1.37574	22.9183	0.970675	1.37712	0.485654	1.9987	0.045641	0.284994
ENSG00000073150	22	50609160	50618723	+	PANX2	protein_coding	56666	46.9798	122.732	2.61245	1.3854	84.8561	1.2824	1.38971	0.284634	4.50544	6.62356e-06	0.000423124
ENSG00000128294	22	26921458	26992681	-	TPST2	protein_coding	8459	848.665	2217.14	2.61251	1.38544	1532.91	1.08458	1.38553	0.439508	2.46773	0.0135975	0.142809
ENSG00000203772	10	135234170	135382916	-	SPRN	protein_coding	503542	70.8668	185.361	2.61563	1.38716	128.114	1.25678	1.38296	0.306898	4.09509	4.22006e-05	0.00203845
ENSG00000269028	3	96335981	96337000	-	MTRNR2L12	protein_coding	100462981	72.597	190.408	2.62281	1.39111	131.503	1.09526	1.38616	0.433756	2.52505	0.0115682	0.129181
ENSG00000065923	X	46464753	46618490	-	SLC9A7	protein_coding	84679	836.688	2201.97	2.63177	1.39603	1519.33	1.28825	1.39525	0.283822	4.53894	5.65376e-06	0.000365792
ENSG00000164038	4	103941025	104006986	-	SLC9B2	protein_coding	133308	484.357	1279.9	2.64247	1.40188	882.128	1.36136	1.40205	0.179093	7.60141	2.92924e-14	1.37389e-11
ENSG00000198053	20	1875154	1920543	+	SIRPA	protein_coding	140885	3532.49	9382.91	2.65617	1.40935	6457.7	1.25629	1.40936	0.331865	3.78555	0.00015337	0.00579136
ENSG00000198805	14	20937113	20945253	+	PNP	protein_coding	4860	227.403	604.21	2.657	1.4098	415.807	1.27134	1.40981	0.317456	4.00476	6.20796e-05	0.00281538
ENSG00000235453	9	32551142	32567003	+	TOPORS-AS1	antisense	100129250	16.8815	44.9461	2.66245	1.41276	30.9138	1.09234	1.41224	0.44582	2.45018	0.0142784	0.147041
ENSG00000135617	2	73455134	73460366	-	PRADC1	protein_coding	84279	265.358	707.226	2.66517	1.41423	486.292	1.24112	1.41425	0.349519	3.55093	0.000383869	0.0116765
ENSG00000260065	22	26917949	26921002	-	CTA-445C9.15	lincRNA	NA	46.6997	124.619	2.66852	1.41604	85.6595	1.10092	1.41677	0.443482	2.48244	0.0130487	0.139429
ENSG00000136378	15	79051545	79103773	-	ADAMTS7	protein_coding	11173	323.093	862.986	2.67101	1.41739	593.039	1.24736	1.41616	0.345486	3.61045	0.000305666	0.0098515
ENSG00000107282	9	72042446	72287222	-	APBA1	protein_coding	320	323.14	863.345	2.67174	1.41778	593.243	1.19569	1.41689	0.386943	3.09008	0.002001	0.0398443
ENSG00000198467	9	35681989	35691017	-	TPM2	protein_coding	7169	18013.1	48246.7	2.67843	1.42139	33129.9	1.13906	1.42139	0.425283	2.67836	0.00739827	0.0971698
ENSG00000128683	2	171669723	171717661	+	GAD1	protein_coding	2571	75.7629	203.065	2.68028	1.42238	139.414	1.284	1.42107	0.314781	4.07901	4.5227e-05	0.00214955
ENSG00000006747	7	12610203	12693228	+	SCIN	protein_coding	85477	448.09	1202.02	2.68254	1.4236	825.055	0.997819	1.42394	0.487889	2.04518	0.0408374	0.268279
ENSG00000162390	1	55007930	55104865	+	ACOT11	protein_coding	26027	79.2235	212.528	2.68264	1.42366	145.876	1.25762	1.42197	0.340711	3.69115	0.00022324	0.00775595
ENSG00000273289	22	46448973	46449440	+	RP6-109B7.5	antisense	NA	4.29839	11.5385	2.68437	1.42458	7.91843	0.974159	1.41257	0.491977	1.98009	0.0476932	0.289423
ENSG00000160613	11	117075053	117103241	-	PCSK7	protein_coding	9159	1581.65	4274.02	2.70225	1.43416	2927.83	1.29693	1.43405	0.313651	4.13496	3.55022e-05	0.00176255
ENSG00000259721	15	33009471	33011208	-	RP11-758N13.1	lincRNA	100131315	76.8906	208.191	2.70763	1.43703	142.541	1.16932	1.43459	0.413639	2.82692	0.00469982	0.0719012
ENSG00000203780	10	127585108	127698161	+	FANK1	protein_coding	92565	35.2808	95.6692	2.71165	1.43917	65.475	1.25104	1.43614	0.356926	3.50505	0.000456521	0.0133605
ENSG00000183723	16	66648653	66730610	-	CMTM4	protein_coding	146223	376.732	1021.65	2.71187	1.43929	699.19	1.31805	1.43861	0.295553	4.45959	8.21156e-06	0.000496117
ENSG00000160145	3	123798870	124445172	+	KALRN	protein_coding	8997	168.572	457.156	2.71194	1.43932	312.864	1.22074	1.44036	0.383277	3.18502	0.00144746	0.0316542
ENSG00000114423	3	105374305	105588396	-	CBLB	protein_coding	868	774.883	2103.96	2.7152	1.44106	1439.42	1.21225	1.44029	0.389183	3.11485	0.00184039	0.0377027
ENSG00000182378	X	192989	220023	+	PLCXD1	protein_coding	55344	421.532	1144.63	2.7154	1.44116	783.079	1.21508	1.44068	0.387435	3.13622	0.00171139	0.0358426
ENSG00000125657	19	6531010	6535931	+	TNFSF9	protein_coding	8744	36.0273	97.8366	2.71562	1.44128	66.932	1.26251	1.43811	0.348646	3.62117	0.000293276	0.00962627
ENSG00000158813	X	68835911	69259319	+	EDA	protein_coding	1896	6.88219	18.6993	2.71705	1.44204	12.7907	0.997572	1.43657	0.490527	2.03367	0.0419844	0.272006
ENSG00000175745	5	92919043	92930321	+	NR2F1	protein_coding	7025	437.649	1190.94	2.72123	1.44426	814.297	1.1909	1.44371	0.405127	2.93957	0.00328669	0.0565372
ENSG00000101412	20	32263489	32274210	-	E2F1	protein_coding	1869	312.617	850.804	2.72155	1.44443	581.71	1.34571	1.44384	0.268459	5.01269	5.36732e-07	4.8314e-05
ENSG00000196196	9	35906189	35907138	+	HRCT1	protein_coding	646962	19.1261	52.3638	2.73781	1.45302	35.745	1.11146	1.45434	0.452055	2.45867	0.0139451	0.145313
ENSG00000270810	7	128327342	128327926	+	RP11-274B21.8	lincRNA	NA	5.94917	16.2978	2.73951	1.45392	11.1235	0.988797	1.4349	0.492009	2.00971	0.0444614	0.280309
ENSG00000069188	17	71330523	71640228	-	SDK2	protein_coding	54549	265.4	727.625	2.74161	1.45503	496.513	0.98814	1.45551	0.497411	1.98656	0.0469706	0.287485
ENSG00000100003	22	30792846	30821305	+	SEC14L2	protein_coding	23541	128.389	352.344	2.74435	1.45646	240.366	1.2451	1.45541	0.37479	3.32214	0.000893303	0.0221721
ENSG00000172927	11	69061605	69182494	+	MYEOV	protein_coding	26579	61.5759	169.002	2.74461	1.4566	115.289	1.27296	1.46067	0.356788	3.56784	0.000359939	0.011108
ENSG00000129465	14	24805227	24809251	-	RIPK3	protein_coding	11035	252.688	694.816	2.7497	1.45928	473.752	1.21957	1.45893	0.394794	3.08912	0.00200753	0.0398443
ENSG00000130558	9	137967268	138013025	+	OLFM1	protein_coding	10439	157.932	434.761	2.75284	1.46092	296.346	1.29264	1.4588	0.338693	3.81655	0.000135328	0.00519075
ENSG00000023171	11	123396344	123498482	+	GRAMD1B	protein_coding	57476	692.849	1907.91	2.75371	1.46138	1300.38	1.31869	1.46061	0.315872	4.17475	2.9831e-05	0.00153221
ENSG00000103257	16	87863629	87903094	-	SLC7A5	protein_coding	8140	1602.68	4428.27	2.76303	1.46625	3015.48	1.11484	1.46622	0.45487	2.4509	0.01425	0.147041
ENSG00000106565	7	150488373	150498448	-	TMEM176B	protein_coding	28959	21.8959	60.7223	2.77322	1.47156	41.3091	1.18998	1.4634	0.414993	2.86747	0.00413769	0.0658424
ENSG00000188522	17	18872102	18908117	-	FAM83G	protein_coding	644815	652.224	1810.09	2.77526	1.47262	1231.16	1.3153	1.47228	0.329144	3.99613	6.43859e-05	0.00288329
ENSG00000229715	13	32420978	32527609	+	EEF1DP3	pseudogene	NA	6.92684	19.257	2.78005	1.47511	13.0919	0.979007	1.44744	0.497572	1.96757	0.0491174	0.293558
ENSG00000158856	8	21906506	21940038	+	DMTN	protein_coding	2039	18.528	51.7513	2.79314	1.48189	35.1396	1.28855	1.47502	0.353679	3.64327	0.000269195	0.00900161
ENSG00000150687	11	86502101	86663952	+	PRSS23	protein_coding	11098	7650.57	21397.7	2.79688	1.48382	14524.1	1.18627	1.4838	0.426757	2.77972	0.00544053	0.0788987
ENSG00000236824	2	47558199	47571656	+	BCYRN1	lincRNA	NA	61.7386	172.693	2.79717	1.48397	117.216	1.04926	1.48216	0.484238	2.16683	0.0302476	0.228047
ENSG00000144583	2	217122588	217236750	-	2017-03-04	protein_coding	57574	1865.46	5222.59	2.79962	1.48523	3544.03	1.31969	1.48512	0.335531	3.93315	8.38412e-05	0.00355786
ENSG00000214212	19	10947251	10980466	+	C19orf38	protein_coding	255809	7.87268	22.0691	2.80325	1.4871	14.9709	0.999589	1.49577	0.501208	1.99436	0.0461128	0.285991
ENSG00000178038	3	46710487	46735194	-	ALS2CL	protein_coding	259173	143.655	403.375	2.80794	1.48951	273.515	1.31564	1.49184	0.344219	3.82209	0.000132324	0.00511586
ENSG00000100292	22	35776354	35790207	+	HMOX1	protein_coding	3162	8655.11	24312.1	2.80898	1.49005	16483.6	1.29738	1.49002	0.357788	3.62611	0.000287727	0.00947904
ENSG00000184992	12	125478246	125515777	+	BRI3BP	protein_coding	140707	236.532	665.349	2.81294	1.49208	450.94	1.37626	1.48994	0.283085	4.86166	1.16406e-06	9.30363e-05
ENSG00000080823	14	102690837	102771537	-	MOK	protein_coding	5891	219.029	617.098	2.81743	1.49438	418.064	0.995781	1.49462	0.502293	1.98247	0.0474266	0.288431
ENSG00000054967	11	73087309	73108519	+	RELT	protein_coding	84957	89.3789	252.365	2.82354	1.49751	170.872	1.27415	1.49477	0.377964	3.3711	0.000748686	0.0197103
ENSG00000181031	17	62293	236045	-	RPH3AL	protein_coding	9501	41.4534	117.059	2.82387	1.49767	79.2561	1.00501	1.49653	0.50012	2.00953	0.0444808	0.280333
ENSG00000268034	19	42012068	42012814	+	AC005795.1	pseudogene	NA	9.78028	27.6686	2.82901	1.5003	18.7244	1.06062	1.50901	0.486445	2.18034	0.0292321	0.224152
ENSG00000147100	X	73641085	73753752	+	SLC16A2	protein_coding	6567	3040.13	8614.86	2.83372	1.50269	5827.5	1.3676	1.50269	0.305102	4.48243	7.37992e-06	0.000459039
ENSG00000108932	17	66263167	66287408	-	SLC16A6	protein_coding	9120	93.3079	265.612	2.84662	1.50925	179.46	1.37475	1.5055	0.300166	4.57994	4.65099e-06	0.000311634
ENSG00000172508	11	67182439	67193078	+	CARNS1	protein_coding	57571	6.35109	18.0873	2.84791	1.5099	12.2192	1.03928	1.49651	0.490155	2.12031	0.0339802	0.241768
ENSG00000112183	6	17281577	17294106	+	RBM24	protein_coding	221662	430.312	1229.7	2.85769	1.51485	830.007	1.25833	1.51393	0.399276	3.15154	0.00162411	0.0345423
ENSG00000119681	14	74964873	75079306	-	LTBP2	protein_coding	4053	18691.1	53602.8	2.86782	1.51995	36147	1.42231	1.51992	0.261521	5.43862	5.3696e-08	6.53396e-06
ENSG00000183023	2	40324410	40838193	-	SLC8A1	protein_coding	6546	521.081	1496.02	2.871	1.52155	1008.55	1.21225	1.52087	0.428573	2.82858	0.00467551	0.0718997
ENSG00000158859	1	161154098	161168846	-	ADAMTS4	protein_coding	9507	311.306	895.735	2.87735	1.52474	603.52	1.32185	1.52294	0.360882	3.66284	0.000249435	0.00850034
ENSG00000255823	11	10529434	10530723	-	MTRNR2L8	protein_coding	100463486	45.0888	129.882	2.88058	1.52636	87.4853	1.17267	1.52007	0.447009	2.62337	0.00870655	0.107987
ENSG00000107796	10	90694831	90751147	-	ACTA2	protein_coding	59	1631.15	4722.49	2.89519	1.53366	3176.82	1.05205	1.53368	0.494361	2.12811	0.0333282	0.239142
ENSG00000122863	10	73724123	73773322	+	CHST3	protein_coding	9469	1968.16	5710.72	2.90156	1.53683	3839.44	1.397	1.53677	0.306692	4.55505	5.2373e-06	0.000344444
ENSG00000227195	20	26167556	26232162	-	MIR663A	processed_transcript	284801	914.984	2659.76	2.90689	1.53948	1787.37	1.21988	1.53895	0.431998	2.82382	0.00474546	0.0721156
ENSG00000182319	8	8175258	8244008	-	SGK223	protein_coding	NA	228.487	664.201	2.90696	1.53951	446.344	1.1455	1.53943	0.464839	2.46429	0.0137285	0.143716
ENSG00000011422	19	44150247	44174699	-	PLAUR	protein_coding	5329	1375.22	4003.37	2.91107	1.54155	2689.3	1.36991	1.54134	0.335289	4.08578	4.39295e-05	0.00209908
ENSG00000163431	1	201865580	201915715	-	LMOD1	protein_coding	25802	277.158	809.799	2.92179	1.54685	543.479	1.2547	1.54653	0.416968	3.0091	0.00262025	0.0479473
ENSG00000105963	7	937540	995043	-	ADAP1	protein_coding	11033	16.8635	49.3013	2.92355	1.54772	33.0824	1.10193	1.55122	0.482849	2.28213	0.0224816	0.192639
ENSG00000129467	14	24787555	24804299	-	ADCY4	protein_coding	196883	489.129	1430.46	2.92451	1.5482	959.796	1.30213	1.54809	0.3897	3.34136	0.000833681	0.0211964
ENSG00000230362	3	175695285	175696358	-	RP11-809F4.2	pseudogene	NA	5.92949	17.3644	2.92848	1.55015	11.6469	1.07292	1.53347	0.487099	2.20268	0.0276175	0.217127
ENSG00000167972	16	2325882	2390747	-	ABCA3	protein_coding	21	60.4432	177.227	2.93212	1.55194	118.835	1.22465	1.55566	0.43626	2.80716	0.00499805	0.0747945
ENSG00000117595	1	209959036	209979465	-	IRF6	protein_coding	3664	18.2845	53.7794	2.94126	1.55643	36.032	1.05634	1.54847	0.495394	2.13232	0.0329807	0.237597
ENSG00000180921	8	144806103	144815971	-	FAM83H	protein_coding	286077	187.132	550.709	2.9429	1.55724	368.92	1.42167	1.55771	0.301152	4.72077	2.34949e-06	0.000172325
ENSG00000264462	21	9825832	9826011	+	MIR3648	miRNA	103504731	82.701	243.737	2.94721	1.55935	163.219	1.14979	1.55451	0.467241	2.46081	0.0138623	0.144728
ENSG00000227295	1	158145640	158147545	-	ELL2P1	pseudogene	NA	8.89398	26.2483	2.95125	1.56132	17.5712	1.26331	1.55152	0.413136	3.05785	0.00222928	0.0428151
ENSG00000119938	10	93388199	93392811	-	PPP1R3C	protein_coding	5507	1327.32	3934.44	2.96421	1.56765	2630.88	1.45419	1.56753	0.276258	5.26388	1.41046e-07	1.54225e-05
ENSG00000128591	7	128470431	128499328	+	FLNC	protein_coding	2318	15086.3	44759.2	2.96688	1.56895	29922.7	1.40164	1.56893	0.329172	4.25807	2.06202e-05	0.00111031
ENSG00000128298	22	38480896	38506677	-	BAIAP2L2	protein_coding	80115	93.6191	278.043	2.96994	1.57043	185.831	1.14043	1.56814	0.474252	2.40469	0.0161861	0.158857
ENSG00000239776	12	127650616	127650672	-	AC079949.1	miRNA	NA	3249.21	9673.51	2.97719	1.57395	6461.36	1.03371	1.57385	0.505647	2.04434	0.0409203	0.268454
ENSG00000179859	17	7816642	7819271	-	AC025335.1	antisense	284023	75.4241	224.671	2.97876	1.57471	150.047	1.28187	1.57363	0.414033	3.09607	0.00196107	0.0393163
ENSG00000232480	1	218517538	218519020	-	RP11-224O19.2	antisense	728463	3.72846	11.1101	2.97981	1.57522	7.41928	1.0512	1.58848	0.503426	2.08809	0.0367893	0.251727
ENSG00000125148	16	56642111	56643409	+	MT2A	protein_coding	4502	8300.72	24748.7	2.98151	1.57604	16524.7	1.4556	1.57601	0.283354	5.13705	2.79086e-07	2.81025e-05
ENSG00000165804	14	21558205	21572881	-	ZNF219	protein_coding	51222	358.231	1073.7	2.99723	1.58363	715.966	1.45104	1.58349	0.295284	4.91406	8.92086e-07	7.64406e-05
ENSG00000157168	8	31496902	32622548	+	NRG1	protein_coding	3084	912.73	2743.05	3.00532	1.58752	1827.89	1.51544	1.58753	0.222115	6.82276	8.93048e-12	2.79242e-09
ENSG00000115226	2	27714750	27718112	-	FNDC4	protein_coding	64838	357.945	1077.48	3.01019	1.58985	717.713	1.38546	1.58928	0.356473	3.88657	0.000101669	0.0040904
ENSG00000136114	13	52951305	52980629	-	THSD1	protein_coding	55901	178.548	537.813	3.01214	1.59079	358.18	1.42054	1.59187	0.330474	4.29848	1.71975e-05	0.000948951
ENSG00000064655	20	45523263	45817492	+	EYA2	protein_coding	2139	11.9291	36.0157	3.01913	1.59413	23.9724	1.02162	1.575	0.507701	2.01224	0.044195	0.279719
ENSG00000053438	20	36149617	36152092	+	NNAT	protein_coding	4826	15.2238	46.15	3.03143	1.6	30.6869	1.25472	1.59317	0.434809	2.88568	0.00390567	0.0631676
ENSG00000163888	3	183977001	183979251	-	CAMK2N2	protein_coding	94032	8.90356	27.0542	3.03858	1.6034	17.9789	1.26815	1.62177	0.439406	2.88606	0.00390095	0.0631486
ENSG00000175084	2	220283099	220291461	+	DES	protein_coding	1674	32.6359	99.46	3.04756	1.60766	66.0479	1.06033	1.60883	0.504692	2.10095	0.0356457	0.247875
ENSG00000224163	7	128552714	128554117	-	RP11-309L24.6	pseudogene	NA	19.6961	60.0761	3.05016	1.60888	39.8861	1.35596	1.60463	0.384964	3.52232	0.000427791	0.0126864
ENSG00000159176	1	201452658	201478584	-	CSRP1	protein_coding	1465	3850.94	11773.2	3.05723	1.61222	7812.06	1.20245	1.61223	0.463791	2.59265	0.00952399	0.113792
ENSG00000139211	12	47469490	47473734	-	AMIGO2	protein_coding	347902	693.359	2122.73	3.06152	1.61425	1408.04	1.18507	1.61393	0.470467	2.51893	0.0117713	0.130523
ENSG00000254667	11	123301058	123306427	+	AP000783.1	protein_coding	NA	61.7646	189.303	3.0649	1.61584	125.534	1.40857	1.61226	0.353829	3.98093	6.86466e-05	0.00302672
ENSG00000261452	2	25380063	25382006	+	RP11-509E16.1	lincRNA	NA	20.6387	63.278	3.06599	1.61635	41.9583	1.30911	1.6079	0.413551	3.16555	0.00154793	0.0332394
ENSG00000140545	15	89441916	89456642	-	MFGE8	protein_coding	4240	4600.93	14157	3.077	1.62152	9378.98	1.32669	1.62153	0.411079	3.22735	0.00124944	0.0282241
ENSG00000228544	9	139698379	139703300	-	CCDC183-AS1	antisense	100131193	10.4512	32.1772	3.07882	1.62238	21.3142	1.27893	1.62415	0.435205	2.93869	0.00329598	0.0565566
ENSG00000251593	5	25909612	25911343	+	MSNP1	pseudogene	NA	13.8118	42.5545	3.08103	1.62341	28.1831	1.23606	1.60486	0.446873	2.76602	0.00567454	0.0813903
ENSG00000198756	1	183898796	184006863	-	COLGALT2	protein_coding	23127	167.45	516.564	3.08488	1.62522	342.007	1.30225	1.62294	0.424154	3.07024	0.00213889	0.0417067
ENSG00000258366	20	62289163	62328416	+	RTEL1	protein_coding	51750	5.39412	16.6874	3.09364	1.6293	11.0408	1.22003	1.64158	0.464197	2.62827	0.00858211	0.106815
ENSG00000115902	2	65215611	65250999	+	SLC1A4	protein_coding	6509	535.779	1659.28	3.09695	1.63085	1097.53	1.429	1.63006	0.350594	4.07593	4.5831e-05	0.00216097
ENSG00000144230	2	128403439	128410213	+	GPR17	protein_coding	2840	3.27179	10.1365	3.09816	1.63141	6.70415	1.02444	1.65544	0.516608	1.98301	0.0473669	0.288228
ENSG00000159200	21	35885440	35987441	-	RCAN1	protein_coding	1827	1689.79	5236.08	3.09866	1.63164	3462.93	1.48767	1.6313	0.302215	4.92257	8.54152e-07	7.39007e-05
ENSG00000068078	4	1795034	1810599	+	FGFR3	protein_coding	2261	19.5871	60.7177	3.09989	1.63222	40.1524	1.28411	1.64367	0.440462	2.91536	0.00355278	0.0593451
ENSG00000074211	4	6322305	6565327	-	PPP2R2C	protein_coding	5522	14.9819	46.4695	3.10171	1.63306	30.7257	1.08091	1.62101	0.501281	2.1563	0.0310602	0.23182
ENSG00000162073	16	3019246	3023490	+	PAQR4	protein_coding	124222	100.005	311.249	3.11234	1.638	205.627	1.50526	1.63592	0.289024	5.2081	1.90787e-07	2.03617e-05
ENSG00000221878	19	43428286	43441330	-	PSG7	polymorphic_pseudogene	5676	16.5205	51.4456	3.11405	1.63879	33.983	1.35941	1.64776	0.404882	3.35756	0.000786347	0.0203707
ENSG00000180155	8	143845752	143859640	-	LYNX1	protein_coding	66004	676.924	2115.5	3.12516	1.64393	1396.21	1.3714	1.64418	0.396514	3.45864	0.000542914	0.0153837
ENSG00000233901	9	132094579	132121817	+	RP11-65J3.1	lincRNA	100506119	79.8732	250.768	3.13958	1.65057	165.321	1.21004	1.65129	0.471212	2.56794	0.0102305	0.119566
ENSG00000227963	1	110828997	110881793	-	RP5-1074L1.1	antisense	440600	4.06022	12.7627	3.14335	1.6523	8.41146	1.06533	1.63745	0.506517	2.10324	0.0354445	0.247463
ENSG00000226958	X	108297361	108297792	-	CTD-2328D6.1	pseudogene	NA	37134.7	116983	3.15024	1.65546	77059.1	1.29708	1.65545	0.438791	2.95604	0.0031162	0.0543977
ENSG00000187678	5	141689992	141706020	-	SPRY4	protein_coding	81848	1048.74	3308.17	3.15442	1.65737	2178.46	1.34092	1.65725	0.41878	3.20196	0.00136497	0.0302254
ENSG00000185420	1	245912642	246670614	-	SMYD3	protein_coding	64754	521.774	1646.47	3.15552	1.65788	1084.12	1.30267	1.65798	0.437178	2.97972	0.00288513	0.0515247
ENSG00000167703	17	1472561	1532180	-	SLC43A2	protein_coding	124935	220.089	695.594	3.16052	1.66016	457.841	1.50785	1.65961	0.307337	4.9062	9.28587e-07	7.88105e-05
ENSG00000169213	1	52373628	52456436	-	RAB3B	protein_coding	5865	4291.79	13587.3	3.16589	1.66261	8939.56	1.51563	1.66255	0.302726	5.00661	5.53958e-07	4.9614e-05
ENSG00000113211	5	140529683	140532868	+	PCDHB6	protein_coding	56130	5.86995	18.6104	3.17046	1.66469	12.2402	1.22344	1.66505	0.469259	2.60717	0.00912927	0.110914
ENSG00000132821	20	36531499	36573752	+	VSTM2L	protein_coding	128434	36.8684	116.925	3.17141	1.66513	76.8967	1.2235	1.66713	0.470487	2.60049	0.00930906	0.112409
ENSG00000165929	14	92246095	92333880	-	TC2N	protein_coding	123036	4.8093	15.336	3.18883	1.67303	10.0727	1.04035	1.6455	0.512616	2.02949	0.0424082	0.273054
ENSG00000222041	2	87754887	87906324	+	LINC00152	lincRNA	112597	618.739	1976.69	3.19471	1.67569	1297.72	1.42068	1.67546	0.382762	3.71165	0.000205917	0.00731086
ENSG00000222041	2	87754887	87906324	+	LINC00152	lincRNA	541471	618.739	1976.69	3.19471	1.67569	1297.72	1.42068	1.67546	0.382762	3.71165	0.000205917	0.00731086
ENSG00000025423	12	57145945	57181574	+	HSD17B6	protein_coding	8630	13.8118	44.1343	3.19542	1.676	28.973	1.13945	1.67693	0.49653	2.29482	0.0217435	0.18903
ENSG00000258947	16	89987800	90005169	+	TUBB3	protein_coding	10381	43.9734	140.522	3.19562	1.6761	92.2478	1.4359	1.67772	0.374173	3.83753	0.000124279	0.00485753
ENSG00000166317	10	75404639	75423561	-	SYNPO2L	protein_coding	79933	37.7446	120.953	3.20452	1.68011	79.349	1.04255	1.6819	0.516886	2.01699	0.0436966	0.277847
ENSG00000131650	16	3013945	3018384	+	KREMEN2	protein_coding	79412	4.28351	13.7363	3.20678	1.68113	9.00989	1.15645	1.66137	0.488302	2.3683	0.0178699	0.168516
ENSG00000095752	19	55875757	55881831	-	IL11	protein_coding	3589	158.562	508.668	3.20801	1.68168	333.615	1.29772	1.68199	0.447207	2.90183	0.0037099	0.061054
ENSG00000144063	2	110841447	110874143	-	MALL	protein_coding	7851	74.8587	240.518	3.21296	1.6839	157.689	1.37681	1.68638	0.412415	3.3384	0.000842621	0.0213932
ENSG00000122641	7	41724712	41742706	-	INHBA	protein_coding	3624	1051.9	3387.2	3.22007	1.68709	2219.55	1.36847	1.68675	0.416917	3.28236	0.00102941	0.024594
ENSG00000176170	17	74372665	74383941	+	SPHK1	protein_coding	8877	1069.82	3448.1	3.22306	1.68843	2258.96	1.39454	1.68836	0.404058	3.45133	0.000557837	0.0157642
ENSG00000128805	10	49654077	49864310	-	ARHGAP22	protein_coding	58504	1185.82	3826.27	3.2267	1.69006	2506.04	1.52182	1.68991	0.319163	4.76817	1.85909e-06	0.000142208
ENSG00000226287	22	21055220	21058894	+	TMEM191A	processed_transcript	84222	10.3459	33.4761	3.23568	1.69407	21.911	1.23382	1.70519	0.475678	2.59382	0.00949169	0.113613
ENSG00000240764	5	140868808	140892546	+	PCDHGC5	protein_coding	56097	91.1026	294.85	3.23646	1.69442	192.976	1.37814	1.69163	0.413796	3.33048	0.000866949	0.0218043
ENSG00000183688	17	289769	295730	-	FAM101B	protein_coding	359845	1538.8	4980.4	3.23655	1.69446	3259.6	1.58755	1.69428	0.259165	6.12562	9.03286e-10	1.65972e-07
ENSG00000058085	1	183155373	183214035	+	LAMC2	protein_coding	3918	99.0723	320.95	3.23956	1.6958	210.011	1.11467	1.69323	0.504857	2.2079	0.0272515	0.215367
ENSG00000130066	X	23801290	23804343	+	SAT1	protein_coding	6303	1129.85	3668.65	3.24704	1.69912	2399.25	1.52502	1.69903	0.323326	4.71665	2.3976e-06	0.000174418
ENSG00000171346	17	39669995	39678781	-	KRT15	protein_coding	3866	9.53783	31.2763	3.27919	1.71334	20.4071	1.30554	1.70378	0.449209	2.9063	0.00365729	0.0608058
ENSG00000141510	17	7565097	7590856	-	TP53	protein_coding	7157	245.859	806.671	3.28103	1.71415	526.265	1.58512	1.71616	0.283269	5.5958	2.19611e-08	3.10644e-06
ENSG00000125968	20	30193086	30194318	+	ID1	protein_coding	3397	1980.68	6500	3.2817	1.71444	4240.34	1.39258	1.71448	0.416125	3.34655	0.000818251	0.0209842
ENSG00000118271	18	29171689	29178974	+	TTR	protein_coding	7276	5.14585	16.8897	3.2822	1.71466	11.0178	1.1368	1.70428	0.50058	2.27097	0.0231488	0.196094
ENSG00000170989	1	101702444	101707074	+	S1PR1	protein_coding	1901	707.818	2335.1	3.29901	1.72203	1521.46	1.47834	1.72154	0.371271	3.98185	6.83818e-05	0.00302424
ENSG00000139438	12	110152033	110208312	+	FAM222A	protein_coding	84915	16.7954	55.557	3.30787	1.7259	36.1762	1.42447	1.73423	0.407561	3.4951	0.000473879	0.0137968
ENSG00000260101	2	64749321	64751227	-	RP11-568N6.1	lincRNA	NA	5.69081	18.8427	3.31108	1.7273	12.2668	1.26093	1.74846	0.476527	2.64609	0.00814279	0.103295
ENSG00000259146	14	71759442	71788531	-	RP1-261D10.2	antisense	NA	16.5275	54.9597	3.32535	1.73351	35.7436	1.31318	1.72358	0.452642	2.90113	0.00371816	0.0611335
ENSG00000153162	6	7727030	7881655	+	BMP6	protein_coding	654	10.8175	36.0699	3.3344	1.73743	23.4437	1.41408	1.73557	0.412615	3.42713	0.000609993	0.0168172
ENSG00000132359	17	2680350	2941033	+	RAP1GAP2	protein_coding	23108	37.8668	126.53	3.34144	1.74047	82.1982	1.37307	1.74092	0.4345	3.16012	0.00157705	0.0337429
ENSG00000261573	1	198626682	198636190	-	RP11-553K8.5	antisense	NA	9.59686	32.1147	3.34637	1.7426	20.8558	1.14868	1.75242	0.505474	2.27248	0.0230578	0.195602
ENSG00000102265	X	47441712	47446188	+	TIMP1	protein_coding	7076	11008.8	37126.1	3.37239	1.75377	24067.5	1.57608	1.75375	0.321789	4.89786	9.68847e-07	8.14517e-05
ENSG00000175426	5	95726119	95769847	-	PCSK1	protein_coding	5122	20.7976	70.2823	3.37934	1.75674	45.54	1.31133	1.75325	0.461812	2.83954	0.00451786	0.070202
ENSG00000002933	7	150497491	150502208	+	TMEM176A	protein_coding	55365	13.6846	46.5967	3.40504	1.76767	30.1407	1.25643	1.75486	0.479281	2.62149	0.00875466	0.108207
ENSG00000229472	20	32668955	32669754	+	RP1-64K7.4	antisense	NA	6.16767	21.0126	3.40689	1.76845	13.5901	1.28415	1.74866	0.468623	2.74026	0.00613904	0.0856821
ENSG00000115138	2	25383722	25391772	-	POMC	protein_coding	5443	8.07681	27.5981	3.41695	1.77271	17.8374	1.16778	1.75001	0.500504	2.33322	0.0196367	0.178998
ENSG00000254002	8	23583844	23600555	-	RP11-213G6.2	lincRNA	NA	5.41328	18.6108	3.43798	1.78156	12.012	1.20063	1.76923	0.495778	2.42172	0.0154474	0.154069
ENSG00000163735	4	74861359	74864496	-	CXCL5	protein_coding	6374	877.034	3019.78	3.44317	1.78374	1948.41	1.3334	1.78397	0.462657	2.88206	0.00395088	0.0634956
ENSG00000182541	22	31608225	31676066	+	LIMK2	protein_coding	3985	441.025	1520.86	3.44848	1.78596	980.944	1.58746	1.78547	0.33477	4.74193	2.1169e-06	0.000156554
ENSG00000184599	1	113263041	113269857	+	FAM19A3	protein_coding	284467	5.18041	17.8795	3.45137	1.78717	11.53	1.12309	1.76627	0.511027	2.19771	0.0279697	0.218834
ENSG00000248610	5	129475724	129477643	+	HSPA8P4	pseudogene	NA	5.18041	17.9604	3.46698	1.79368	11.5704	1.03426	1.79394	0.525859	1.96681	0.0492051	0.293895
ENSG00000184260	1	149858525	149858961	+	HIST2H2AC	protein_coding	8338	8.87379	30.7734	3.46789	1.79406	19.8236	1.12747	1.76853	0.510859	2.207	0.027314	0.215501
ENSG00000168298	6	26156559	26157343	+	HIST1H1E	protein_coding	3008	17.9368	62.3906	3.47835	1.7984	40.1637	1.15008	1.78806	0.509546	2.25707	0.0240036	0.200474
ENSG00000198750	7	74807499	74867509	-	GATSL2	protein_coding	NA	8.82007	30.8016	3.49222	1.80414	19.8108	1.41416	1.78298	0.429774	3.29047	0.00100022	0.0241884
ENSG00000257671	12	52638832	52641232	-	RP3-416H24.1	antisense	NA	11.2078	39.2315	3.50039	1.80751	25.2197	1.19727	1.81037	0.503212	2.37927	0.0173472	0.166315
ENSG00000105063	19	55741148	55770363	-	PPP6R1	protein_coding	22870	989.017	3463.86	3.50233	1.80831	2226.44	1.69518	1.80832	0.258334	6.56195	5.31095e-11	1.41279e-08
ENSG00000116852	1	200938520	200992828	-	KIF21B	protein_coding	23046	2.92993	10.4314	3.5603	1.832	6.68067	1.09858	1.84267	0.521904	2.10495	0.0352955	0.246985
ENSG00000137699	11	119981983	120056237	-	TRIM29	protein_coding	23650	15.2377	54.2927	3.56305	1.83311	34.7652	1.35094	1.83969	0.469693	2.87622	0.00402471	0.064502
ENSG00000227028	2	40013593	40482349	+	SLC8A1-AS1	antisense	100128590	5.21019	18.5662	3.56343	1.83327	11.8882	1.19941	1.83808	0.50571	2.37174	0.0177046	0.167945
ENSG00000131737	17	39533902	39538655	-	KRT34	protein_coding	3885	771.257	2748.82	3.56408	1.83353	1760.04	1.19264	1.83359	0.507514	2.34996	0.0187756	0.173838
ENSG00000110427	11	33563618	33695648	+	KIAA1549L	protein_coding	25758	984.903	3530.32	3.58443	1.84175	2257.61	1.51891	1.84138	0.404953	3.75082	0.000176254	0.00644578
ENSG00000245275	5	153708997	153825410	-	SAP30L-AS1	antisense	NA	11.0849	40.1039	3.61787	1.85514	25.5944	1.52492	1.85251	0.404967	3.76555	0.000166185	0.00619646
ENSG00000187498	13	110801318	110959496	-	COL4A1	protein_coding	1282	2697.65	9793.53	3.6304	1.86013	6245.59	1.35535	1.86012	0.473341	2.86337	0.00419161	0.0663473
ENSG00000068615	2	86441116	86565206	-	REEP1	protein_coding	65055	3.74334	13.7363	3.66952	1.87559	8.73981	1.26643	1.85535	0.493588	2.56576	0.010295	0.120084
ENSG00000185972	9	36169389	36171329	+	CCIN	protein_coding	881	65.5939	240.749	3.6703	1.8759	153.172	1.5361	1.8734	0.408986	3.75586	0.000172744	0.00636121
ENSG00000154928	3	134316643	134979309	+	EPHB1	protein_coding	2047	207.818	764.419	3.67831	1.87904	486.119	1.74854	1.87838	0.27046	6.46504	1.01274e-10	2.37502e-08
ENSG00000142661	1	24382525	24438665	-	MYOM3	protein_coding	127294	12.7819	47.2188	3.69419	1.88526	30.0004	1.1785	1.87095	0.51324	2.29619	0.0216648	0.188695
ENSG00000123901	11	94110477	94134585	-	GPR83	protein_coding	10888	2.69706	9.97299	3.69772	1.88664	6.33502	1.13056	1.86207	0.51855	2.18023	0.0292405	0.224152
ENSG00000096696	6	7541808	7586950	+	DSP	protein_coding	1832	4554.39	16847.7	3.69921	1.88722	10701	1.52486	1.88717	0.419558	3.63445	0.000278573	0.00924583
ENSG00000257219	12	76653619	76698911	+	RP11-54A9.1	lincRNA	NA	46.3893	171.697	3.70122	1.888	109.043	1.3816	1.88844	0.471427	2.93067	0.00338236	0.0573039
ENSG00000266306	17	26596229	26599391	-	CTD-2008P7.6	pseudogene	NA	2.96928	10.995	3.70291	1.88866	6.98213	1.16508	1.89809	0.517258	2.25241	0.0242963	0.201808
ENSG00000197046	18	43405477	43424045	+	SIGLEC15	protein_coding	284266	62.7635	232.443	3.70348	1.88888	147.603	1.06085	1.88738	0.528386	2.00773	0.0446725	0.281293
ENSG00000158560	7	95401866	95739634	+	DYNC1I1	protein_coding	1780	65.2559	242.3	3.71307	1.89261	153.778	1.62303	1.89203	0.371843	4.36482	1.27226e-05	0.000726776
ENSG00000253357	5	167148368	167156129	+	CTB-78F1.2	sense_intronic	NA	4.28351	15.9583	3.72552	1.89744	10.1209	1.34681	1.88288	0.478289	2.81589	0.00486422	0.0732841
ENSG00000127585	16	742500	755829	-	FBXL16	protein_coding	146330	8.86045	33.1792	3.74464	1.90483	21.0198	1.42662	1.88847	0.456011	3.12847	0.00175719	0.0364516
ENSG00000111186	12	1639057	1756409	+	WNT5B	protein_coding	81029	3013.39	11290.6	3.74682	1.90567	7152.01	1.4778	1.90565	0.444309	3.32606	0.000880816	0.0219871
ENSG00000083454	17	3575493	3599698	-	P2RX5	protein_coding	5026	15.4933	58.0701	3.74807	1.90615	36.7817	1.46689	1.91004	0.448636	3.26967	0.00107674	0.0254438
ENSG00000148053	9	87283466	87638505	+	NTRK2	protein_coding	4915	13.7241	51.4611	3.74968	1.90677	32.5926	1.04566	1.90581	0.530028	1.97284	0.0485135	0.291834
ENSG00000170442	12	52643084	52702947	+	KRT86	protein_coding	3892	4.36272	16.4572	3.77223	1.91542	10.41	1.3251	1.91975	0.490217	2.70309	0.00686987	0.0929701
ENSG00000176532	7	29603427	29606911	+	PRR15	protein_coding	222171	8.03643	30.4441	3.78827	1.92154	19.2403	1.47828	1.90813	0.443084	3.33635	0.000848869	0.0214297
ENSG00000162591	1	3406484	3528059	-	MEGF6	protein_coding	1953	1185.57	4515.31	3.80857	1.92925	2850.44	1.69812	1.92937	0.34625	4.90432	9.37496e-07	7.91896e-05
ENSG00000171435	12	117890817	118406788	-	KSR2	protein_coding	283455	3.27179	12.494	3.81872	1.93309	7.88292	1.12901	1.93451	0.524026	2.15449	0.031202	0.232198
ENSG00000099337	19	38810484	38819660	+	KCNK6	protein_coding	9424	128.851	492.604	3.82305	1.93472	310.728	1.64638	1.93248	0.378281	4.35226	1.3474e-05	0.00076237
ENSG00000266043	12	1769481	1769546	-	MIR3649	miRNA	100500816	8.53569	32.6665	3.82704	1.93623	20.6011	1.05202	1.93466	0.530481	1.98313	0.0473524	0.288228
ENSG00000259450	15	39480639	39486510	-	RP11-265N7.1	lincRNA	NA	22.9328	87.8806	3.83209	1.93813	55.4067	1.49681	1.93252	0.444164	3.36996	0.000751792	0.0197628
ENSG00000137142	9	38408991	38424444	-	IGFBPL1	protein_coding	347252	4.35314	16.72	3.84089	1.94144	10.5366	1.16924	1.91617	0.517869	2.25779	0.0239586	0.200382
ENSG00000135324	6	84743475	84800600	+	MRAP2	protein_coding	112609	92.2883	355.034	3.84701	1.94374	223.661	1.67857	1.94261	0.365122	4.59728	4.28051e-06	0.000288983
ENSG00000108602	17	19641297	19652256	-	ALDH3A1	protein_coding	218	42.1919	162.413	3.84939	1.94463	102.302	1.45295	1.94284	0.461882	3.14572	0.00165679	0.034987
ENSG00000269430	21	45879814	45882078	+	LRRC3DN	protein_coding	NA	53.1394	205.188	3.86132	1.94909	129.164	1.62049	1.95044	0.399323	4.0581	4.9473e-05	0.00230827
ENSG00000272349	13	102369198	102369728	-	RP11-397O8.7	lincRNA	NA	3.80716	14.7261	3.86801	1.95159	9.26665	1.24031	1.9201	0.506921	2.44675	0.0144153	0.148254
ENSG00000249641	12	54329112	54333427	-	HOXC13-AS	antisense	100874366	9.48514	36.7503	3.87452	1.95402	23.1177	1.34282	1.94625	0.49109	2.73436	0.00625008	0.0866889
ENSG00000101670	18	47087069	47119272	+	LIPG	protein_coding	9388	3.24253	12.6676	3.90671	1.96596	7.95508	1.27453	1.94528	0.503722	2.53022	0.0113992	0.128425
ENSG00000232600	8	145660602	145665354	+	AC084125.4	antisense	NA	12.4438	48.7074	3.91418	1.96871	30.5756	1.55513	1.97133	0.433401	3.58821	0.00033295	0.0105403
ENSG00000179219	16	85316564	85319569	+	LINC00311	lincRNA	NA	2.6625	10.4536	3.92622	1.97314	6.55803	1.22856	1.99477	0.516696	2.37772	0.01742	0.166549
ENSG00000260879	1	108742548	108744113	+	RP11-483I13.5	antisense	NA	2.71674	10.7447	3.95499	1.98367	6.7307	1.17795	1.96985	0.520524	2.263	0.0236354	0.198611
ENSG00000135480	12	52626304	52645970	+	KRT7	protein_coding	3855	1238.44	4908.69	3.96362	1.98682	3073.56	1.35101	1.98689	0.496285	2.72225	0.00648397	0.0890322
ENSG00000149380	11	73946846	74022702	-	P4HA3	protein_coding	283208	167.222	664.499	3.97376	1.9905	415.86	1.86587	1.9902	0.258028	7.23129	4.7843e-13	1.93797e-10
ENSG00000133488	22	30884900	30901698	-	SEC14L4	protein_coding	284904	6.16715	24.5151	3.97512	1.991	15.3411	1.45488	2.00017	0.472585	3.07856	0.00208007	0.0409418
ENSG00000158050	2	96808905	96811179	-	DUSP2	protein_coding	1844	7.87747	31.3191	3.97578	1.99124	19.5983	1.22958	1.99176	0.516643	2.37994	0.0173156	0.166102
ENSG00000197614	12	8789942	8815484	-	MFAP5	protein_coding	8076	363.058	1449.15	3.99152	1.99694	906.107	1.55271	1.99653	0.442605	3.50811	0.000451297	0.0132512
ENSG00000251705	Y	10037764	10037915	+	RNA5-8SP6	rRNA	NA	117.676	470.414	3.99755	1.99911	294.045	1.2145	1.99769	0.519483	2.33789	0.0193927	0.177614
ENSG00000151136	12	107712190	108053419	+	BTBD11	protein_coding	121551	73.6374	294.874	4.00441	2.00159	184.256	1.6808	1.99875	0.38926	4.31794	1.5749e-05	0.000877172
ENSG00000255568	21	40685887	40686886	-	BRWD1-IT2	sense_intronic	103091865	2.17127	8.72662	4.01914	2.00689	5.44894	1.11318	1.9885	0.527725	2.1094	0.0349099	0.24525
ENSG00000128045	4	53728457	53733000	+	RASL11B	protein_coding	65997	8.80622	35.4922	4.03036	2.01091	22.1492	1.30885	1.98787	0.503493	2.59954	0.00933497	0.112417
ENSG00000137975	1	86889769	86922241	+	CLCA2	protein_coding	9635	39.6303	159.756	4.03116	2.0112	99.6933	1.69823	2.00691	0.383863	4.42405	9.68696e-06	0.00057359
ENSG00000076716	X	132434131	132549518	-	GPC4	protein_coding	2239	100.562	407.778	4.05498	2.01969	254.17	1.78155	2.01901	0.343183	5.19125	2.08892e-07	2.19005e-05
ENSG00000116254	1	6161853	6240183	-	CHD5	protein_coding	26038	5.13576	21.0046	4.08987	2.03205	13.0702	1.24506	2.03882	0.518172	2.40279	0.0162706	0.159336
ENSG00000179869	7	48211055	48687092	+	ABCA13	protein_coding	154664	4.61578	18.8815	4.09064	2.03233	11.7487	1.05941	1.99811	0.531493	1.99327	0.0462321	0.286164
ENSG00000134243	1	109852192	109940573	-	SORT1	protein_coding	6272	413.214	1691.15	4.09268	2.03305	1052.18	1.82433	2.03226	0.323051	5.64718	1.631e-08	2.38274e-06
ENSG00000272088	1	3403810	3404191	+	RP11-168F9.2	lincRNA	NA	1.88895	7.77517	4.11613	2.04129	4.83206	1.11101	2.02319	0.529178	2.0995	0.0357732	0.248088
ENSG00000095637	10	97071528	97321171	-	SORBS1	protein_coding	10580	24.954	102.972	4.12648	2.04491	63.9631	1.59898	2.03346	0.435434	3.67216	0.000240511	0.00827534
ENSG00000103522	16	27413483	27462115	+	IL21R	protein_coding	50615	14.3269	59.2779	4.13751	2.04876	36.8024	1.70303	2.03607	0.392234	4.34187	1.41273e-05	0.000796807
ENSG00000158714	1	159796540	159807039	+	SLAMF8	protein_coding	56833	6.25168	25.9718	4.15438	2.05463	16.1117	1.23226	2.02743	0.518442	2.37686	0.0174607	0.166549
ENSG00000136842	9	100263462	100364030	+	TMOD1	protein_coding	7111	9.69303	40.3445	4.16221	2.05735	25.0187	1.50394	2.05934	0.471139	3.19214	0.00141223	0.0311128
ENSG00000064195	17	48067369	48072588	-	DLX3	protein_coding	1747	2.97938	12.4415	4.17588	2.06208	7.71045	1.24391	2.03393	0.516904	2.40647	0.0161075	0.158347
ENSG00000261115	7	140774032	141180180	+	TMEM178B	protein_coding	100507421	5.20009	21.758	4.18415	2.06493	13.479	1.36997	2.05663	0.499854	2.74074	0.00613017	0.0856665
ENSG00000079841	6	72596406	73112845	+	RIMS1	protein_coding	22999	61.2499	261.59	4.27085	2.09452	161.42	1.56383	2.09146	0.461767	3.38663	0.00070758	0.0189073
ENSG00000130762	1	3370990	3397677	+	ARHGEF16	protein_coding	27237	5.15064	22.1133	4.29332	2.10209	13.632	1.47893	2.11945	0.486861	3.03768	0.00238404	0.0446801
ENSG00000084710	2	25264999	25378243	+	EFR3B	protein_coding	22979	17.7002	76.0141	4.29453	2.1025	46.8571	1.8055	2.08959	0.363759	4.96345	6.92502e-07	6.08003e-05
ENSG00000131398	19	50815194	50836772	-	KCNC3	protein_coding	3748	2.39986	10.3588	4.31643	2.10984	6.37934	1.19646	2.08319	0.525256	2.27787	0.0227346	0.193827
ENSG00000124693	6	26031817	26032288	-	HIST1H3B	protein_coding	NA	5.92419	25.7454	4.3458	2.11962	15.8348	1.20239	2.09734	0.525833	2.28665	0.0222165	0.191134
ENSG00000140416	15	63334831	63364114	+	TPM1	protein_coding	7168	10752	46737.6	4.34687	2.11998	28744.8	1.74954	2.11998	0.404453	4.32569	1.52054e-05	0.000849548
ENSG00000113070	5	139712428	139726216	-	HBEGF	protein_coding	1839	113.865	495.243	4.34939	2.12081	304.554	1.57334	2.12032	0.465333	3.38109	0.000721979	0.0192344
ENSG00000143816	1	228106357	228135599	-	WNT9A	protein_coding	7483	49.175	215.49	4.3821	2.13162	132.332	1.61786	2.13187	0.454872	3.55673	0.000375494	0.0114793
ENSG00000196532	6	26045639	26046097	+	HIST1H3C	protein_coding	NA	9.40968	41.237	4.3824	2.13172	25.3233	1.34109	2.11553	0.51151	2.62183	0.00874601	0.108207
ENSG00000137841	15	40570377	40600136	-	PLCB2	protein_coding	5330	3.82205	16.7504	4.38257	2.13178	10.2862	1.23628	2.11999	0.523688	2.36072	0.0182395	0.170834
ENSG00000171812	1	36560837	36590821	-	COL8A2	protein_coding	1296	462.917	2033.48	4.39276	2.13513	1248.2	1.48368	2.13521	0.48967	3.02996	0.0024459	0.045552
ENSG00000167642	19	38734675	38783254	+	SPINT2	protein_coding	10653	7.06406	31.0989	4.40241	2.13829	19.0815	1.30738	2.14353	0.518284	2.52251	0.0116519	0.129552
ENSG00000200087	1	28835071	28835274	+	SNORA73B	snoRNA	NA	28.0802	124.645	4.43889	2.1502	76.3626	1.51553	2.14662	0.484112	3.13052	0.00174495	0.0362897
ENSG00000081277	1	201252580	201302121	+	PKP1	protein_coding	5317	3.79227	16.853	4.44404	2.15187	10.3227	1.41526	2.18145	0.506315	2.79522	0.00518649	0.0763326
ENSG00000211459	MT	648	1601	+	MT-RNR1	Mt_rRNA	NA	23928.1	106427	4.44777	2.15308	65177.5	1.45971	2.15307	0.496851	2.93792	0.00330421	0.0566258
ENSG00000140511	15	89420519	89438857	-	HAPLN3	protein_coding	145864	75.0061	333.692	4.44887	2.15344	204.349	1.48882	2.15403	0.491169	3.03118	0.00243596	0.0454144
ENSG00000260807	16	1025761	1031596	-	RP11-161M6.2	lincRNA	64788	2.69706	12.0799	4.47891	2.16315	7.38847	1.3523	2.13753	0.51042	2.64938	0.00806388	0.102879
ENSG00000162551	1	21835858	21904905	+	ALPL	protein_coding	249	17.493	78.4213	4.48301	2.16447	47.9571	1.21205	2.16342	0.528249	2.29447	0.0217634	0.18903
ENSG00000095587	10	98124363	98273675	-	TLL2	protein_coding	7093	44.4654	200.283	4.50425	2.17129	122.374	1.33326	2.17226	0.51771	2.57531	0.0100151	0.117877
ENSG00000268913	19	38822274	38822716	+	AC026806.2	lincRNA	NA	15.2068	68.7647	4.52199	2.17696	41.9857	1.65068	2.16554	0.451798	3.65358	0.000258611	0.00873595
ENSG00000241781	9	79186731	79186787	+	AL161626.1	miRNA	NA	3527.56	15979	4.52975	2.17943	9753.27	1.43724	2.17937	0.503851	2.8525	0.00433766	0.0679351
ENSG00000178404	17	76866992	76899299	-	DDC8	protein_coding	100653515	14.5359	65.8975	4.53344	2.18061	40.2167	1.8574	2.18802	0.3803	4.88403	1.03937e-06	8.69704e-05
ENSG00000233682	6	159586941	159591039	-	RP11-13P5.2	antisense	NA	2.35041	10.7184	4.56022	2.1891	6.5344	1.0513	2.15117	0.533473	1.97068	0.0487609	0.293009
ENSG00000165617	14	59100685	59115039	+	DACT1	protein_coding	51339	90.6363	414.961	4.57831	2.19481	252.799	1.71366	2.19245	0.439387	3.90012	9.61445e-05	0.00392124
ENSG00000177614	1	230457392	230561475	-	PGBD5	protein_coding	NA	3.21755	14.8775	4.62387	2.2091	9.04754	1.47271	2.22519	0.501042	2.9393	0.00328952	0.0565372
ENSG00000124225	20	56223448	56286592	-	PMEPA1	protein_coding	56937	424.569	1972.09	4.64491	2.21565	1198.33	1.94041	2.21489	0.35108	5.52699	3.25777e-08	4.30099e-06
ENSG00000203499	8	144816310	144828507	+	FAM83H-AS1	lincRNA	100128338	3.54983	16.5844	4.6719	2.22401	10.0671	1.34001	2.21212	0.518259	2.5856	0.00972106	0.115518
ENSG00000156466	8	97154562	97173020	-	GDF6	protein_coding	392255	5.43775	25.479	4.68558	2.22823	15.4584	1.22135	2.23805	0.529937	2.30471	0.0211826	0.18607
ENSG00000203721	1	200311672	200343482	-	LINC00862	lincRNA	554279	12.5359	58.9109	4.6994	2.23248	35.7234	1.50229	2.23391	0.498157	3.0157	0.00256389	0.0471582
ENSG00000157554	21	39751949	40033704	-	ERG	protein_coding	2078	5.6121	26.3735	4.6994	2.23248	15.9928	1.614	2.20857	0.469171	3.44012	0.000581453	0.0162523
ENSG00000167244	11	2150342	2170833	-	IGF2	protein_coding	3481	20.7877	97.8029	4.70485	2.23415	59.2953	1.36876	2.23698	0.517982	2.64249	0.00822989	0.104103
ENSG00000074181	19	15270444	15311792	-	NOTCH3	protein_coding	4854	859.735	4048.19	4.70865	2.23531	2453.96	1.8019	2.23518	0.420792	4.28216	1.85091e-05	0.00101192
ENSG00000272468	6	27090436	27091000	-	RP1-86C11.7	lincRNA	NA	8.97748	42.524	4.73674	2.2439	25.7507	1.72743	2.23965	0.444615	3.88523	0.000102234	0.00410386
ENSG00000162391	1	55074855	55089229	-	FAM151A	protein_coding	338094	2.71674	12.9404	4.76322	2.25194	7.82857	1.41413	2.23164	0.509698	2.77444	0.00552976	0.0798678
ENSG00000091622	17	6354584	6459814	-	PITPNM3	protein_coding	83394	27.4103	130.925	4.77649	2.25595	79.1677	1.89299	2.25603	0.390595	4.84642	1.25709e-06	0.000100023
ENSG00000100234	22	33197687	33259030	+	TIMP3	protein_coding	7078	14293.4	69741	4.87925	2.28666	42017.2	2.03752	2.28666	0.332128	6.13474	8.53011e-10	1.60034e-07
ENSG00000180332	13	45766988	45775175	-	KCTD4	protein_coding	386618	88.4421	435.785	4.92734	2.30081	262.113	2.17785	2.29971	0.238601	9.12759	7.00435e-20	1.1349e-16
ENSG00000203786	1	152730506	152734529	+	KPRP	protein_coding	448834	69.1572	343.94	4.97331	2.31421	206.549	1.54763	2.3125	0.499853	3.09616	0.00196042	0.0393163
ENSG00000139044	12	569530	672675	+	B4GALNT3	protein_coding	283358	2.46368	12.2859	4.98683	2.31812	7.3748	1.36574	2.31444	0.521296	2.6199	0.00879552	0.10848
ENSG00000265800	17	73134511	73137445	-	RP11-649A18.5	sense_intronic	NA	1.89905	9.49209	4.99834	2.32145	5.69557	1.13732	2.30365	0.533308	2.13258	0.0329589	0.237536
ENSG00000104725	8	24808468	24814624	-	NEFL	processed_transcript	NA	336.124	1693.71	5.03895	2.33312	1014.92	1.53184	2.33282	0.504563	3.03596	0.00239768	0.0448885
ENSG00000110092	11	69455855	69469242	+	CCND1	protein_coding	595	22517.8	113725	5.05045	2.33641	68121.3	2.18541	2.3364	0.26223	8.33393	7.82029e-17	5.80754e-14
ENSG00000233952	7	46037139	46037670	-	FTLP15	pseudogene	NA	1.63589	8.30033	5.07388	2.34309	4.96811	1.25598	2.36807	0.53085	2.36598	0.0179822	0.169217
ENSG00000124772	6	36708552	36807778	-	CPNE5	protein_coding	57699	2.17606	11.0638	5.08432	2.34605	6.61991	1.35505	2.34995	0.524063	2.58567	0.00971909	0.115518
ENSG00000183691	17	54671060	54672951	+	NOG	protein_coding	9241	162.984	830.46	5.09536	2.34918	496.722	1.8254	2.34974	0.442776	4.12263	3.74577e-05	0.00185447
ENSG00000162840	4	69242041	69242226	+	MT2P1	pseudogene	NA	41.869	216.77	5.17734	2.37221	129.32	1.93019	2.36914	0.412853	4.67525	2.93598e-06	0.000210152
ENSG00000204362	1	17516278	17524112	+	RP11-380J14.1	lincRNA	NA	8.99236	46.5984	5.182	2.37351	27.7954	1.77931	2.37968	0.459907	3.86885	0.00010935	0.004331
ENSG00000160233	21	45875369	45878739	+	LRRC3	protein_coding	81543	68.6749	356.438	5.19023	2.3758	212.557	1.99384	2.37555	0.390799	5.10195	3.36177e-07	3.25635e-05
ENSG00000110347	11	102733467	102745764	-	MMP12	processed_transcript	NA	509.648	2660.24	5.21977	2.38398	1584.95	1.94004	2.38407	0.414322	4.68244	2.83475e-06	0.000203725
ENSG00000070404	19	676392	683385	+	FSTL3	protein_coding	10272	519.98	2735.16	5.26013	2.3951	1627.57	1.85761	2.39515	0.443705	4.1866	2.83166e-05	0.00146286
ENSG00000058404	7	44256749	44374176	-	CAMK2B	protein_coding	816	3.83214	20.1621	5.26131	2.39542	11.9971	1.46763	2.377	0.514623	2.85186	0.00434644	0.0679532
ENSG00000198771	1	167599330	167675486	+	RCSD1	protein_coding	92241	1.08563	5.7146	5.26384	2.39612	3.40012	1.12235	2.43841	0.533196	2.10495	0.0352953	NA
ENSG00000131738	17	39519746	39526052	-	KRT33B	protein_coding	3884	3.28719	17.3381	5.27445	2.39902	10.3127	1.2487	2.39367	0.531856	2.34782	0.0188837	0.174486
ENSG00000163046	2	132905164	133015542	-	ANKRD30BL	protein_coding	554226	22.3309	118.267	5.29614	2.40494	70.2991	1.58969	2.39632	0.50155	3.16956	0.00152671	0.0329426
ENSG00000118523	6	132269316	132272513	-	CTGF	protein_coding	1490	5071.06	26918.3	5.30822	2.40823	15994.7	1.90387	2.40822	0.432874	4.39821	1.0915e-05	0.000637828
ENSG00000205426	12	52679697	52685318	-	KRT81	protein_coding	3887	11.5582	61.9382	5.35882	2.42191	36.7482	1.47622	2.42965	0.518518	2.847	0.00441336	0.0689389
ENSG00000237515	16	12995477	13334272	+	SHISA9	protein_coding	729993	7.10547	38.1226	5.36524	2.42364	22.614	1.44766	2.40081	0.519301	2.78771	0.00530825	0.0774847
ENSG00000110328	11	11292423	11643552	-	GALNT18	protein_coding	374378	21.853	117.999	5.39969	2.43288	69.9261	2.00797	2.42993	0.401982	4.99517	5.8785e-07	5.23862e-05
ENSG00000197106	1	110693108	110744824	+	SLC6A17	protein_coding	388662	65.5444	358.35	5.46728	2.45082	211.947	2.18394	2.44692	0.329526	6.62752	3.41383e-11	9.36072e-09
ENSG00000116396	1	110753965	110825722	+	KCNC4	protein_coding	3749	354.687	1960.83	5.52833	2.46684	1157.76	2.18994	2.46668	0.33624	6.51303	7.36481e-11	1.84877e-08
ENSG00000260034	16	25151898	25160353	-	RP11-266L9.2	antisense	100506655	1.06117	5.87019	5.53182	2.46775	3.46568	1.09377	2.44954	0.532575	2.05375	0.0400003	NA
ENSG00000105664	19	18893583	18902123	-	COMP	protein_coding	1311	563.653	3122.94	5.54054	2.47003	1843.3	1.73513	2.46979	0.485614	3.57306	0.00035283	0.0109747
ENSG00000263426	6	28945252	28945547	+	RN7SL471P	misc_RNA	NA	7.68772	42.6189	5.54376	2.47086	25.1533	1.42503	2.46207	0.524316	2.71788	0.00657025	0.0898781
ENSG00000143333	1	182567758	182573543	-	RGS16	protein_coding	6004	15.1956	84.4119	5.55501	2.47379	49.8038	2.00986	2.47934	0.415825	4.83343	1.34199e-06	0.000105833
ENSG00000188581	17	39196811	39197713	-	KRTAP1-1	protein_coding	81851	17.706	99.1819	5.60159	2.48584	58.4439	1.95998	2.47957	0.431852	4.53854	5.66452e-06	0.000365792
ENSG00000149591	11	117070037	117075498	+	TAGLN	protein_coding	6876	4600.06	26165.3	5.68804	2.50793	15382.7	1.89739	2.50795	0.456163	4.15946	3.18995e-05	0.00161061
ENSG00000265735	9	9442060	9442347	+	RN7SL5P	misc_RNA	NA	3.75292	21.5983	5.75506	2.52483	12.6756	1.28519	2.4968	0.532282	2.4145	0.015757	0.155934
ENSG00000106537	7	16793160	16824161	+	TSPAN13	protein_coding	27075	674.24	3923.49	5.81913	2.5408	2298.86	2.3205	2.54096	0.300061	7.73341	1.04702e-14	5.33174e-12
ENSG00000050555	9	133884469	133969860	+	LAMC3	protein_coding	10319	4.19471	24.6441	5.87505	2.5546	14.4194	1.64945	2.55022	0.506124	3.25899	0.00111809	0.0260153
ENSG00000146674	7	45951949	45961473	-	IGFBP3	protein_coding	3486	37855.8	223665	5.90835	2.56275	130760	2.1591	2.56276	0.387814	5.56735	2.58643e-08	3.54599e-06
ENSG00000147224	X	106871737	106894256	+	PRPS1	protein_coding	5631	1136.41	6721.72	5.91488	2.56435	3929.06	2.15737	2.56437	0.388977	5.54627	2.91832e-08	3.9404e-06
ENSG00000260549	16	56651388	56652730	+	MT1L	pseudogene	4500	51.4106	309.633	6.02275	2.59042	180.522	2.37628	2.59144	0.293473	8.0971	5.62861e-16	3.45927e-13
ENSG00000266037	14	50320336	50320632	-	RN7SL3	misc_RNA	NA	74.5713	451.632	6.05637	2.59845	263.102	1.53593	2.59648	0.522181	2.94138	0.00326753	0.0563768
ENSG00000144191	2	98962618	99015064	+	CNGA3	protein_coding	1261	17.4605	106.08	6.07545	2.60299	61.7704	2.25755	2.60176	0.359144	6.28591	3.25935e-10	6.67718e-08
ENSG00000254510	11	66176629	66184608	+	RP11-867G23.10	processed_transcript	NA	2.16117	13.2173	6.11581	2.61254	7.68925	1.10912	2.6041	0.530883	2.08919	0.0366906	0.251727
ENSG00000174945	7	2719156	2815134	+	AMZ1	protein_coding	155185	28.1568	174.048	6.18138	2.62793	101.102	2.03787	2.62722	0.442518	4.60516	4.12145e-06	0.000281443
ENSG00000106366	7	100770370	100782547	+	SERPINE1	protein_coding	5054	21109.1	130712	6.1922	2.63045	75910.5	2.33201	2.63045	0.337925	6.90097	5.16482e-12	1.77024e-09
ENSG00000270066	1	109642815	109643241	+	SCARNA2	lincRNA	677766	5.75669	35.7205	6.20504	2.63344	20.7386	1.10016	2.61633	0.530052	2.07557	0.0379342	0.256597
ENSG00000130176	19	11649532	11661138	+	CNN1	protein_coding	1264	180.301	1120.04	6.21207	2.63507	650.172	1.74832	2.63524	0.501538	3.48592	0.000490441	0.0141672
ENSG00000265150	14	50329271	50329567	-	RN7SL2	misc_RNA	NA	371.502	2311.81	6.22287	2.63758	1341.65	1.57011	2.63714	0.521352	3.01162	0.00259857	0.0476484
ENSG00000254851	11	117006244	117009298	+	RP11-109L13.1	pseudogene	NA	4.73008	29.5632	6.25004	2.64387	17.1466	1.79811	2.63115	0.491664	3.6572	0.000254982	0.00865626
ENSG00000128567	7	131185021	131242976	-	PODXL	protein_coding	5420	5774.36	36098.3	6.25147	2.6442	20936.3	2.11503	2.6442	0.42546	4.97117	6.6551e-07	5.87198e-05
ENSG00000200434	16	33965426	33965577	+	RNA5-8SP2	rRNA	NA	105.349	658.847	6.25394	2.64477	382.098	1.79696	2.64287	0.495057	3.62981	0.000283627	0.00936126
ENSG00000259498	15	63338233	63341586	-	RP11-244F12.3	antisense	NA	44.5816	279.028	6.2588	2.64589	161.805	2.20003	2.64265	0.396576	5.54756	2.89681e-08	3.9404e-06
ENSG00000225840	Y	10036113	10036711	-	AC010970.2	pseudogene	NA	13321.7	83973.3	6.30348	2.65615	48647.5	1.6846	2.65614	0.511292	3.29479	0.000984962	0.0239405
ENSG00000100100	22	31677579	31688520	-	PIK3IP1	protein_coding	113791	242.252	1528.25	6.30849	2.65729	885.249	2.44093	2.657	0.291235	8.38129	5.2349e-17	4.05659e-14
ENSG00000182575	17	47653220	47661189	+	NXPH3	protein_coding	11248	18.2079	114.955	6.31348	2.65844	66.5815	1.76772	2.65813	0.500451	3.53226	0.000412029	0.0124257
ENSG00000250007	15	35047285	35105124	+	RP11-814P5.1	antisense	101928174	0.808109	5.10265	6.31431	2.65863	2.95538	1.06948	2.66185	0.528612	2.02319	0.0430535	NA
ENSG00000173641	1	16340523	16346089	-	HSPB7	protein_coding	27129	3631.6	23004.5	6.33455	2.66324	13318.1	2.23632	2.66322	0.390478	5.72713	1.02144e-08	1.52984e-06
ENSG00000149968	11	102706532	102714534	-	MMP3	protein_coding	4314	37100	235381	6.3445	2.66551	136240	2.32465	2.66551	0.355706	6.53532	6.34719e-11	1.63951e-08
ENSG00000102468	13	47405685	47471169	-	HTR2A	protein_coding	3356	65.6457	417.78	6.36416	2.66997	241.713	1.79207	2.66752	0.498178	3.59724	0.000321613	0.0102542
ENSG00000239002	12	6619388	6619717	+	SCARNA10	sense_intronic	692148	3.74283	23.9922	6.41017	2.68036	13.8675	1.12405	2.65783	0.530565	2.1186	0.0341247	0.242244
ENSG00000242620	15	90837183	90837455	+	RN7SL736P	misc_RNA	NA	1.08563	6.99936	6.44726	2.68869	4.0425	1.12098	2.66962	0.530815	2.1118	0.0347034	NA
ENSG00000140368	15	77285700	77329673	+	PSTPIP1	protein_coding	9051	1.06596	6.95097	6.52087	2.70506	4.00846	1.0505	2.64365	0.527913	1.98992	0.0465999	NA
ENSG00000166670	11	102641234	102651359	-	MMP10	protein_coding	4319	17.5236	114.711	6.54609	2.71063	66.1175	1.6864	2.71047	0.51433	3.27882	0.00104241	0.0248049
ENSG00000198366	6	26020718	26021186	+	HIST1H3A	protein_coding	NA	1.8496	12.1404	6.5638	2.71453	6.995	1.31686	2.67437	0.533169	2.46987	0.0135161	0.142259
ENSG00000171385	1	112313284	112531777	-	KCND3	protein_coding	3752	2.12712	13.9866	6.57535	2.71707	8.05686	1.71069	2.71411	0.509056	3.36053	0.000777942	0.0202543
ENSG00000101251	20	13829893	13977089	-	SEL1L2	protein_coding	80343	1.61622	10.6295	6.5768	2.71739	6.12288	1.47363	2.68936	0.527675	2.79269	0.00522723	0.076675
ENSG00000184825	6	27114861	27115317	+	HIST1H2AH	protein_coding	NA	2.39455	15.7623	6.58257	2.71865	9.07843	1.4013	2.68527	0.531353	2.63723	0.00835868	0.105135
ENSG00000141052	17	12569207	12672266	+	MYOCD	protein_coding	93649	8.26296	54.6081	6.60878	2.72438	31.4355	1.6811	2.72251	0.514843	3.26528	0.00109357	0.0256646
ENSG00000163235	2	70674412	70781325	-	TGFA	protein_coding	7039	137.212	913.962	6.66094	2.73573	525.587	2.39327	2.73462	0.35173	6.80428	1.01555e-11	3.06783e-09
ENSG00000269900	9	35657748	35658015	-	RMRP	lincRNA	6023	485.809	3238.54	6.66628	2.73688	1862.17	1.04486	2.73675	0.524215	1.99319	0.046241	0.286164
ENSG00000173801	17	39775692	39943183	-	JUP	protein_coding	3728	63.6802	425.849	6.6873	2.74142	244.764	2.40271	2.74297	0.350551	6.85409	7.17657e-12	2.3256e-09
ENSG00000198374	6	27833034	27833606	+	HIST1H2AL	protein_coding	NA	4.26383	28.943	6.78804	2.76299	16.6034	1.66919	2.73795	0.516202	3.2336	0.00122241	0.0277865
ENSG00000250038	4	28363901	28404486	-	RP11-180C1.1	protein_coding	NA	3.50568	24.1801	6.8974	2.78605	13.8429	1.49826	2.79011	0.529957	2.82713	0.00469677	0.0719012
ENSG00000064300	17	47572655	47592379	+	NGFR	protein_coding	4804	10.6028	73.3614	6.91908	2.79058	41.9821	1.45641	2.79699	0.531865	2.73831	0.00617554	0.0860568
ENSG00000258986	14	104941015	105071984	-	TMEM179	protein_coding	388021	1.04628	7.47819	7.1474	2.83742	4.26224	1.2735	2.7892	0.533335	2.3878	0.0169494	0.164001
ENSG00000076864	1	21922708	21995801	-	RAP1GAP	protein_coding	5909	23.9811	171.407	7.14757	2.83745	97.694	1.95187	2.8332	0.490361	3.98048	6.87775e-05	0.00302672
ENSG00000238741	3	160232695	160233024	-	SCARNA7	snoRNA	677767	13.8176	99.4439	7.19691	2.84738	56.6307	1.74194	2.84027	0.516204	3.37451	0.000739469	0.0195833
ENSG00000173838	17	60778675	60885705	-	2017-03-10	protein_coding	162333	1.59175	11.4901	7.2185	2.8517	6.54091	1.45443	2.8173	0.531421	2.73686	0.00620279	0.086167
ENSG00000109061	17	10395624	10421860	-	MYH1	protein_coding	4619	1.86928	13.56	7.25413	2.8588	7.71462	1.22594	2.88007	0.531212	2.30782	0.0210089	0.185561
ENSG00000196226	6	26043455	26043885	-	HIST1H2BB	protein_coding	NA	1.59654	11.5969	7.26378	2.86072	6.59673	1.29805	2.83444	0.533318	2.43392	0.0149362	0.151426
ENSG00000107099	9	214854	465259	+	DOCK8	protein_coding	81704	2.71674	19.9581	7.34635	2.87703	11.3374	1.7897	2.84966	0.509139	3.51515	0.000439507	0.0129712
ENSG00000203805	10	122216466	122349367	+	PPAPDC1A	protein_coding	196051	126.688	936.414	7.39149	2.88586	531.551	2.02303	2.88634	0.485496	4.16694	3.08716e-05	0.00156759
ENSG00000138623	15	74701630	74726808	-	SEMA7A	protein_coding	8482	1576.56	11882.4	7.53691	2.91397	6729.5	2.11679	2.91397	0.472925	4.47595	7.60738e-06	0.000469157
ENSG00000257335	7	141607613	141806547	+	MGAM	protein_coding	8972	33.047	249.673	7.55508	2.91745	141.36	2.08738	2.91766	0.477978	4.36711	1.25902e-05	0.00072153
ENSG00000175746	15	39542885	39547046	+	C15orf54	protein_coding	NA	5.40422	40.9441	7.57633	2.9215	23.1742	1.82389	2.90615	0.510884	3.57008	0.000356876	0.0110516
ENSG00000240583	7	30893010	30965131	+	AQP1	protein_coding	358	211.228	1602.52	7.58671	2.92347	906.875	1.88134	2.92354	0.507804	3.70486	0.000211509	0.00745006
ENSG00000203711	6	159290971	159331385	+	C6orf99	protein_coding	NA	1.35837	10.3225	7.59919	2.92585	5.84043	1.33966	2.94343	0.533315	2.51196	0.0120064	0.132026
ENSG00000226835	1	94798823	94800404	+	RP11-148B18.3	lincRNA	NA	12.3838	94.5845	7.63779	2.93316	53.4841	2.21583	2.9373	0.455187	4.86795	1.12759e-06	9.13505e-05
ENSG00000125414	17	10424465	10453274	-	MYH2	protein_coding	4620	13.5507	104.918	7.74265	2.95283	59.2343	2.10693	2.95477	0.478674	4.4016	1.07457e-05	0.000630003
ENSG00000128594	7	127667124	127672160	-	LRRC4	protein_coding	64101	17.3308	135.978	7.84604	2.97197	76.6544	2.58928	2.97932	0.356974	7.25343	4.06343e-13	1.68425e-10
ENSG00000136928	9	101050391	101471479	-	GABBR2	protein_coding	9568	582.92	4590.62	7.87522	2.97732	2586.77	2.49289	2.97717	0.39248	6.35162	2.1306e-10	4.52067e-08
ENSG00000237961	4	49239116	49247436	-	RP11-1281K21.1	pseudogene	NA	1.06117	8.40338	7.919	2.98532	4.73227	1.31267	2.93148	0.533192	2.46191	0.01382	0.144466
ENSG00000173702	3	124624289	124672663	-	MUC13	protein_coding	56667	2.74599	21.9177	7.9817	2.9967	12.3318	1.64455	2.99419	0.527475	3.11777	0.00182224	0.0373737
ENSG00000185962	1	152595310	152595579	-	LCE3A	protein_coding	353142	3.98631	32.1285	8.05972	3.01073	18.0574	2.26719	3.00907	0.452012	5.01577	5.28211e-07	4.77884e-05
ENSG00000159251	15	35080297	35088340	-	ACTC1	protein_coding	70	482.563	3897.79	8.07728	3.01387	2190.18	2.21762	3.01398	0.467614	4.74243	2.11174e-06	0.000156554
ENSG00000130751	19	47523077	47549033	+	NPAS1	protein_coding	4861	66.7443	540.252	8.09435	3.01692	303.498	2.06418	3.01741	0.492474	4.19145	2.77172e-05	0.00143606
ENSG00000235563	1	53580248	53584281	+	RP11-334A14.8	antisense	NA	1.36316	11.0458	8.10307	3.01847	6.20446	1.18181	3.02334	0.527693	2.23958	0.0251183	0.206782
ENSG00000256316	6	26250370	26250835	-	HIST1H3F	protein_coding	NA	1.60612	13.0977	8.15488	3.02766	7.35193	1.53626	3.0209	0.53185	2.88853	0.0038705	0.0629415
ENSG00000197061	6	26104104	26104518	+	HIST1H4C	protein_coding	8364	2.66729	21.8507	8.19209	3.03423	12.259	1.42521	3.01195	0.533485	2.67151	0.00755117	0.0983664
ENSG00000259001	14	20811207	20811844	-	RPPH1	antisense	NA	266.806	2231.13	8.36238	3.06391	1248.97	1.16712	3.06371	0.525225	2.22214	0.0262741	0.21168
ENSG00000127329	12	70910630	71031220	-	PTPRB	protein_coding	5787	45.7825	386.752	8.44761	3.07854	216.267	2.51488	3.0751	0.409343	6.14369	8.06285e-10	1.54521e-07
ENSG00000184357	6	27834570	27835359	-	HIST1H1B	protein_coding	3009	6.38565	54.0744	8.46811	3.08204	30.23	1.84894	3.06619	0.517611	3.57207	0.000354174	0.0109973
ENSG00000099864	19	708953	748329	+	PALM	protein_coding	5064	29.2279	247.71	8.4751	3.08323	138.469	2.15601	3.08329	0.485554	4.44031	8.98305e-06	0.000535468
ENSG00000167178	15	74392652	74430881	+	ISLR2	protein_coding	57611	4.8827	41.7166	8.54376	3.09487	23.2996	1.41188	3.09695	0.533241	2.64773	0.00810351	0.103163
ENSG00000186226	1	152758690	152760902	+	LCE1E	protein_coding	353135	3.25263	27.8059	8.54876	3.09572	15.5293	1.67248	3.07648	0.528285	3.16586	0.00154623	0.0332394
ENSG00000163737	4	74846794	74847841	-	PF4	protein_coding	5196	0.808109	6.9167	8.55913	3.09746	3.86241	1.22733	3.0917	0.529327	2.31865	0.020414	NA
ENSG00000212722	17	39261584	39262740	+	KRTAP4-9	protein_coding	100132386	1.63589	14.0274	8.57476	3.1001	7.83164	1.34469	3.08644	0.532606	2.52474	0.0115784	0.129181
ENSG00000224965	1	110751456	110752609	-	KCNC4-AS1	antisense	NA	1.06117	9.11452	8.58915	3.10251	5.08785	1.32402	3.08027	0.532349	2.48713	0.0128778	0.138349
ENSG00000200488	2	76672205	76672536	-	RN7SKP203	misc_RNA	NA	3.40148	29.5471	8.68652	3.11878	16.4743	1.30257	3.09846	0.531072	2.45272	0.014178	0.146616
ENSG00000258486	14	50053297	50053596	+	RN7SL1	antisense	NA	855.823	7491.1	8.7531	3.12979	4173.46	1.21914	3.12973	0.526884	2.31387	0.020675	0.18425
ENSG00000087495	20	58152564	58422766	+	PHACTR3	protein_coding	116154	12.6602	112.49	8.88532	3.15142	62.5753	1.98489	3.15623	0.511153	3.88317	0.000103105	0.00412952
ENSG00000240386	1	152748848	152749445	+	LCE1F	protein_coding	353137	34.2248	307.638	8.98875	3.16812	170.931	1.99783	3.16682	0.510908	3.91035	9.21621e-05	0.00383786
ENSG00000118971	12	4382938	4414516	+	CCND2	protein_coding	894	32.8895	298.362	9.07164	3.18136	165.626	2.99035	3.18428	0.253726	11.7858	4.622e-32	2.74593e-28
ENSG00000173432	11	18287721	18291524	+	SAA1	protein_coding	6288	3.55941	32.7975	9.21432	3.20388	18.1785	2.16757	3.20396	0.490731	4.41703	1.00067e-05	0.00059056
ENSG00000184160	4	3768075	3770251	+	ADRA2C	protein_coding	152	16.9299	157.933	9.32867	3.22167	87.4316	2.62134	3.22136	0.411507	6.3701	1.88905e-10	4.05645e-08
ENSG00000100302	22	35936915	35950048	+	RASD2	protein_coding	23551	41.3762	390.883	9.44703	3.23986	216.129	2.37263	3.23807	0.468242	5.06709	4.03941e-07	3.74717e-05
ENSG00000134198	1	115590632	115632121	-	TSPAN2	protein_coding	10100	11.154	111.039	9.95503	3.31543	61.0965	2.28023	3.31102	0.488329	4.66944	3.02019e-06	0.000213606
ENSG00000202198	6	52860418	52860748	+	RN7SK	misc_RNA	125050	1379.79	13761.9	9.97387	3.31815	7570.83	1.19461	3.31812	0.522234	2.28751	0.0221661	0.190854
ENSG00000173530	8	22993101	23021543	-	TNFRSF10D	protein_coding	8793	599.169	6294.86	10.506	3.39314	3447.01	2.75541	3.39316	0.414677	6.64472	3.03793e-11	8.46016e-09
ENSG00000197632	18	61538926	61571124	+	SERPINB2	protein_coding	5055	2151.11	22745.6	10.5739	3.40244	12448.4	3.0004	3.4024	0.343541	8.73374	2.46397e-18	2.58325e-15
ENSG00000212724	17	39215495	39216344	-	KRTAP2-3	protein_coding	730755	86.4863	917.286	10.6061	3.40683	501.886	2.44262	3.40684	0.476547	5.12566	2.96501e-07	2.96884e-05
ENSG00000110243	11	116660083	116663136	-	APOA5	protein_coding	116519	0.545469	6.14503	11.2656	3.49385	3.34525	1.09201	3.49744	0.513537	2.12645	0.0334655	NA
ENSG00000255317	11	126862348	126865354	+	RP11-688I9.2	antisense	NA	0.55026	6.20763	11.2813	3.49586	3.37894	1.29144	3.47268	0.527855	2.44658	0.0144217	NA
ENSG00000183715	11	132284871	133402414	-	OPCML	protein_coding	4978	105.284	1206.52	11.4597	3.51849	655.901	2.21335	3.51836	0.51072	4.33379	1.46561e-05	0.000821435
ENSG00000147234	X	106765680	106848481	+	FRMPD3	protein_coding	84443	10.2423	117.593	11.4812	3.5212	63.9178	2.76672	3.51868	0.43112	6.41753	1.38507e-10	3.12481e-08
ENSG00000250986	4	3760475	3765117	-	AC141928.1	lincRNA	NA	1.86397	21.4122	11.4874	3.52198	11.6381	2.01148	3.53223	0.521984	3.85353	0.000116429	0.00457726
ENSG00000175920	4	3465033	3503200	+	DOK7	protein_coding	285489	3.79227	44.9196	11.845	3.56621	24.3559	2.71956	3.55914	0.441215	6.16379	7.10241e-10	1.39106e-07
ENSG00000143217	1	161040785	161059389	-	PVRL4	protein_coding	81607	1.08563	13.302	12.2528	3.61504	7.19384	1.90525	3.59427	0.526998	3.61529	0.000300015	0.00973985
ENSG00000163492	2	179694484	179914813	-	CCDC141	protein_coding	285025	0.55026	6.86211	12.4707	3.64047	3.70618	1.31914	3.60993	0.527367	2.50137	0.0123713	NA
ENSG00000105088	19	9964394	10047228	-	OLFM2	protein_coding	93145	98.7181	1234.03	12.5005	3.64392	666.374	3.13698	3.64261	0.36711	8.54509	1.28436e-17	1.14456e-14
ENSG00000145244	4	47596015	47840123	-	CORIN	protein_coding	10699	11.6783	152.839	13.0874	3.71011	82.2585	1.91315	3.7118	0.531137	3.60199	0.000315793	0.010123
ENSG00000250803	5	121493063	121518353	+	CTC-441N14.4	pseudogene	NA	0.277525	3.76329	13.5602	3.76131	2.02041	1.0606	3.80505	0.506435	2.09425	0.0362378	NA
ENSG00000169903	3	149191761	149221068	+	TM4SF4	protein_coding	7104	0.535374	7.32674	13.6853	3.77455	3.93106	1.37779	3.77834	0.52752	2.61183	0.00900579	NA
ENSG00000124529	6	26027124	26027480	-	HIST1H4B	protein_coding	NA	1.0314	14.1602	13.7291	3.77917	7.59579	0.969152	3.7579	0.4941	1.96145	0.0498269	0.295686
ENSG00000181291	17	32907768	32966337	+	TMEM132E	protein_coding	124842	1.3339	18.8148	14.1051	3.81814	10.0743	1.70553	3.78146	0.533489	3.19694	0.00138896	0.0306378
ENSG00000238042	1	222054323	222151865	-	RP11-815M8.1	lincRNA	NA	3.78321	53.5803	14.1627	3.82402	28.6818	1.71616	3.81326	0.533449	3.2171	0.00129493	0.0290308
ENSG00000250064	4	28437071	28601897	+	RP11-123O22.1	lincRNA	NA	0.515698	7.32054	14.1954	3.82735	3.91812	1.46211	3.78249	0.530556	2.75581	0.00585473	NA
ENSG00000104722	8	24770525	24776607	+	NEFM	protein_coding	4741	193.801	2760.05	14.2417	3.83205	1476.93	2.58058	3.83205	0.494886	5.2145	1.8431e-07	1.99088e-05
ENSG00000187223	1	152635872	152637135	+	LCE2D	protein_coding	353141	0.257849	3.67237	14.2423	3.83211	1.96511	1.02276	3.80217	0.501794	2.0382	0.0415298	NA
ENSG00000164935	8	105351315	105368917	+	DCSTAMP	protein_coding	81501	0.827784	11.8174	14.276	3.83552	6.32261	1.28805	3.85155	0.5212	2.47132	0.0134615	0.141883
ENSG00000241693	22	38627726	38627999	+	RN7SL704P	misc_RNA	NA	0.257849	3.7391	14.5011	3.85809	1.99847	1.03736	3.78406	0.504158	2.0576	0.0396287	NA
ENSG00000227619	9	132337688	132346835	+	RP11-492E3.2	antisense	NA	7.40061	110.595	14.9441	3.9015	58.9979	1.6885	3.90466	0.532941	3.16827	0.00153346	0.0330483
ENSG00000174521	19	40721965	40724306	-	TTC9B	protein_coding	148014	0.818204	12.2334	14.9515	3.90222	6.5258	1.67834	3.88734	0.533418	3.14638	0.00165304	0.0349552
ENSG00000137259	6	26033320	26033796	-	HIST1H2AB	protein_coding	NA	0.535374	8.1064	15.1416	3.92044	4.32089	1.31565	3.87808	0.523359	2.51387	0.0119416	0.131565
ENSG00000106483	7	37945543	38065297	-	SFRP4	protein_coding	6424	141.583	2147.81	15.1701	3.92315	1144.7	1.16126	3.92309	0.509378	2.27977	0.0226216	0.193374
ENSG00000162975	2	11052063	11054350	+	KCNF1	protein_coding	3754	0.822994	12.8374	15.5984	3.96332	6.83018	1.89829	3.99325	0.532089	3.56762	0.000360234	0.011108
ENSG00000176075	1	152627953	152629280	+	LINC00302	lincRNA	NA	4.89861	78.093	15.9419	3.99475	41.4958	2.75201	3.99085	0.483271	5.69455	1.23695e-08	1.82199e-06
ENSG00000261045	16	27169775	27187908	-	RP11-673P17.4	lincRNA	NA	0.545469	8.72456	15.9946	3.99951	4.63501	1.63313	3.99182	0.532984	3.06413	0.00218305	0.0422459
ENSG00000198729	6	150464212	150571493	+	PPP1R14C	protein_coding	81706	2.11224	34.8824	16.5144	4.04565	18.4973	2.35632	4.01046	0.516	4.56651	4.95906e-06	0.000329796
ENSG00000228495	6	132453055	132490514	+	LINC01013	lincRNA	NA	4.65462	78.5806	16.8823	4.07744	41.6176	2.39068	4.08347	0.518353	4.61207	3.98669e-06	0.000274343
ENSG00000148677	10	92671853	92681033	-	ANKRD1	protein_coding	27063	22.6628	387.827	17.113	4.09702	205.245	2.50322	4.09748	0.513679	4.87312	1.09852e-06	8.98112e-05
ENSG00000165409	14	81421333	81612646	+	TSHR	protein_coding	7253	0.257849	4.51077	17.4938	4.12877	2.38431	1.18687	4.06289	0.513501	2.31132	0.020815	NA
ENSG00000187173	1	152670840	152671918	+	LCE2A	protein_coding	353139	56.4973	992.345	17.5645	4.13459	524.421	3.23924	4.1345	0.434791	7.4501	9.32672e-14	4.15575e-11
ENSG00000049540	7	73442119	73484237	+	ELN	protein_coding	2006	545.535	9882.03	18.1144	4.17906	5213.78	3.45687	4.1792	0.400614	8.62894	6.19236e-18	6.13147e-15
ENSG00000252010	2	234184373	234184648	+	SCARNA5	snoRNA	677775	0.55505	10.6638	19.2123	4.26396	5.60942	1.29772	4.26096	0.517211	2.50908	0.0121046	0.132518
ENSG00000170498	1	204159469	204165614	-	KISS1	protein_coding	3814	0.827784	16.1788	19.5447	4.28871	8.5033	1.05303	4.30453	0.494859	2.12793	0.0333427	0.239142
ENSG00000222032	2	238337563	238343465	-	AC112721.2	lincRNA	NA	0.55505	11.2799	20.3223	4.34499	5.91746	1.70895	4.34806	0.532584	3.20878	0.00133298	0.0297342
ENSG00000200033	1	222010676	222010779	-	RNU6-403P	snRNA	NA	0.55026	11.1852	20.327	4.34533	5.86771	1.15747	4.3329	0.50542	2.29012	0.0220145	0.190064
ENSG00000142623	1	17531621	17572500	+	PADI1	protein_coding	29943	3.86619	81.0999	20.9767	4.39072	42.4831	1.84492	4.39727	0.532974	3.46156	0.000537063	0.0152422
ENSG00000167641	19	38741877	38747231	-	PPP1R14A	protein_coding	94274	5.49677	115.831	21.0726	4.3973	60.664	1.06192	4.39986	0.493542	2.15162	0.0314271	0.2329
ENSG00000163207	1	152881021	152884362	+	IVL	protein_coding	3713	18.4253	392.681	21.312	4.41359	205.553	2.66486	4.41267	0.514365	5.18087	2.20852e-07	2.30189e-05
ENSG00000243232	5	140345820	140391936	+	PCDHAC2	protein_coding	56134	0.257849	5.87226	22.774	4.50932	3.06505	1.4542	4.45849	0.525455	2.7675	0.0056488	NA
ENSG00000196735	6	32595956	32614839	+	HLA-DQA1	protein_coding	3117	0.257849	6.01365	23.3224	4.54364	3.13575	1.02969	4.52478	0.490591	2.09888	0.0358277	NA
ENSG00000170054	14	94929054	94946026	-	SERPINA9	protein_coding	327657	0.257849	6.32862	24.5439	4.61729	3.29323	1.36099	4.61052	0.518387	2.62544	0.00865374	NA
ENSG00000187170	1	152680636	152681967	+	LCE4A	protein_coding	199834	0.818204	20.152	24.6296	4.62232	10.4851	2.31325	4.62636	0.527656	4.38401	1.16516e-05	0.000676439
ENSG00000232679	1	222215047	222238105	-	RP11-400N13.3	lincRNA	NA	14.1733	353.663	24.9528	4.64113	183.918	3.26188	4.64259	0.478331	6.81929	9.14899e-12	2.81142e-09
ENSG00000069482	11	68451247	68458643	+	GAL	protein_coding	51083	1.91821	49.0987	25.5962	4.67786	25.5085	3.1466	4.70422	0.482908	6.51595	7.22332e-11	1.83916e-08
ENSG00000112562	6	168841831	169073984	+	SMOC2	protein_coding	64094	0.277525	7.16702	25.8248	4.69068	3.72227	1.60847	4.75359	0.529072	3.04018	0.00236438	NA
ENSG00000236546	1	40363417	40364770	+	RP1-118J21.5	antisense	105378668	0.257849	6.73692	26.1274	4.70749	3.49738	1.27887	4.66415	0.512335	2.49615	0.0125548	NA
ENSG00000132854	1	62702651	62785085	-	KANK4	protein_coding	163782	2.71622	79.659	29.3271	4.87416	41.1876	2.88975	4.87902	0.512244	5.64135	1.68721e-08	2.4448e-06
ENSG00000198959	20	36756863	36794980	-	TGM2	protein_coding	7052	320.787	10892.8	33.9565	5.08561	5606.79	4.54144	5.08555	0.328044	13.844	1.38339e-43	1.23281e-39
ENSG00000222022	2	238330063	238333919	-	AC112721.1	protein_coding	NA	0.257849	10.0902	39.1321	5.29028	5.17401	1.86011	5.23344	0.532314	3.49438	0.000475168	0.0137968
ENSG00000203783	1	153190060	153191793	+	PRR9	protein_coding	574414	0.277525	11.173	40.2595	5.33126	5.72527	1.53994	5.34623	0.521872	2.95081	0.00316946	0.0551115
ENSG00000163202	1	152551857	152552980	-	LCE3D	protein_coding	84648	3.50568	147.312	42.021	5.39304	75.409	4.27839	5.39418	0.411133	10.4063	2.31957e-25	8.26834e-22
ENSG00000187180	1	152647771	152649050	+	LCE2C	protein_coding	353140	1.31902	62.2201	47.1716	5.55985	31.7696	2.68005	5.53468	0.528821	5.06797	4.02078e-07	3.74717e-05
ENSG00000172137	16	71392616	71424341	+	CALB2	protein_coding	794	7.43245	367.999	49.5124	5.62972	187.716	4.00124	5.62224	0.468622	8.53831	1.36197e-17	1.15593e-14
ENSG00000022556	19	55464498	55512510	+	NLRP2	protein_coding	55655	0	3.19767	Inf	Inf	1.59884	1.05632	6.78026	0.479127	2.20468	0.0274769	NA
ENSG00000069122	6	46820249	46922680	-	GPR116	protein_coding	221395	0	7.13282	Inf	Inf	3.56641	1.50896	7.85892	0.513827	2.93671	0.00331714	NA
ENSG00000131620	11	69924408	70035634	+	ANO1	protein_coding	55107	0	17.2313	Inf	Inf	8.61563	1.41004	9.17453	0.503667	2.79955	0.00511745	0.0755941
ENSG00000158014	1	26363743	26372624	-	SLC30A2	protein_coding	7780	0	2.96949	Inf	Inf	1.48475	0.929908	6.61908	0.463093	2.00804	0.0446394	NA
ENSG00000159248	15	35043233	35047166	-	GJD2	protein_coding	57369	0	4.14706	Inf	Inf	2.07353	1.1687	7.12689	0.490124	2.3845	0.0171022	NA
ENSG00000159455	1	152647771	152659877	+	LCE2B	protein_coding	26239	0	12.8516	Inf	Inf	6.42578	2.42058	8.74014	0.533336	4.53858	5.66356e-06	0.000365792
ENSG00000160307	21	48018875	48025121	-	S100B	protein_coding	6285	0	19.2672	Inf	Inf	9.63362	1.54531	9.3483	0.511269	3.0225	0.002507	0.0464595
ENSG00000186832	17	39766030	39772151	-	KRT16	protein_coding	3868	0	5.67034	Inf	Inf	2.83517	1.20917	7.57415	0.49223	2.45651	0.0140296	NA
ENSG00000227355	9	124137519	124214455	+	RP11-162D16.2	antisense	NA	0	2.87857	Inf	Inf	1.43928	0.982512	6.57832	0.470653	2.08755	0.0368384	NA
ENSG00000230262	9	96938884	96966850	-	MIRLET7DHG	lincRNA	158257	0	2.96742	Inf	Inf	1.48371	0.947796	6.6069	0.465727	2.03509	0.0418417	NA
ENSG00000231501	X	125606711	125606867	+	MTND4LP1	pseudogene	NA	0	5.02592	Inf	Inf	2.51296	1.10884	7.34545	0.483082	2.29535	0.0217129	NA
ENSG00000243225	14	77435026	77435488	+	RP11-7F17.1	pseudogene	NA	0	5.25824	Inf	Inf	2.62912	1.25502	7.44143	0.497008	2.52515	0.011565	NA
ENSG00000256746	11	47292208	47293661	-	RP11-17G12.3	antisense	101928943	0	2.60785	Inf	Inf	1.30393	0.921642	6.47236	0.462345	1.99341	0.046217	NA
ENSG00000258602	14	77425981	77432145	+	RP11-7F17.7	lincRNA	105370578	0	17.7685	Inf	Inf	8.88427	2.0628	9.21026	0.529854	3.89315	9.89524e-05	0.00400439
ENSG00000263988	3	11994264	11994559	-	RN7SL147P	misc_RNA	NA	0	3.55724	Inf	Inf	1.77862	1.0749	6.89116	0.480946	2.23497	0.0254193	NA
ENSG00000019186	20	52769988	52790512	-	CYP24A1	protein_coding	1591	11.6299	0	0	#NAME?	5.81494	-2.14516	-8.03758	0.53349	-4.02098	5.79556e-05	0.00266222
ENSG00000075884	2	143848931	144525921	+	ARHGAP15	protein_coding	55843	3.53922	0	0	#NAME?	1.76961	-0.975593	-6.31975	0.481944	-2.02429	0.0429404	NA
ENSG00000100385	22	37521878	37571094	-	IL2RB	protein_coding	3560	3.73855	0	0	#NAME?	1.86928	-1.05861	-6.40311	0.49175	-2.15273	0.0313398	NA
ENSG00000103710	15	65345679	65369028	-	RASL12	protein_coding	51285	24.7164	0	0	#NAME?	12.3582	-2.94531	-9.12648	0.524421	-5.61631	1.95075e-08	2.78146e-06
ENSG00000113532	5	100142639	100238970	-	ST8SIA4	protein_coding	7903	4.08947	0	0	#NAME?	2.04474	-1.08865	-6.52796	0.494	-2.20374	0.0275426	NA
ENSG00000113722	5	149546358	149564120	+	CDX1	protein_coding	1044	6.36649	0	0	#NAME?	3.18324	-1.4403	-7.1721	0.518194	-2.77947	0.00544483	NA
ENSG00000124440	19	46800303	46846690	+	HIF3A	protein_coding	64344	8.54837	0	0	#NAME?	4.27418	-1.63092	-7.59568	0.524985	-3.10661	0.00189245	0.0384158
ENSG00000128710	2	176973518	176984670	+	HOXD10	protein_coding	3236	3.52963	0	0	#NAME?	1.76482	-1.04793	-6.31616	0.491414	-2.13249	0.0329668	NA
ENSG00000130487	22	50986462	50989451	+	KLHDC7B	protein_coding	113730	6.56273	0	0	#NAME?	3.28137	-1.37448	-7.21045	0.513615	-2.67609	0.00744856	NA
ENSG00000140600	15	84115980	84287495	+	SH3GL3	protein_coding	6457	5.35956	0	0	#NAME?	2.67978	-1.41703	-6.92198	0.518792	-2.73141	0.00630648	NA
ENSG00000152822	6	146348782	146758734	+	GRM1	protein_coding	2911	8.75095	0	0	#NAME?	4.37547	-1.76666	-7.63101	0.529504	-3.33645	0.000848564	0.0214297
ENSG00000176049	5	146967990	147162338	-	JAKMIP2	protein_coding	9832	4.67909	0	0	#NAME?	2.33954	-1.02397	-6.72153	0.484382	-2.11396	0.0345183	NA
ENSG00000196482	1	216676588	217311097	-	ESRRG	protein_coding	2104	3.73855	0	0	#NAME?	1.86928	-1.05861	-6.40311	0.49175	-2.15273	0.0313398	NA
ENSG00000232909	6	35701644	35704724	-	RP3-510O8.4	antisense	NA	3.21276	0	0	#NAME?	1.60638	-0.999669	-6.18398	0.486684	-2.05404	0.0399717	NA
ENSG00000235907	1	33977608	33978343	-	RP4-580O19.2	pseudogene	NA	3.52963	0	0	#NAME?	1.76482	-1.04793	-6.31616	0.491414	-2.13249	0.0329668	NA
ENSG00000241218	3	107046677	107048044	-	RP11-446H18.1	pseudogene	NA	3.27179	0	0	#NAME?	1.63589	-0.963646	-6.20584	0.481511	-2.0013	0.0453603	NA
ENSG00000248869	4	137717877	138133953	-	RP11-138I17.1	lincRNA	NA	4.27393	0	0	#NAME?	2.13696	-1.19183	-6.59617	0.504123	-2.36416	0.018071	NA
ENSG00000256124	17	70026432	70034889	+	LINC01152	lincRNA	102606463	5.67695	0	0	#NAME?	2.83848	-1.40469	-7.00299	0.51733	-2.71526	0.00662228	NA
ENSG00000259424	15	99190180	99190600	-	RP11-35O15.1	antisense	NA	4.26914	0	0	#NAME?	2.13457	-1.1377	-6.59465	0.498686	-2.28139	0.0225252	NA
ENSG00000262898	17	81091900	81125376	+	AC139099.4	lincRNA	NA	5.64291	0	0	#NAME?	2.82145	-1.14485	-6.99553	0.495725	-2.30945	0.0209184	NA
ENSG00000264868	7	87900207	87903065	-	CTB-167B5.2	lincRNA	NA	4.02138	0	0	#NAME?	2.01069	-0.994462	-6.50726	0.482568	-2.06077	0.0393248	NA
ENSG00000269549	20	44074071	44077220	+	AL031663.2	protein_coding	NA	3.52484	0	0	#NAME?	1.76242	-1.05618	-6.31451	0.492438	-2.14479	0.0319697	NA
ENSG00000269720	19	17502238	17503093	-	CTD-2521M24.5	lincRNA	NA	3.23243	0	0	#NAME?	1.61622	-1.01252	-6.1912	0.488311	-2.07352	0.0381238	NA
ENSG00000269994	9	89623370	89657041	-	RP11-276H19.2	lincRNA	440173	3.19308	0	0	#NAME?	1.59654	-0.960258	-6.17652	0.481324	-1.99504	0.0460389	NA
ENSG00000271607	6	111185063	111185654	+	RP3-418A9.3	pseudogene	NA	3.48498	0	0	#NAME?	1.74249	-0.936845	-6.30072	0.476617	-1.96562	0.049343	NA
ENSG00000272885	4	409907	410326	-	RP11-2H3.6	lincRNA	NA	3.51047	0	0	#NAME?	1.75524	-0.974523	-6.3098	0.481891	-2.02229	0.0431464	NA
