# Supplementary material for: CRISPR screen identifies CEBPB as contributor to dyskeratosis congenita fibroblast senescence via augmented inflammatory gene response
Source: G3 (Bethesda). 2023 Sep 17;13(11):jkad207. doi: 10.1093/g3journal/jkad207 (PMC10627266; doi:10.1093/g3journal/jkad207)
Supplement: jkad207_Supplementary_Data [file jkad207_supplementary_data.zip › Supplementary_File_4_G3-2023-404396.xlsx]

## Sheet: DEseq2Results_Pval-0.05-fold2_l
row	Chr	Start	End	Strand	GeneSymbol	BioType	entrezgene	DC-TERT	DC	foldChange	unShrunken.log2FoldChange	baseMean	log2FoldChange	lfcMLE	lfcSE	stat	pvalue	padj
ENSG00000164362	5	1253262	1295184	-	TERT	protein_coding	7015	9702.86	4.54598	0.000468519	-11.0596	4853.7	-8.91456	-11.1586	0.397681	-22.4163	2.72688e-111	4.99837e-107
ENSG00000075461	17	64961026	65029514	+	CACNG4	protein_coding	27092	31.2365	0.286321	0.00916623	-6.76946	15.7614	-1.45321	-6.49258	0.531279	-2.73531	0.00623224	0.131006
ENSG00000196616	4	100226121	100242558	-	ADH1B	protein_coding	125	171.895	2.88185	0.0167652	-5.89839	87.3885	-2.19438	-5.94686	0.553982	-3.96109	7.46069e-05	0.00533406
ENSG00000124749	6	55921388	56258892	-	COL21A1	protein_coding	81578	139.984	3.19025	0.0227901	-5.45545	71.5869	-2.84023	-5.42923	0.545451	-5.20712	1.91792e-07	4.04086e-05
ENSG00000162630	1	193148175	193155784	-	B3GALT2	protein_coding	8707	283.727	7.39676	0.02607	-5.26146	145.562	-3.10214	-5.2642	0.533626	-5.81333	6.12429e-09	2.07886e-06
ENSG00000143355	1	197881037	197904608	+	LHX9	protein_coding	56956	7981.72	225.061	0.028197	-5.14831	4103.39	-3.13942	-5.1464	0.531117	-5.91097	3.40095e-09	1.24679e-06
ENSG00000214688	10	73471458	73497581	-	C10orf105	protein_coding	414152	8.79152	0.371187	0.042221	-4.56589	4.58135	-1.28234	-4.53262	0.537805	-2.3844	0.0171068	0.238636
ENSG00000171724	16	77822427	78014004	+	VAT1L	protein_coding	57687	883.595	38.1912	0.0432226	-4.53207	460.893	-3.3093	-4.52367	0.483976	-6.83775	8.04488e-12	5.26653e-09
ENSG00000251350	4	44018878	44024080	+	RP11-328N19.1	lincRNA	100506827	45.7389	2.24642	0.049114	-4.34772	23.9926	-2.51351	-4.35897	0.535859	-4.69062	2.72376e-06	0.000416055
ENSG00000246898	16	66442427	66446038	+	LINC00920	lincRNA	NA	5.44457	0.286321	0.0525883	-4.24911	2.86545	-1.23926	-3.93729	0.542662	-2.28368	0.0223905	NA
ENSG00000153930	17	54188319	54589020	+	ANKFN1	protein_coding	162282	61.2552	3.40413	0.0555729	-4.16947	32.3297	-2.47053	-4.03747	0.531457	-4.64859	3.34206e-06	0.000494032
ENSG00000235169	1	3689352	3692546	+	SMIM1	protein_coding	388588	10.2629	0.572642	0.0557974	-4.16366	5.41776	-1.64588	-3.8688	0.554644	-2.96745	0.00300277	0.0831432
ENSG00000267194	17	67547499	67550002	+	RP1-193H18.2	lincRNA	NA	28.177	1.9601	0.0695637	-3.84552	15.0686	-2.45831	-3.9024	0.518218	-4.74378	2.09766e-06	0.000334349
ENSG00000108947	17	7608520	7614696	+	EFNB3	protein_coding	1949	143.969	10.7195	0.074457	-3.74745	77.344	-2.32278	-3.68971	0.529799	-4.38427	1.16373e-05	0.00127213
ENSG00000226416	11	2004467	2011150	-	MRPL23-AS1	antisense	100133545	7.33459	0.550567	0.0750644	-3.73573	3.94258	-1.46048	-4.18537	0.55221	-2.64479	0.0081742	0.155429
ENSG00000150636	18	66382446	66722426	+	CCDC102B	protein_coding	79839	161.846	12.9562	0.0800527	-3.64291	87.4013	-2.08324	-3.60775	0.543376	-3.83387	0.000126141	0.00797295
ENSG00000178401	12	49740700	49751309	+	DNAJC22	protein_coding	79962	72.7984	6.24527	0.0857885	-3.54307	39.5218	-2.31075	-3.4508	0.515254	-4.48468	7.30232e-06	0.000898332
ENSG00000197584	3	177990720	178562217	+	KCNMB2	protein_coding	10242	14.8614	1.31502	0.0884854	-3.49842	8.0882	-1.3318	-3.39372	0.550685	-2.41845	0.015587	0.227657
ENSG00000185742	11	109292846	109299840	+	C11orf87	protein_coding	399947	571.931	51.0773	0.0893067	-3.48509	311.504	-1.83601	-3.48347	0.551555	-3.32878	0.000872261	0.0346073
ENSG00000231466	22	25745510	25746289	-	CTA-246H3.11	pseudogene	NA	6.85134	0.657508	0.0959677	-3.38131	3.75443	-1.36545	-3.23152	0.554276	-2.46349	0.0137594	0.212655
ENSG00000198846	8	59717977	60031767	-	TOX	protein_coding	9760	412.276	40.5578	0.0983755	-3.34556	226.417	-2.79746	-3.34093	0.406337	-6.88458	5.79598e-12	3.93483e-09
ENSG00000233967	6	81153061	81175644	+	RP11-250B2.3	lincRNA	NA	11.2902	1.12321	0.0994853	-3.32937	6.20671	-1.60661	-3.33821	0.5532	-2.90421	0.00368186	0.095205
ENSG00000272511	3	21453714	21455436	-	RP11-180N14.1	lincRNA	NA	15.9533	1.60134	0.100377	-3.31651	8.77732	-1.6858	-3.17015	0.549453	-3.06815	0.00215392	0.066335
ENSG00000108984	17	67410839	67539472	+	MAP2K6	protein_coding	5608	102.646	10.5774	0.103047	-3.27863	56.6117	-2.60321	-3.26888	0.439835	-5.91859	3.2471e-09	1.21468e-06
ENSG00000118898	16	4932508	5010742	-	PPL	protein_coding	5493	668.718	69.1222	0.103365	-3.27418	368.92	-1.78373	-3.27119	0.549765	-3.24454	0.00117642	0.0431276
ENSG00000251301	12	68726668	68845443	-	RP11-81H14.2	lincRNA	NA	16.07	1.66413	0.103555	-3.27153	8.86707	-1.39024	-3.33273	0.553535	-2.51156	0.0120198	0.196366
ENSG00000189212	7	35119601	35225934	-	DPY19L2P1	pseudogene	NA	21.6612	2.35336	0.108644	-3.20232	12.0073	-1.107	-3.15904	0.541157	-2.04561	0.0407949	0.375575
ENSG00000108387	17	56597611	56618179	-	2017-09-04	protein_coding	5414	75.0837	8.33372	0.110992	-3.17147	41.7087	-2.23104	-3.12736	0.495416	-4.50336	6.6886e-06	0.000845531
ENSG00000215018	7	7395834	7575484	-	COL28A1	protein_coding	340267	8.24661	0.921754	0.111774	-3.16135	4.58418	-1.06667	-3.3172	0.539266	-1.97801	0.0479274	0.400785
ENSG00000182175	15	93586636	93632433	-	RGMA	protein_coding	56963	75.2935	8.44753	0.112195	-3.15592	41.8705	-2.35454	-3.12544	0.471431	-4.99446	5.9001e-07	0.000114242
ENSG00000264016	17	10644584	10672333	-	CTC-297N7.9	lincRNA	NA	7.38767	0.858963	0.11627	-3.10445	4.12332	-1.14213	-2.86969	0.550047	-2.07643	0.0378546	0.363895
ENSG00000112297	6	106959730	107018326	+	AIM1	protein_coding	202	1797.02	209.391	0.116521	-3.10134	1003.21	-2.09008	-3.09788	0.516026	-4.05035	5.11421e-05	0.00411156
ENSG00000139209	12	47158546	47226191	-	SLC38A4	protein_coding	55089	405.005	47.9311	0.118347	-3.07891	226.468	-2.53376	-3.0731	0.419476	-6.04031	1.53818e-09	6.4079e-07
ENSG00000196338	X	70364681	70391051	+	NLGN3	protein_coding	54413	39.9297	4.76951	0.119448	-3.06555	22.3496	-1.81137	-3.05579	0.539436	-3.3579	0.000785381	0.0325769
ENSG00000170801	4	8271492	8308838	+	HTRA3	protein_coding	94031	587.8	71.0845	0.120933	-3.04772	329.442	-2.44461	-3.03982	0.437899	-5.58259	2.3696e-08	6.58103e-06
ENSG00000181444	7	149461271	149470568	-	ZNF467	protein_coding	168544	20.1381	2.43823	0.121075	-3.04603	11.2882	-1.84777	-2.98166	0.530045	-3.48607	0.000490166	0.0226274
ENSG00000168453	8	21971928	21990897	-	HR	protein_coding	55806	456.713	55.6624	0.121876	-3.03651	256.188	-2.48127	-3.02324	0.423473	-5.85934	4.64718e-09	1.67025e-06
ENSG00000170345	14	75745477	75748933	+	FOS	protein_coding	2353	453.201	55.8329	0.123197	-3.02096	254.517	-2.18573	-3.01667	0.49204	-4.44219	8.90496e-06	0.00104914
ENSG00000105048	19	55644162	55660722	-	TNNT1	protein_coding	7138	50.1313	6.17904	0.123257	-3.02026	28.1552	-2.02102	-3.0104	0.514088	-3.93128	8.44948e-05	0.00586663
ENSG00000085276	3	168801287	169381406	-	MECOM	protein_coding	2122	87.9406	11.4391	0.130078	-2.94256	49.6899	-1.49942	-2.98739	0.553755	-2.70774	0.00677439	0.137704
ENSG00000207864	9	97847727	97847823	+	MIR27B	miRNA	NA	15.7573	2.06704	0.131179	-2.93039	8.91219	-1.68774	-2.86139	0.538742	-3.13274	0.00173181	0.0566945
ENSG00000225783	22	27042392	27072438	+	MIAT	lincRNA	440823	134.788	18.1246	0.134467	-2.89468	76.4565	-2.54162	-2.88846	0.356866	-7.12206	1.06324e-12	9.28059e-10
ENSG00000171860	12	8210898	8219067	-	C3AR1	protein_coding	719	12.673	1.77107	0.139751	-2.83907	7.22204	-1.15356	-2.7872	0.551629	-2.09119	0.0365113	0.357125
ENSG00000260400	10	70458257	70460551	+	RP11-119F7.5	sense_overlapping	NA	18.1355	2.57689	0.142091	-2.81511	10.3562	-1.28409	-2.66797	0.554663	-2.31509	0.0206083	0.265656
ENSG00000196932	10	63166401	63213208	-	TMEM26	protein_coding	219623	171.967	25.2329	0.146731	-2.76875	98.5998	-2.00449	-2.73697	0.488463	-4.10366	4.0666e-05	0.00335769
ENSG00000168427	2	239047363	239061588	+	KLHL30	protein_coding	377007	19.411	2.8722	0.147968	-2.75664	11.1416	-1.08768	-2.7874	0.548326	-1.98364	0.0472964	0.398778
ENSG00000187244	19	45312328	45324673	+	BCAM	protein_coding	4059	300.188	45.2052	0.15059	-2.73131	172.697	-2.44003	-2.73485	0.342092	-7.13267	9.8438e-13	9.02184e-10
ENSG00000179855	19	3585551	3593539	+	GIPC3	protein_coding	126326	27.1092	4.17479	0.153999	-2.69901	15.642	-1.97792	-2.79326	0.492378	-4.01707	5.89257e-05	0.00456242
ENSG00000104432	8	79587978	79717758	-	IL7	protein_coding	3574	93.0677	14.4251	0.154996	-2.6897	53.7464	-1.66145	-2.68343	0.535132	-3.10474	0.00190446	0.0603958
ENSG00000213145	14	105952654	105955284	+	CRIP1	protein_coding	1396	24.2368	3.76289	0.155255	-2.68729	13.9998	-1.71239	-2.62797	0.522432	-3.27773	0.00104645	0.0396311
ENSG00000082497	1	210406144	210419976	+	SERTAD4	protein_coding	56256	460.679	74.3306	0.16135	-2.63173	267.505	-1.90187	-2.62677	0.493321	-3.85525	0.000115613	0.00748831
ENSG00000181104	5	76011868	76031606	+	F2R	protein_coding	2149	1657.41	270.829	0.163405	-2.61347	964.118	-1.79397	-2.61557	0.512189	-3.50255	0.000460823	0.0216033
ENSG00000269928	17	8128139	8128798	-	RP11-849F2.8	lincRNA	NA	10.805	1.77107	0.163912	-2.60901	6.28805	-1.24735	-2.54958	0.554291	-2.25035	0.0244268	0.290742
ENSG00000118407	6	76001575	76203454	-	FILIP1	protein_coding	27145	49.2015	8.46961	0.172141	-2.53834	28.8356	-1.42233	-2.51171	0.547462	-2.59804	0.00937578	0.168819
ENSG00000141469	18	43304092	43332485	+	SLC14A1	protein_coding	6563	253.846	44.0316	0.173458	-2.52734	148.939	-1.41832	-2.54171	0.548894	-2.58396	0.00976721	0.173784
ENSG00000215933	X	71372186	71372264	-	BX119917.1	miRNA	NA	15.0526	2.66176	0.17683	-2.49957	8.8572	-1.19221	-2.35985	0.554178	-2.15131	0.0314518	0.330814
ENSG00000182632	10	42903616	42967688	-	CCNYL2	pseudogene	NA	10.5244	1.86558	0.177263	-2.49604	6.19499	-1.3545	-2.49313	0.548714	-2.46849	0.0135684	0.210414
ENSG00000150551	2	133402426	133429152	-	LYPD1	protein_coding	116372	25.6182	4.57083	0.178421	-2.48664	15.0945	-1.22454	-2.45024	0.554299	-2.20917	0.0271626	0.306812
ENSG00000253414	8	37373928	37374539	-	RP11-150O12.6	sense_intronic	NA	63.418	11.3412	0.178832	-2.48333	37.3796	-1.71966	-2.49659	0.508928	-3.37899	0.000727517	0.0307267
ENSG00000110002	11	123986069	124018428	+	VWA5A	protein_coding	4013	257.473	47.5833	0.184809	-2.43589	152.528	-1.70904	-2.42039	0.50322	-3.3962	0.00068328	0.0293794
ENSG00000144218	2	100162323	100759201	-	AFF3	protein_coding	3899	252.807	46.8839	0.185453	-2.43087	149.845	-1.72653	-2.43165	0.500668	-3.44845	0.00056381	0.025268
ENSG00000197147	1	89990395	90063423	+	LRRC8B	protein_coding	23507	161.013	29.9252	0.185856	-2.42774	95.4691	-1.47626	-2.42302	0.538818	-2.73982	0.00614733	0.129816
ENSG00000260401	11	72950020	72953380	+	RP11-800A3.4	sense_overlapping	NA	8.01587	1.4944	0.18643	-2.4233	4.75513	-1.13348	-2.42199	0.554668	-2.04353	0.0409996	0.376514
ENSG00000273193	3	175527552	175528340	+	RP11-523G9.3	lincRNA	NA	17.996	3.41378	0.189696	-2.39824	10.7049	-1.12443	-2.31444	0.554663	-2.02724	0.0426378	0.384244
ENSG00000091844	6	153325594	153452384	-	RGS17	protein_coding	26575	69.2399	13.1763	0.1903	-2.39365	41.2081	-1.41036	-2.37286	0.542363	-2.60039	0.00931175	0.168534
ENSG00000072657	12	72481046	73059422	+	TRHDE	protein_coding	29953	574.354	109.365	0.190414	-2.39279	341.86	-1.68098	-2.39269	0.504813	-3.32991	0.00086873	0.0345682
ENSG00000171631	11	72975550	73009662	+	P2RY6	protein_coding	5031	79.4958	15.1896	0.191074	-2.3878	47.3427	-1.78367	-2.37034	0.475706	-3.74952	0.000177171	0.0104657
ENSG00000162426	1	8377886	8404227	+	SLC45A1	protein_coding	50651	71.5059	13.6731	0.191216	-2.38672	42.5895	-1.80511	-2.37192	0.469529	-3.84451	0.000120793	0.00771476
ENSG00000064989	2	188207856	188313187	-	CALCRL	protein_coding	10203	27.7646	5.32008	0.191614	-2.38373	16.5423	-1.61801	-2.39889	0.51368	-3.14985	0.00163357	0.0542452
ENSG00000132470	17	73717408	73753899	+	ITGB4	protein_coding	3691	16.2822	3.15852	0.193987	-2.36597	9.72034	-1.55426	-2.40301	0.522142	-2.97669	0.00291374	0.0817767
ENSG00000203327	2	55441523	55443262	-	AC012358.7	antisense	NA	7.13891	1.38746	0.194351	-2.36326	4.26318	-1.13993	-2.55933	0.554582	-2.05548	0.0398323	0.371796
ENSG00000155961	X	154487526	154493874	-	RAB39B	protein_coding	116442	19.1454	3.75324	0.196038	-2.35079	11.4493	-1.33125	-2.28945	0.544255	-2.44601	0.0144448	0.217741
ENSG00000145287	4	84011201	84058228	-	PLAC8	protein_coding	51316	117.641	23.1894	0.197119	-2.34286	70.4154	-1.58976	-2.32032	0.512957	-3.0992	0.00194045	0.0611571
ENSG00000167912	8	60031599	60033905	+	RP11-25K19.1	antisense	NA	54.7693	10.8692	0.198455	-2.33312	32.8193	-1.59886	-2.28768	0.506132	-3.15897	0.00158327	0.0530556
ENSG00000100065	22	37886400	37915549	-	CARD10	protein_coding	29775	197.488	39.3663	0.199335	-2.32673	118.427	-1.52657	-2.31706	0.523646	-2.91527	0.00355378	0.0934589
ENSG00000171522	5	40679600	40693837	+	PTGER4	protein_coding	5734	86.0248	17.1801	0.199711	-2.32402	51.6024	-1.40861	-2.33303	0.539858	-2.60922	0.00907481	0.165514
ENSG00000037280	5	180028506	180076624	-	FLT4	protein_coding	2324	14.8787	2.97914	0.200229	-2.32028	8.92893	-1.12119	-2.30835	0.554606	-2.0216	0.0432174	0.386001
ENSG00000133739	8	86019382	86058311	+	LRRCC1	protein_coding	85444	152.616	31.0193	0.203251	-2.29866	91.8174	-1.48155	-2.28143	0.527238	-2.81001	0.00495394	0.114799
ENSG00000127561	16	2039661	2044276	+	SYNGR3	protein_coding	9143	21.7007	4.41075	0.203254	-2.29864	13.0557	-1.55788	-2.22096	0.50289	-3.09786	0.00194924	0.0611571
ENSG00000146054	5	180620924	180632293	-	TRIM7	protein_coding	81786	125.39	25.5158	0.203491	-2.29696	75.453	-1.75199	-2.27281	0.464522	-3.7716	0.000162202	0.00974805
ENSG00000137752	11	104896170	104972158	-	CASP1	protein_coding	834	360.045	73.6185	0.20447	-2.29004	216.832	-1.75905	-2.28173	0.464677	-3.78554	0.000153376	0.00927849
ENSG00000236536	7	19159556	19161539	+	AC003986.7	antisense	NA	8.68412	1.78072	0.205054	-2.28592	5.23242	-1.09889	-2.24597	0.554438	-1.98199	0.0474808	0.399231
ENSG00000138400	2	207602487	207630271	-	MDH1B	protein_coding	130752	12.4102	2.54517	0.205086	-2.2857	7.47771	-1.28403	-2.14901	0.540797	-2.37433	0.0175808	0.242665
ENSG00000137501	11	85405267	85522184	-	SYTL2	protein_coding	54843	1398.7	287.34	0.205434	-2.28325	843.019	-2.13726	-2.28152	0.269784	-7.92213	2.33483e-15	3.05696e-12
ENSG00000138735	4	120415550	120550146	-	PDE5A	protein_coding	8654	661.554	136.442	0.206244	-2.27757	398.998	-1.80261	-2.27608	0.448884	-4.01576	5.92551e-05	0.00456364
ENSG00000258754	15	94261771	94614049	-	CTD-3049M7.1	lincRNA	105369203	81.8486	17.0676	0.208526	-2.2617	49.4581	-1.70014	-2.30632	0.483434	-3.5168	0.00043679	0.0208474
ENSG00000258754	15	94261771	94614049	-	CTD-3049M7.1	lincRNA	283682	81.8486	17.0676	0.208526	-2.2617	49.4581	-1.70014	-2.30632	0.483434	-3.5168	0.00043679	0.0208474
ENSG00000152760	1	67218142	67244470	+	TCTEX1D1	protein_coding	200132	56.203	11.7261	0.208638	-2.26093	33.9645	-1.45586	-2.21312	0.524237	-2.7771	0.00548467	0.121272
ENSG00000138395	2	202655184	202760273	+	CDK15	protein_coding	65061	521.703	109.919	0.210694	-2.24678	315.811	-1.82331	-2.24084	0.430919	-4.23121	2.3244e-05	0.00221725
ENSG00000204397	11	104912053	104972158	-	CARD16	protein_coding	114769	113.829	24.0524	0.211303	-2.24261	68.9407	-1.69935	-2.22197	0.46856	-3.62674	0.000287022	0.0155195
ENSG00000168916	5	123972608	124084500	-	ZNF608	protein_coding	57507	352.776	74.6699	0.211664	-2.24015	213.723	-1.53981	-2.23362	0.511401	-3.01096	0.00260425	0.0748213
ENSG00000236333	12	72647288	72668687	-	TRHDE-AS1	processed_transcript	NA	108.376	23.0852	0.213011	-2.231	65.7305	-1.39081	-2.23282	0.535174	-2.5988	0.00935508	0.168819
ENSG00000169760	3	173114074	174004434	+	NLGN1	protein_coding	22871	616.453	131.367	0.213102	-2.23038	373.91	-1.6979	-2.23123	0.471433	-3.60156	0.000316308	0.0165655
ENSG00000267510	19	9402191	9405158	+	CTC-325H20.4	antisense	NA	20.8887	4.45147	0.213104	-2.23037	12.6701	-1.42625	-2.27448	0.53087	-2.68662	0.00721782	0.144121
ENSG00000170153	4	141780961	142134031	-	RNF150	protein_coding	57484	717.68	154.641	0.215474	-2.21442	436.161	-1.9	-2.21248	0.38559	-4.9275	8.32876e-07	0.000151155
ENSG00000099282	10	71211229	71267425	+	TSPAN15	protein_coding	23555	97.6109	21.1465	0.216641	-2.20662	59.3787	-1.32088	-2.21279	0.541931	-2.43736	0.014795	0.221176
ENSG00000187955	8	121072019	121384275	+	COL14A1	protein_coding	7373	540.592	117.189	0.216778	-2.20571	328.89	-1.74486	-2.20641	0.449742	-3.87969	0.000104589	0.00687139
ENSG00000109861	11	88026760	88070955	-	CTSC	protein_coding	1075	8303.81	1811.01	0.218094	-2.19698	5057.41	-1.42316	-2.19667	0.52798	-2.69548	0.00702871	0.141578
ENSG00000184524	11	787104	790123	-	CEND1	protein_coding	51286	118.257	25.7952	0.218128	-2.19675	72.0262	-1.57335	-2.17166	0.493884	-3.18566	0.00144424	0.0500433
ENSG00000203797	6	110712974	110736765	-	DDO	protein_coding	8528	49.8881	10.9078	0.218646	-2.19333	30.398	-1.61403	-2.15273	0.4779	-3.37735	0.000731882	0.03084
ENSG00000131095	17	42982376	42994305	-	GFAP	protein_coding	2670	35.2355	7.70794	0.218755	-2.19261	21.4717	-1.35162	-2.14582	0.533153	-2.53515	0.0112399	0.187467
ENSG00000162882	2	42994229	43019733	-	HAAO	protein_coding	23498	42.4642	9.31549	0.219373	-2.18854	25.8899	-1.40407	-2.2001	0.529395	-2.65222	0.00799645	0.153496
ENSG00000023892	6	35265595	35289548	+	DEF6	protein_coding	50619	53.3407	11.7413	0.220119	-2.18365	32.541	-1.55735	-2.20519	0.50107	-3.10806	0.00188321	0.0599294
ENSG00000141540	17	72209653	72258155	+	TTYH2	protein_coding	94015	29.3235	6.50886	0.221967	-2.17158	17.9162	-1.4876	-2.17389	0.510677	-2.91301	0.00357965	0.0937358
ENSG00000234520	7	112594701	112635689	-	AC018464.3	lincRNA	101928036	12.9895	2.89428	0.222816	-2.16607	7.94191	-1.29216	-2.13474	0.537837	-2.40251	0.0162832	0.232781
ENSG00000136275	7	47834889	47859445	+	C7orf69	protein_coding	NA	9.64743	2.1519	0.223055	-2.16453	5.89967	-1.10453	-2.13555	0.553059	-1.99713	0.0458113	0.393874
ENSG00000005379	17	56378592	56406152	-	BZRAP1	protein_coding	9256	56.7381	12.6665	0.223244	-2.1633	34.7023	-1.19142	-2.15235	0.550057	-2.166	0.0303115	0.322467
ENSG00000162687	1	196194909	196578355	-	KCNT2	protein_coding	343450	24.1676	5.43667	0.224957	-2.15228	14.8021	-1.26773	-2.14258	0.54234	-2.33751	0.0194126	0.256734
ENSG00000108830	17	41177258	41184057	+	RND2	protein_coding	8153	56.1901	12.6444	0.225029	-2.15182	34.4173	-1.64047	-2.14168	0.466554	-3.51614	0.000437874	0.0208474
ENSG00000272316	6	58234838	58240189	-	XXbac-BPGBPG55C20.2	lincRNA	NA	20.2967	4.5777	0.225539	-2.14855	12.4372	-1.48281	-2.17069	0.509901	-2.90802	0.00363719	0.0945093
ENSG00000100077	22	25960816	26125261	+	ADRBK2	protein_coding	157	141.427	32.0398	0.226547	-2.14212	86.7332	-1.24267	-2.16276	0.546555	-2.27364	0.0229877	0.281196
ENSG00000145569	5	14581884	14615116	+	FAM105A	protein_coding	54491	243.564	55.2541	0.226857	-2.14015	149.409	-1.13439	-2.13703	0.552809	-2.05204	0.040166	0.372781
ENSG00000198919	3	108308529	108413693	+	DZIP3	protein_coding	9666	528.247	120.3	0.227734	-2.13458	324.273	-1.58573	-2.13002	0.482397	-3.28718	0.00101195	0.0387244
ENSG00000130413	11	8413418	8615836	-	STK33	protein_coding	65975	7.78263	1.78072	0.228807	-2.1278	4.78167	-1.0841	-2.08504	0.552665	-1.96159	0.0498102	0.405427
ENSG00000134138	15	37181406	37393504	-	MEIS2	protein_coding	4212	1898.36	435.9	0.229619	-2.12268	1167.13	-1.93825	-2.12129	0.311275	-6.22679	4.76079e-10	2.18163e-07
ENSG00000106123	7	142552792	142568847	+	EPHB6	protein_coding	2051	74.5635	17.3753	0.233027	-2.10143	45.9694	-1.67765	-2.08207	0.436576	-3.84275	0.000121665	0.00771666
ENSG00000174194	10	51224681	51371321	-	AGAP8	protein_coding	NA	12.6648	2.96672	0.234248	-2.09389	7.81578	-1.25033	-2.18833	0.544375	-2.29682	0.0216289	0.273608
ENSG00000128656	2	175664091	175870097	-	CHN1	protein_coding	1123	4606.93	1079.81	0.234389	-2.09302	2843.37	-1.73063	-2.09386	0.419264	-4.12778	3.66277e-05	0.00310827
ENSG00000154678	7	31790793	32338941	-	PDE1C	protein_coding	5137	2619.81	620.358	0.236795	-2.07829	1620.08	-1.52294	-2.0777	0.489343	-3.11222	0.00185684	0.0593996
ENSG00000187867	19	14164177	14169971	-	PALM3	protein_coding	342979	20.8288	4.99304	0.239718	-2.06059	12.9109	-1.3171	-1.99077	0.521955	-2.52339	0.0116229	0.190957
ENSG00000163909	1	40089825	40105617	-	HEYL	protein_coding	26508	23.4794	5.6409	0.240249	-2.0574	14.5602	-1.13414	-2.00447	0.548361	-2.06824	0.0386175	0.368102
ENSG00000144355	2	172949468	172954405	+	DLX1	protein_coding	1745	303.993	73.3953	0.241437	-2.05028	188.694	-1.71963	-2.04328	0.404248	-4.2539	2.10083e-05	0.00206435
ENSG00000172348	6	46188475	46459709	-	RCAN2	protein_coding	10231	1782.78	432.058	0.24235	-2.04483	1107.42	-1.78726	-2.04381	0.367125	-4.86825	1.12591e-06	0.000194697
ENSG00000185522	11	554855	560779	-	C11orf35	protein_coding	256329	9.9749	2.43823	0.244436	-2.03247	6.20656	-1.08015	-1.97703	0.550298	-1.96284	0.0496642	0.405214
ENSG00000249684	5	177377336	177390961	+	RP11-423H2.3	antisense	NA	26.3107	6.44329	0.244892	-2.02978	16.377	-1.39227	-2.04155	0.512092	-2.71879	0.00655209	0.13449
ENSG00000248698	4	14113592	14141676	+	LINC01085	lincRNA	152742	119.125	29.3691	0.246541	-2.0201	74.2469	-1.56763	-2.01665	0.459529	-3.41138	0.00064635	0.0282086
ENSG00000152580	3	151143172	151176497	-	IGSF10	protein_coding	285313	140.552	34.7631	0.247333	-2.01547	87.6574	-1.46024	-2.0061	0.491975	-2.96812	0.00299628	0.0831432
ENSG00000158246	1	27331511	27339327	-	FAM46B	protein_coding	115572	150.454	37.398	0.248568	-2.00829	93.926	-1.37383	-1.9994	0.512617	-2.68003	0.00736165	0.146287
ENSG00000168497	2	192699028	192711981	-	SDPR	protein_coding	8436	643.676	160.189	0.248866	-2.00656	401.932	-1.61676	-2.00101	0.436201	-3.70645	0.000210181	0.0118178
ENSG00000223652	5	122422943	122425994	-	AC106786.1	antisense	NA	18.5744	4.63085	0.249314	-2.00397	11.6026	-1.15699	-2.06109	0.547654	-2.11264	0.0346319	0.348601
ENSG00000105894	7	136912088	137028611	-	PTN	protein_coding	5764	1572.27	393.154	0.250055	-1.99968	982.711	-1.74929	-2.00342	0.368552	-4.74639	2.07079e-06	0.000332961
ENSG00000073146	22	50528308	50600119	+	MOV10L1	protein_coding	54456	41.3847	10.36	0.250335	-1.99807	25.8724	-1.12535	-1.95831	0.547218	-2.05648	0.0397359	0.371625
ENSG00000164342	4	186990306	187009223	+	TLR3	protein_coding	7098	214.146	53.6187	0.250383	-1.99779	133.883	-1.4163	-1.98666	0.50048	-2.82988	0.00465657	0.109852
ENSG00000049089	1	40766159	40783488	-	COL9A2	protein_coding	1298	79.5521	19.9205	0.250408	-1.99765	49.7363	-1.57565	-1.97501	0.443889	-3.54963	0.000385767	0.0190084
ENSG00000205517	19	11495017	11530018	-	RGL3	protein_coding	57139	145.396	36.6085	0.251785	-1.98973	91.0021	-1.60119	-1.96305	0.429637	-3.72685	0.000193888	0.0110372
ENSG00000128510	7	129932974	129964020	+	CPA4	protein_coding	51200	576.839	147.067	0.254953	-1.9717	361.953	-1.23951	-1.97087	0.534369	-2.31957	0.0203642	0.264006
ENSG00000248175	5	114539713	114541943	-	CTC-428G20.3	lincRNA	NA	41.0508	10.5904	0.257984	-1.95465	25.8206	-1.2131	-1.91233	0.532719	-2.27719	0.0227748	0.280643
ENSG00000229214	6	170188886	170198921	-	LINC00242	lincRNA	401288	12.3343	3.19025	0.258648	-1.95094	7.76228	-1.1805	-1.91647	0.535917	-2.20277	0.0276107	0.308117
ENSG00000149922	16	30097114	30103208	-	TBX6	protein_coding	6911	11.5018	2.97914	0.259015	-1.94889	7.24049	-1.17512	-1.93339	0.537503	-2.18626	0.0287969	0.314008
ENSG00000213626	2	30454397	30546596	+	LBH	protein_coding	81606	4677.87	1216.28	0.260007	-1.94338	2947.07	-1.3735	-1.94363	0.503694	-2.72685	0.0063943	0.133039
ENSG00000033122	1	70034081	70617628	+	LRRC7	protein_coding	57554	27.0367	7.038	0.260313	-1.94168	17.0374	-1.15922	-1.92035	0.540471	-2.14483	0.0319663	0.33368
ENSG00000105855	7	20370325	20455377	+	ITGB8	protein_coding	3696	452.122	118.284	0.261619	-1.93446	285.203	-1.12669	-1.93212	0.545724	-2.06458	0.0389626	0.36947
ENSG00000198719	6	170591294	170599561	-	DLL1	protein_coding	28514	42.1447	11.0589	0.262404	-1.93014	26.6018	-1.31332	-1.86634	0.505479	-2.59817	0.00937219	0.168819
ENSG00000147889	9	21967751	21995300	-	CDKN2A	protein_coding	1029	456.918	119.952	0.262524	-1.92948	288.435	-1.74864	-1.92525	0.319912	-5.46601	4.60284e-08	1.20529e-05
ENSG00000240065	6	32811913	32827362	+	PSMB9	protein_coding	5698	384.696	101.387	0.263551	-1.92385	243.041	-1.52407	-1.91546	0.446549	-3.413	0.000642525	0.0281086
ENSG00000205221	2	36923833	37041935	+	VIT	protein_coding	5212	1342.48	354.087	0.263756	-1.92272	848.282	-1.68226	-1.92358	0.366984	-4.58402	4.56126e-06	0.000633393
ENSG00000169744	4	16503164	16900432	-	LDB2	protein_coding	9079	610.859	161.745	0.264783	-1.91712	386.302	-1.45328	-1.91323	0.473007	-3.07242	0.00212333	0.0655231
ENSG00000203706	1	210404801	210407392	-	SERTAD4-AS1	antisense	NA	118.089	31.4252	0.266113	-1.90989	74.7573	-1.3919	-1.89752	0.489019	-2.84631	0.00442293	0.107579
ENSG00000139946	14	56584532	56768244	+	PELI2	protein_coding	57161	167.943	44.7235	0.266302	-1.90887	106.333	-1.46751	-1.89414	0.462436	-3.17342	0.00150652	0.0512329
ENSG00000012171	3	50304990	50314977	+	SEMA3B	processed_transcript	7869	1179.73	315.354	0.267311	-1.90341	747.54	-1.22207	-1.90254	0.530296	-2.3045	0.0211945	0.27054
ENSG00000253661	8	77403435	77595513	-	ZFHX4-AS1	antisense	100192378	17.1539	4.59978	0.268148	-1.8989	10.8768	-1.16059	-1.87229	0.535618	-2.16682	0.0302483	0.322174
ENSG00000088340	20	34146507	34195484	-	FER1L4	pseudogene	NA	108.562	29.1455	0.268469	-1.89717	68.8538	-1.49245	-1.89967	0.45339	-3.29174	0.00099568	0.038342
ENSG00000120328	5	140588269	140591696	+	PCDHB12	protein_coding	56124	22.0926	5.95551	0.26957	-1.89127	14.024	-1.22434	-1.92101	0.529273	-2.31326	0.0207085	0.266003
ENSG00000144354	2	174219548	174233725	+	CDCA7	protein_coding	83879	201.386	54.3724	0.269991	-1.88902	127.879	-1.30435	-1.87952	0.509868	-2.55821	0.0105212	0.181254
ENSG00000172346	22	41956767	41973745	+	CSDC2	protein_coding	27254	457.837	124.084	0.271022	-1.88352	290.961	-1.63912	-1.87634	0.368382	-4.44951	8.60663e-06	0.00102441
ENSG00000184363	11	392614	404908	+	PKP3	protein_coding	11187	105.78	29.0855	0.274964	-1.86269	67.4325	-1.38926	-1.83202	0.47421	-2.92963	0.0033936	0.0902827
ENSG00000243811	22	39410368	39429281	+	APOBEC3D	protein_coding	140564	99.5624	27.4966	0.276175	-1.85635	63.5295	-1.44541	-1.84806	0.456444	-3.16667	0.00154195	0.051831
ENSG00000135205	7	76751751	76958850	+	CCDC146	protein_coding	57639	36.2607	10.0709	0.277738	-1.84821	23.1658	-1.36449	-1.79404	0.471889	-2.89156	0.00383339	0.0976731
ENSG00000165521	14	89078775	89259096	-	EML5	protein_coding	161436	150.701	41.9396	0.278297	-1.8453	96.3202	-1.23327	-1.83985	0.519998	-2.37168	0.0177073	0.243492
ENSG00000006025	17	45884738	45899200	-	OSBPL7	protein_coding	114881	262.555	73.522	0.280025	-1.83637	168.039	-1.60218	-1.82615	0.363603	-4.40639	1.05106e-05	0.00118196
ENSG00000167371	16	29823177	29827201	+	PRRT2	protein_coding	112476	232.919	65.4221	0.280879	-1.83198	149.171	-1.4062	-1.81882	0.463843	-3.03163	0.00243237	0.0720281
ENSG00000143971	2	67624451	67637677	+	ETAA1	protein_coding	54465	416.017	117.335	0.282045	-1.826	266.676	-1.39156	-1.82255	0.47039	-2.95832	0.00309318	0.0842467
ENSG00000150051	10	27961804	28034989	-	MKX	protein_coding	283078	2168.48	613.547	0.282939	-1.82144	1391.01	-1.38397	-1.82018	0.472617	-2.92831	0.00340811	0.0905373
ENSG00000113296	5	79287134	79379110	+	THBS4	protein_coding	7060	62.1784	17.6651	0.284103	-1.81551	39.9218	-1.20991	-1.82988	0.52254	-2.31544	0.0205886	0.265656
ENSG00000186684	2	127941696	127977654	-	CYP27C1	protein_coding	339761	166.858	47.4799	0.284553	-1.81323	107.169	-1.21451	-1.82354	0.521352	-2.32954	0.0198302	0.260378
ENSG00000186496	18	32946661	32957301	-	ZNF396	protein_coding	252884	25.7954	7.3464	0.284795	-1.81201	16.5709	-1.1062	-1.76848	0.535271	-2.06661	0.0387711	0.368799
ENSG00000157404	4	55524085	55606881	+	KIT	protein_coding	3815	917.999	261.524	0.284884	-1.81155	589.761	-1.53162	-1.81232	0.400739	-3.82199	0.000132381	0.00819289
ENSG00000125864	20	17474550	17549865	-	BFSP1	protein_coding	631	41.4182	11.8386	0.28583	-1.80677	26.6284	-1.31315	-1.81283	0.492554	-2.66601	0.00767579	0.149997
ENSG00000103490	16	31212806	31214771	-	PYCARD	protein_coding	29108	250.119	71.8277	0.287173	-1.80001	160.974	-1.5486	-1.78476	0.375773	-4.1211	3.77071e-05	0.00318512
ENSG00000143341	1	185703683	186160085	+	HMCN1	protein_coding	83872	4591.82	1327.4	0.28908	-1.79046	2959.61	-1.19612	-1.79079	0.521189	-2.29498	0.021734	0.273992
ENSG00000261589	17	53246184	53250993	+	CTC-462L7.1	lincRNA	NA	44.417	12.9217	0.290918	-1.78131	28.6694	-1.18693	-1.74875	0.516627	-2.29745	0.0215932	0.273534
ENSG00000207949	1	172107938	172108047	-	MIR214	miRNA	406996	66.4406	19.3299	0.290934	-1.78123	42.8852	-1.47616	-1.7899	0.419286	-3.52065	0.000430488	0.0208202
ENSG00000173391	12	10310902	10324737	-	OLR1	protein_coding	4973	106.589	31.0739	0.291531	-1.77828	68.8314	-1.27128	-1.76231	0.496186	-2.56209	0.0104043	0.180375
ENSG00000167771	11	63678693	63684316	-	RCOR2	protein_coding	283248	123.351	36.2995	0.294279	-1.76475	79.8251	-1.54021	-1.76856	0.37055	-4.15654	3.231e-05	0.00283369
ENSG00000176928	5	74323289	74326724	-	GCNT4	protein_coding	51301	106.043	31.2471	0.294664	-1.76286	68.645	-1.29919	-1.75833	0.48577	-2.6745	0.007484	0.147349
ENSG00000215417	13	92000074	92006833	+	MIR17HG	processed_transcript	407975	18.3649	5.41459	0.294833	-1.76203	11.8898	-1.12502	-1.78593	0.532096	-2.11431	0.0344884	0.348077
ENSG00000141574	17	80278900	80291950	-	SECTM1	protein_coding	6398	565.898	167.769	0.296466	-1.75406	366.834	-1.19855	-1.75247	0.514564	-2.32926	0.0198453	0.26039
ENSG00000272760	7	154742936	154743898	+	RP11-5C23.1	antisense	NA	46.3679	13.9821	0.301548	-1.72954	30.175	-1.06929	-1.70063	0.534802	-1.99942	0.0455632	0.393759
ENSG00000138771	4	77356253	77704406	+	SHROOM3	protein_coding	57619	3681.44	1110.15	0.301553	-1.72952	2395.8	-1.32281	-1.73	0.46975	-2.81599	0.00486274	0.113837
ENSG00000160951	19	14583278	14586174	-	PTGER1	protein_coding	5731	27.5229	8.30887	0.301889	-1.72791	17.9159	-1.3036	-1.73392	0.475379	-2.74224	0.00610225	0.129411
ENSG00000132688	1	156638555	156647189	-	NES	protein_coding	10763	4168.16	1266.34	0.303812	-1.71875	2717.25	-1.27606	-1.71833	0.484073	-2.63609	0.00838677	0.157188
ENSG00000212864	9	140114707	140116033	-	RNF208	protein_coding	727800	111.733	33.9689	0.304017	-1.71777	72.851	-1.4117	-1.7132	0.421231	-3.35136	0.000804166	0.0329026
ENSG00000165899	12	80603233	80772870	+	OTOGL	protein_coding	283310	22.9502	6.98143	0.304199	-1.71691	14.9658	-1.06862	-1.76385	0.539113	-1.98218	0.0474592	0.399231
ENSG00000270223	X	73229224	73231303	-	RP13-36G14.4	sense_intronic	NA	20.2665	6.22319	0.307068	-1.70337	13.2448	-1.13807	-1.62678	0.507165	-2.24398	0.0248336	0.293303
ENSG00000133321	11	63304281	63313934	+	RARRES3	protein_coding	5920	60.5917	18.82	0.310604	-1.68685	39.7058	-1.25836	-1.64447	0.469734	-2.67888	0.00738699	0.146287
ENSG00000180914	3	8792094	8811314	-	OXTR	protein_coding	5021	4209.19	1311.38	0.311551	-1.68246	2760.28	-1.10523	-1.68252	0.525545	-2.10301	0.035465	0.351572
ENSG00000112246	6	100832891	100912805	-	SIM1	protein_coding	6492	367.264	114.769	0.312497	-1.67809	241.016	-1.22745	-1.67325	0.489522	-2.50744	0.012161	0.197442
ENSG00000164604	7	112718386	112727833	-	GPR85	protein_coding	54329	102.489	32.0281	0.312502	-1.67806	67.2587	-1.37875	-1.67437	0.421804	-3.26869	0.00108045	0.0405833
ENSG00000147576	8	67342420	67383836	+	ADHFE1	protein_coding	137872	72.6237	22.7464	0.313209	-1.6748	47.6851	-1.41355	-1.65993	0.393259	-3.59445	0.000325081	0.0169322
ENSG00000213949	5	52083730	52255040	+	ITGA1	protein_coding	3672	6815.52	2137.09	0.313562	-1.67318	4476.31	-1.09373	-1.67308	0.52671	-2.07654	0.0378439	0.363895
ENSG00000261625	11	68768233	68769516	-	RP11-554A11.4	sense_overlapping	NA	109.088	34.4125	0.315457	-1.66449	71.7501	-1.27283	-1.64391	0.463139	-2.74826	0.00599127	0.127846
ENSG00000162645	1	89571815	89616139	-	GBP2	protein_coding	2634	1081.1	341.958	0.316306	-1.66061	711.528	-1.397	-1.65694	0.40316	-3.46512	0.000529986	0.0241658
ENSG00000186854	2	85048774	85134132	-	TRABD2A	protein_coding	129293	217.262	69.0892	0.318	-1.6529	143.176	-1.35683	-1.63937	0.418712	-3.2405	0.00119321	0.043569
ENSG00000167889	17	74864538	74946475	+	MGAT5B	protein_coding	146664	350.826	111.961	0.319134	-1.64777	231.393	-1.14262	-1.64247	0.509462	-2.2428	0.0249097	0.29382
ENSG00000117228	1	89518002	89531043	-	GBP1	protein_coding	2633	1830.22	588.802	0.321711	-1.63616	1209.51	-1.47225	-1.63483	0.33185	-4.43649	9.14364e-06	0.00106078
ENSG00000146411	6	134309835	134373774	-	SLC2A12	protein_coding	154091	35.9509	11.5874	0.322312	-1.63347	23.7692	-1.13593	-1.58639	0.499268	-2.27518	0.0228949	0.281088
ENSG00000009413	6	111620234	111804918	-	REV3L	protein_coding	5980	1592.58	513.557	0.322468	-1.63277	1053.07	-1.10624	-1.63209	0.517386	-2.13814	0.0325056	0.335678
ENSG00000257742	12	44112796	44117803	-	RP11-350F4.2	lincRNA	NA	226.088	72.9134	0.322501	-1.63263	149.501	-1.20311	-1.63183	0.487146	-2.46971	0.0135224	0.209878
ENSG00000153790	7	25174316	25219975	-	C7orf31	protein_coding	136895	113.085	36.6844	0.324397	-1.62417	74.8846	-1.34351	-1.61219	0.4128	-3.25462	0.00113544	0.042126
ENSG00000088538	3	50712672	51421629	+	DOCK3	protein_coding	1795	69.2485	22.4946	0.324839	-1.6222	45.8716	-1.25207	-1.64927	0.471647	-2.65467	0.00793854	0.153002
ENSG00000176714	2	27848506	27851879	-	CCDC121	protein_coding	79635	33.6618	11.021	0.327403	-1.61086	22.3414	-1.13942	-1.6237	0.504917	-2.25665	0.0240301	0.288513
ENSG00000262185	16	3997610	4000445	-	RP11-462G12.1	sense_overlapping	102724927	27.4499	8.99123	0.327551	-1.61021	18.2205	-1.15382	-1.56188	0.485924	-2.37449	0.017573	0.242665
ENSG00000081803	7	121958481	122526813	-	CADPS2	protein_coding	93664	266.821	87.4296	0.327671	-1.60968	177.125	-1.30975	-1.60616	0.429723	-3.04789	0.00230454	0.0694135
ENSG00000186197	1	236511562	236648214	+	EDARADD	protein_coding	128178	43.8396	14.4465	0.329532	-1.60151	29.1431	-1.3295	-1.60849	0.41747	-3.18465	0.00144929	0.0501082
ENSG00000010310	19	46171502	46186982	+	GIPR	protein_coding	2696	36.4999	12.0525	0.330206	-1.59856	24.2762	-1.12116	-1.59021	0.504055	-2.22427	0.0261301	0.300654
ENSG00000008118	1	209757062	209787283	+	CAMK1G	protein_coding	57172	56.6552	18.7311	0.330615	-1.59678	37.6931	-1.07506	-1.59562	0.518551	-2.0732	0.0381538	0.36501
ENSG00000083123	6	80816364	81055987	+	BCKDHB	protein_coding	594	707.788	234.679	0.331566	-1.59263	471.234	-1.49465	-1.5927	0.266465	-5.60921	2.03258e-08	5.82143e-06
ENSG00000174912	3	156431673	156432717	-	METTL15P1	pseudogene	NA	16.9569	5.62847	0.331928	-1.59106	11.2927	-1.063	-1.55304	0.51316	-2.07148	0.0383142	0.366061
ENSG00000182179	3	49842640	49851379	-	UBA7	protein_coding	7318	1203.86	399.864	0.332152	-1.59009	801.862	-1.47813	-1.58946	0.283022	-5.22266	1.76373e-07	3.84871e-05
ENSG00000145416	4	164445450	165305202	-	2017-03-01	protein_coding	55016	58.7459	19.5478	0.332752	-1.58748	39.1468	-1.05369	-1.56193	0.518888	-2.03066	0.0422891	0.38204
ENSG00000233532	13	107028911	107030565	+	LINC00460	lincRNA	NA	47.5155	15.8803	0.334212	-1.58116	31.6979	-1.17446	-1.5851	0.483893	-2.4271	0.0152201	0.223904
ENSG00000272579	1	193059996	193060686	-	RP11-101E13.5	antisense	NA	48.5706	16.2562	0.334692	-1.57909	32.4134	-1.26754	-1.58934	0.443461	-2.8583	0.00425923	0.104654
ENSG00000152495	5	110559351	110830584	+	CAMK4	protein_coding	814	114.287	38.2678	0.334839	-1.57846	76.2774	-1.15307	-1.56391	0.48753	-2.36512	0.0180241	0.246619
ENSG00000231789	1	9732484	9747613	-	RP11-558F24.4	antisense	101929074	77.467	25.9947	0.335558	-1.57536	51.7309	-1.29026	-1.56736	0.422092	-3.05682	0.002237	0.0682266
ENSG00000219438	22	48885272	49246724	+	FAM19A5	protein_coding	25817	1084.18	363.898	0.335643	-1.575	724.041	-1.3536	-1.57433	0.384848	-3.51724	0.000436056	0.0208474
ENSG00000106976	9	130965658	131017527	+	DNM1	protein_coding	1759	2156.6	724.026	0.335726	-1.57464	1440.31	-1.31013	-1.57353	0.413774	-3.1663	0.0015439	0.051831
ENSG00000143196	1	168664697	168698502	-	DPT	protein_coding	1805	523.751	176.012	0.336061	-1.57321	349.882	-1.1677	-1.57175	0.483977	-2.41271	0.0158343	0.229686
ENSG00000272335	5	44826178	44828694	+	RP11-53O19.3	lincRNA	NA	94.5729	31.89	0.337201	-1.56832	63.2315	-1.19653	-1.56348	0.469022	-2.55111	0.0107381	0.182927
ENSG00000139793	13	97873688	98046374	+	MBNL2	protein_coding	10150	2903.65	979.591	0.337365	-1.56762	1941.62	-1.28162	-1.56734	0.427844	-2.99553	0.00273964	0.0780989
ENSG00000132170	3	12328867	12475855	+	PPARG	protein_coding	5468	213.06	71.898	0.337454	-1.56724	142.479	-1.3096	-1.56155	0.407535	-3.21347	0.0013114	0.046862
ENSG00000165821	14	21989232	22005350	-	SALL2	protein_coding	6297	178.92	60.5622	0.338489	-1.56282	119.741	-1.06227	-1.54992	0.514397	-2.06508	0.0389154	0.369213
ENSG00000267530	19	782755	785080	+	AC006273.5	lincRNA	NA	34.3832	11.6399	0.338534	-1.56263	23.0116	-1.07624	-1.55739	0.51058	-2.10787	0.0350419	0.349619
ENSG00000144366	2	189156396	189460653	+	GULP1	protein_coding	51454	422.927	143.667	0.339696	-1.55768	283.297	-1.28167	-1.55263	0.420699	-3.04653	0.00231501	0.0694924
ENSG00000182612	17	79604197	79615779	+	TSPAN10	polymorphic_pseudogene	83882	307.019	104.529	0.340464	-1.55442	205.774	-1.25273	-1.55356	0.4377	-2.86207	0.00420885	0.104286
ENSG00000068885	3	159974774	160117668	-	IFT80	protein_coding	57560	339.261	115.935	0.341727	-1.54908	227.598	-1.19627	-1.54753	0.463922	-2.57861	0.00991993	0.175853
ENSG00000248712	11	119060347	119067479	-	CCDC153	protein_coding	283152	27.3781	9.37207	0.34232	-1.54658	18.3751	-1.10901	-1.50713	0.487796	-2.2735	0.0229958	0.281196
ENSG00000062524	15	41795836	41806085	-	LTK	protein_coding	4058	43.4638	14.9592	0.344175	-1.53879	29.2115	-1.06327	-1.51943	0.507163	-2.09651	0.0360367	0.354184
ENSG00000254726	1	156041804	156051789	-	MEX3A	protein_coding	92312	105.611	36.4189	0.344839	-1.536	71.015	-1.21855	-1.51297	0.438932	-2.77616	0.00550046	0.121336
ENSG00000183496	15	82334119	82338482	-	MEX3B	protein_coding	84206	255.262	88.5433	0.346872	-1.52753	171.903	-1.14355	-1.52515	0.479714	-2.38381	0.0171345	0.238841
ENSG00000105255	19	4304597	4323840	+	FSD1	protein_coding	79187	163.401	56.7759	0.347463	-1.52507	110.089	-1.16656	-1.50767	0.46387	-2.51484	0.0119087	0.194725
ENSG00000151012	4	139085251	139163503	-	SLC7A11	protein_coding	23657	1372.94	477.238	0.347602	-1.52449	925.091	-1.10646	-1.5252	0.494234	-2.23873	0.0251733	0.29503
ENSG00000047648	X	11136239	11683821	-	ARHGAP6	protein_coding	395	213.497	74.2871	0.347955	-1.52303	143.892	-1.1121	-1.52087	0.490854	-2.26565	0.0234731	0.285887
ENSG00000138606	15	45459412	45493373	-	SHF	protein_coding	90525	104.208	36.2781	0.34813	-1.5223	70.2432	-1.07221	-1.5084	0.502141	-2.13529	0.0327377	0.337315
ENSG00000117600	1	99729509	99775146	+	LPPR4	protein_coding	9890	181.684	63.5664	0.349873	-1.5151	122.625	-1.12446	-1.51255	0.483566	-2.32536	0.0200529	0.261865
ENSG00000164509	5	55147207	55218678	+	IL31RA	protein_coding	133396	21.4807	7.52234	0.35019	-1.51379	14.5015	-1.06355	-1.57102	0.514598	-2.06676	0.0387566	0.368799
ENSG00000150540	2	138721590	138773930	+	HNMT	protein_coding	3176	363.406	127.322	0.350358	-1.5131	245.364	-1.2434	-1.51373	0.424278	-2.93061	0.00338295	0.0902611
ENSG00000243819	2	10830470	10832225	+	RN7SL832P	lincRNA	NA	14.0054	4.92681	0.351781	-1.50725	9.46609	-1.0612	-1.57668	0.515514	-2.05852	0.0395402	0.371107
ENSG00000147813	8	144656955	144660819	-	NAPRT1	protein_coding	93100	216.094	76.0266	0.351823	-1.50708	146.06	-1.39373	-1.51205	0.297316	-4.6877	2.76289e-06	0.000418544
ENSG00000087842	X	15402921	15511687	-	PIR	protein_coding	8544	174.239	61.4179	0.352492	-1.50434	117.828	-1.24676	-1.49723	0.413614	-3.01429	0.00257578	0.0743528
ENSG00000151917	6	56819773	56892140	+	BEND6	protein_coding	221336	705.641	248.906	0.352738	-1.50333	477.274	-1.28528	-1.50097	0.388876	-3.3051	0.000949417	0.0369486
ENSG00000168952	14	25278862	25519503	-	STXBP6	protein_coding	29091	569.315	201.343	0.353659	-1.49957	385.329	-1.35687	-1.5049	0.32989	-4.11308	3.90419e-05	0.0032529
ENSG00000123096	12	26274924	26452223	+	SSPN	protein_coding	8082	208.526	73.8808	0.3543	-1.49696	141.204	-1.24446	-1.50299	0.417664	-2.97957	0.00288653	0.0811505
ENSG00000175294	11	65784223	65793988	-	CATSPER1	protein_coding	117144	46.9401	16.6426	0.354549	-1.49594	31.7914	-1.21102	-1.47723	0.425147	-2.84847	0.00439299	0.107222
ENSG00000159164	1	149874870	149889434	-	SV2A	protein_coding	9900	692.277	245.903	0.355209	-1.49326	469.09	-1.06374	-1.49022	0.500663	-2.12465	0.0336156	0.342891
ENSG00000128284	22	36536372	36562225	-	APOL3	protein_coding	80833	214.633	76.3154	0.355563	-1.49182	145.474	-1.10231	-1.48284	0.483946	-2.27776	0.022741	0.280643
ENSG00000021826	2	211342406	211543831	+	CPS1	protein_coding	1373	443.787	157.815	0.35561	-1.49163	300.801	-1.11923	-1.49177	0.47941	-2.3346	0.0195641	0.257993
ENSG00000116001	2	70436576	70475792	-	TIA1	protein_coding	7072	1752.59	623.529	0.355776	-1.49096	1188.06	-1.2295	-1.49024	0.421099	-2.91975	0.00350307	0.0922577
ENSG00000105849	7	19735085	19748710	-	TWISTNB	protein_coding	221830	944.047	335.915	0.355824	-1.49076	639.981	-1.14582	-1.49083	0.467191	-2.45257	0.0141839	0.21543
ENSG00000134853	4	55095264	55164414	+	PDGFRA	protein_coding	5156	11518.5	4118.64	0.357568	-1.48371	7818.56	-1.18146	-1.48367	0.446291	-2.64728	0.00811431	0.154771
ENSG00000061455	5	122424816	122529960	+	PRDM6	protein_coding	93166	58.0637	20.7636	0.3576	-1.48358	39.4136	-1.07203	-1.49045	0.496865	-2.15759	0.0309595	0.326705
ENSG00000204314	6	32116136	32122150	-	PRRT1	protein_coding	80863	93.7138	33.5473	0.357976	-1.48206	63.6306	-1.21131	-1.47121	0.422405	-2.86766	0.0041352	0.103127
ENSG00000204314	6	32116136	32122150	-	PRRT1	protein_coding	100507547	93.7138	33.5473	0.357976	-1.48206	63.6306	-1.21131	-1.47121	0.422405	-2.86766	0.0041352	0.103127
ENSG00000013016	2	31456880	31492313	+	EHD3	protein_coding	30845	3609.39	1293.75	0.358441	-1.48019	2451.57	-1.31196	-1.47972	0.351558	-3.73184	0.000190087	0.0108911
ENSG00000123892	11	87846410	87908635	-	RAB38	protein_coding	23682	84.9602	30.4647	0.358576	-1.47965	57.7124	-1.1151	-1.46306	0.47166	-2.36419	0.0180693	0.246988
ENSG00000271975	8	125318430	125320617	-	RP11-383J24.6	lincRNA	NA	75.6521	27.2427	0.360105	-1.47351	51.4474	-1.16918	-1.45168	0.438743	-2.66485	0.00770236	0.150196
ENSG00000231609	2	63271057	63275775	-	AC009501.4	antisense	100132215	22.31	8.05427	0.361016	-1.46987	15.1822	-1.04105	-1.4647	0.500637	-2.07945	0.0375764	0.362704
ENSG00000224189	2	177037923	177053686	-	HOXD-AS1	antisense	401022	367.143	132.742	0.361554	-1.46772	249.942	-1.1649	-1.46963	0.449022	-2.59431	0.00947812	0.170327
ENSG00000170390	4	150999426	151178609	+	DCLK2	protein_coding	166614	526.445	190.481	0.361826	-1.46663	358.463	-1.16673	-1.46776	0.447288	-2.60844	0.00909547	0.165726
ENSG00000203668	1	241792155	241799232	-	CHML	protein_coding	1122	373.251	135.252	0.362363	-1.46449	254.252	-1.14133	-1.46071	0.457986	-2.49206	0.0127006	0.201628
ENSG00000164056	4	124317950	124324910	+	SPRY1	protein_coding	10252	68.9986	25.0149	0.362542	-1.46378	47.0068	-1.24343	-1.4458	0.384323	-3.23536	0.00121489	0.0441843
ENSG00000185904	10	42970991	42990784	+	LINC00839	lincRNA	84856	354.415	128.554	0.36272	-1.46307	241.484	-1.26557	-1.46385	0.379135	-3.33805	0.000843695	0.0339888
ENSG00000205476	14	99977603	100070363	-	CCDC85C	protein_coding	317762	308.484	111.949	0.362902	-1.46235	210.217	-1.31582	-1.45607	0.327191	-4.02157	5.78104e-05	0.00450921
ENSG00000188452	2	182401403	182545392	-	CERKL	protein_coding	375298	1318.79	478.721	0.363001	-1.46196	898.754	-1.16919	-1.46193	0.443441	-2.63663	0.00837343	0.157119
ENSG00000156675	8	37716136	37756985	-	RAB11FIP1	protein_coding	80223	306.104	111.518	0.364314	-1.45675	208.811	-1.08543	-1.45097	0.481009	-2.25657	0.0240349	0.288513
ENSG00000139679	13	48963707	49018840	-	LPAR6	protein_coding	10161	198.915	72.5341	0.364649	-1.45542	135.725	-1.19493	-1.44919	0.421479	-2.8351	0.00458112	0.108808
ENSG00000135678	12	69235977	69365350	-	CPM	protein_coding	1368	307.564	112.317	0.365182	-1.45331	209.94	-1.12414	-1.44992	0.462414	-2.43103	0.015056	0.222921
ENSG00000135905	2	225629807	225907162	-	DOCK10	protein_coding	55619	3383.86	1238.37	0.365965	-1.45022	2311.12	-1.17903	-1.45057	0.432287	-2.72742	0.00638311	0.133039
ENSG00000151789	3	21459915	22414812	-	ZNF385D	protein_coding	79750	319.355	117.007	0.366387	-1.44856	218.181	-1.25414	-1.44424	0.374777	-3.34635	0.00081883	0.0330598
ENSG00000149809	11	64879317	64883856	+	TM7SF2	protein_coding	7108	108.619	39.8485	0.366863	-1.44669	74.234	-1.07252	-1.43595	0.481604	-2.22697	0.0259496	0.29972
ENSG00000196155	16	67311413	67323402	+	PLEKHG4	protein_coding	25894	926.254	339.999	0.367069	-1.44588	633.127	-1.23663	-1.44441	0.389054	-3.17855	0.00148012	0.0508065
ENSG00000114107	3	138213186	138313380	-	CEP70	protein_coding	80321	381.172	140.323	0.368136	-1.44169	260.748	-1.03996	-1.43811	0.495685	-2.09802	0.0359029	0.353273
ENSG00000134245	1	113009163	113072787	+	WNT2B	protein_coding	7482	208.059	76.6201	0.368261	-1.4412	142.34	-1.11723	-1.43927	0.461559	-2.42056	0.0154967	0.226764
ENSG00000169271	5	53751445	53752207	+	HSPB3	protein_coding	8988	215.268	79.6522	0.370014	-1.43435	147.46	-1.0099	-1.42855	0.504221	-2.0029	0.0451883	0.392189
ENSG00000204366	6	31867384	31869769	-	ZBTB12	protein_coding	221527	171.671	63.7505	0.371353	-1.42914	117.711	-1.19534	-1.41698	0.402799	-2.96759	0.00300141	0.0831432
ENSG00000270696	2	75887588	75889334	+	RP11-342K6.1	antisense	NA	215.806	80.2178	0.371712	-1.42774	148.012	-1.12407	-1.43165	0.454736	-2.47191	0.0134393	0.20912
ENSG00000145331	4	100467866	100485189	-	TRMT10A	protein_coding	93587	126.169	46.932	0.371976	-1.42672	86.5507	-1.12379	-1.4198	0.450016	-2.49722	0.0125173	0.200019
ENSG00000111052	12	81186299	81331704	-	LIN7A	protein_coding	8825	474.49	176.718	0.372438	-1.42493	325.604	-1.09546	-1.42124	0.465805	-2.35175	0.0186854	0.252026
ENSG00000120837	12	104510855	104532067	-	NFYB	protein_coding	4801	732.548	273.248	0.37301	-1.42271	502.898	-1.22189	-1.42159	0.385211	-3.172	0.0015139	0.0512937
ENSG00000052126	12	19282648	19529334	+	PLEKHA5	protein_coding	54477	802.127	300.838	0.375051	-1.41484	551.482	-1.13212	-1.41454	0.442956	-2.55583	0.0105936	0.181648
ENSG00000235381	6	155574273	155577858	-	RP11-477D19.2	antisense	NA	31.1871	11.7226	0.375882	-1.41165	21.4549	-1.05178	-1.39228	0.4755	-2.21195	0.0269701	0.305917
ENSG00000138468	3	101043049	101232085	-	SENP7	protein_coding	57337	299.828	112.745	0.376033	-1.41107	206.287	-1.04201	-1.40943	0.486297	-2.14274	0.0321336	0.334266
ENSG00000123609	2	152126979	152146571	-	NMI	protein_coding	9111	322.832	121.726	0.377055	-1.40715	222.279	-1.19293	-1.40222	0.395083	-3.01944	0.00253247	0.0737998
ENSG00000165512	10	45495923	45500774	+	ZNF22	protein_coding	7570	269.924	101.791	0.377111	-1.40694	185.858	-1.18707	-1.40372	0.400412	-2.96463	0.00303046	0.083387
ENSG00000159217	17	47074774	47133012	+	IGF2BP1	protein_coding	10642	340.967	128.618	0.377217	-1.40653	234.793	-1.07773	-1.41016	0.470021	-2.29293	0.0218518	0.274687
ENSG00000196628	18	52889562	53332018	-	TCF4	protein_coding	6925	3241.38	1222.76	0.377234	-1.40647	2232.07	-1.13873	-1.40632	0.43504	-2.61752	0.00885702	0.163001
ENSG00000143320	1	156669398	156675608	-	CRABP2	protein_coding	1382	8900.42	3359.98	0.377508	-1.40542	6130.2	-1.30626	-1.40525	0.283822	-4.60238	4.17692e-06	0.000598148
ENSG00000230812	1	59486059	59510286	+	RP4-794H19.4	lincRNA	NA	81.1863	30.811	0.37951	-1.39779	55.9987	-1.01084	-1.39018	0.493318	-2.04907	0.0404551	0.374386
ENSG00000264433	18	316740	317366	-	RP11-720L2.3	lincRNA	NA	43.2303	16.4542	0.380617	-1.39359	29.8423	-1.09391	-1.43151	0.467808	-2.33837	0.019368	0.256514
ENSG00000108950	17	66531254	66597530	-	FAM20A	protein_coding	54757	694.178	264.326	0.380775	-1.39299	479.252	-1.0313	-1.39281	0.485645	-2.12358	0.0337056	0.343372
ENSG00000229645	14	95873606	95876427	-	LINC00341	lincRNA	NA	358.894	136.932	0.38154	-1.39009	247.913	-1.07059	-1.38423	0.463974	-2.30744	0.0210301	0.269379
ENSG00000213760	6	31512239	31516204	-	ATP6V1G2	protein_coding	534	55.6183	21.321	0.383346	-1.38328	38.4697	-1.19991	-1.41138	0.393536	-3.04905	0.00229565	0.0693773
ENSG00000164105	4	174291120	174298683	+	SAP30	protein_coding	8819	525.113	201.327	0.383397	-1.38309	363.22	-1.08721	-1.38039	0.45328	-2.39854	0.0164606	0.234075
ENSG00000267010	18	56419380	56421709	+	RP11-108P20.1	lincRNA	NA	74.3957	28.5701	0.384029	-1.38071	51.4829	-1.14607	-1.39082	0.421004	-2.72224	0.0064841	0.133844
ENSG00000064933	2	190649107	190742355	+	PMS1	protein_coding	5378	465.134	179.216	0.3853	-1.37595	322.175	-1.14564	-1.37407	0.412679	-2.77611	0.00550137	0.121336
ENSG00000225135	6	147708800	147711601	+	RP11-361F15.2	lincRNA	NA	106.481	41.0924	0.385911	-1.37366	73.7869	-1.10231	-1.36611	0.437374	-2.5203	0.0117256	0.192245
ENSG00000256433	12	6503071	6504235	+	RP1-102E24.8	lincRNA	NA	22.2721	8.59519	0.385918	-1.37363	15.4336	-1.0515	-1.3752	0.468047	-2.24658	0.0246669	0.29246
ENSG00000180881	12	75669759	75784708	-	CAPS2	protein_coding	84698	49.4252	19.1477	0.387408	-1.36808	34.2865	-0.998047	-1.3782	0.494011	-2.02029	0.043353	0.386629
ENSG00000166035	15	58702768	58861151	+	LIPC	protein_coding	3990	51.6532	20.0439	0.388048	-1.36569	35.8486	-1.02753	-1.40366	0.488594	-2.10303	0.0354635	0.351572
ENSG00000172878	2	172864490	172947158	+	METAP1D	protein_coding	254042	253.358	98.3419	0.388154	-1.3653	175.85	-1.25014	-1.37241	0.315442	-3.96313	7.39732e-05	0.00533406
ENSG00000119943	10	100143322	100174941	-	PYROXD2	protein_coding	84795	457.706	177.679	0.388195	-1.36515	317.692	-1.015	-1.36102	0.48254	-2.10345	0.0354267	0.351572
ENSG00000163510	2	180809603	180871840	-	CWC22	protein_coding	57703	645.193	251.159	0.389277	-1.36113	448.176	-1.06937	-1.36046	0.454453	-2.3531	0.0186178	0.251299
ENSG00000242147	10	5636954	5638081	-	RP13-463N16.6	lincRNA	105376382	52.1511	20.3358	0.389941	-1.35867	36.2434	-0.979122	-1.33536	0.490174	-1.9975	0.0457709	0.393874
ENSG00000155970	8	16884747	16980153	+	MICU3	protein_coding	286097	126.182	49.2943	0.390661	-1.35601	87.7381	-1.11007	-1.35096	0.424049	-2.61779	0.00885014	0.163001
ENSG00000149489	11	62379194	62382592	+	ROM1	protein_coding	6094	143.961	56.3014	0.391087	-1.35444	100.131	-1.17452	-1.34223	0.366679	-3.20314	0.00135939	0.0479186
ENSG00000163584	3	170582664	170588272	-	RPL22L1	protein_coding	200916	1334.73	524.559	0.393007	-1.34737	929.646	-1.23594	-1.34554	0.303411	-4.07348	4.63155e-05	0.00377317
ENSG00000061918	4	156680144	156728743	+	GUCY1B3	protein_coding	2983	141.504	55.6838	0.393514	-1.34551	98.5939	-1.04031	-1.33573	0.459974	-2.26168	0.0237175	0.286815
ENSG00000122970	12	110562140	110656602	+	IFT81	protein_coding	28981	506.544	199.448	0.393742	-1.34468	352.996	-1.06908	-1.3432	0.446667	-2.39345	0.0166905	0.235518
ENSG00000273297	7	134101042	134117205	-	RP11-38M8.1	lincRNA	NA	33.9674	13.3896	0.394189	-1.34304	23.6785	-0.97194	-1.32097	0.488358	-1.99022	0.0465664	0.396285
ENSG00000120738	5	137801179	137805004	+	EGR1	protein_coding	1958	2453.01	967.051	0.394231	-1.34289	1710.03	-1.11064	-1.34296	0.419269	-2.64899	0.00807319	0.154338
ENSG00000173193	3	122399465	122449687	+	PARP14	protein_coding	54625	1706.81	673.563	0.394632	-1.34142	1190.19	-1.00025	-1.34072	0.482313	-2.07385	0.0380934	0.364622
ENSG00000185885	11	313506	315272	+	IFITM1	protein_coding	8519	659.038	260.319	0.394998	-1.34008	459.678	-0.994731	-1.33724	0.483708	-2.05647	0.0397373	0.371625
ENSG00000173406	1	57460451	59012406	-	DAB1	protein_coding	1600	197.076	77.8914	0.395235	-1.33922	137.484	-0.973356	-1.33173	0.491477	-1.98047	0.0476505	0.399891
ENSG00000143153	1	169074935	169101960	+	ATP1B1	protein_coding	481	1134.25	448.378	0.395306	-1.33896	791.316	-1.12938	-1.3388	0.402692	-2.80457	0.00503842	0.115374
ENSG00000120820	12	104382762	104457961	-	GLT8D2	protein_coding	83468	2062.53	815.729	0.395499	-1.33825	1439.13	-1.2669	-1.33807	0.248907	-5.08986	3.58337e-07	7.13948e-05
ENSG00000144451	2	214149113	215275225	+	SPAG16	protein_coding	79582	330.806	131.036	0.396113	-1.33602	230.921	-1.15915	-1.33417	0.37428	-3.097	0.00195488	0.0611571
ENSG00000121988	2	135894486	136288806	-	ZRANB3	protein_coding	84083	150.857	59.7634	0.396158	-1.33585	105.31	-1.19481	-1.33928	0.343532	-3.47801	0.000505157	0.0231488
ENSG00000177990	12	63952693	64062719	-	DPY19L2	protein_coding	283417	72.5411	28.8406	0.397576	-1.3307	50.6908	-1.09643	-1.3197	0.415238	-2.64048	0.00827896	0.156286
ENSG00000163029	2	17845079	17981509	-	SMC6	protein_coding	79677	910.466	362.151	0.397764	-1.33001	636.308	-0.992779	-1.32892	0.481692	-2.06102	0.0393007	0.370534
ENSG00000138413	2	209100951	209130798	-	IDH1	protein_coding	3417	3419.69	1364.68	0.399065	-1.3253	2392.19	-1.17011	-1.32513	0.356407	-3.28306	0.00102686	0.0390902
ENSG00000115504	2	62900986	63273622	+	EHBP1	protein_coding	23301	3995.52	1595.36	0.399286	-1.3245	2795.44	-1.15425	-1.32438	0.37101	-3.11112	0.0018638	0.0595183
ENSG00000239415	21	47671463	47674047	-	AP001469.9	antisense	NA	27.9495	11.1907	0.400391	-1.32052	19.5701	-1.07348	-1.34302	0.441538	-2.43122	0.0150479	0.222921
ENSG00000163171	2	37869032	37965611	-	CDC42EP3	protein_coding	10602	11396.6	4564.05	0.400476	-1.32021	7980.3	-1.25489	-1.32038	0.240828	-5.21073	1.88102e-07	4.00921e-05
ENSG00000196139	10	5077546	5149878	+	AKR1C3	protein_coding	8644	461.878	185.575	0.401783	-1.31551	323.726	-0.997159	-1.31659	0.474915	-2.09966	0.0357591	0.35316
ENSG00000138311	10	64133951	64431771	+	ZNF365	protein_coding	22891	124.32	50.0893	0.402908	-1.31148	87.2044	-1.03309	-1.30952	0.452004	-2.28557	0.0222795	0.277728
ENSG00000117592	1	173446405	173457946	+	PRDX6	protein_coding	9588	16353	6598.53	0.403506	-1.30934	11475.8	-0.96265	-1.30932	0.488898	-1.96902	0.0489507	0.404214
ENSG00000260966	11	102921416	102926528	-	RP11-690D19.3	sense_overlapping	NA	20.4192	8.24608	0.40384	-1.30815	14.3326	-0.956194	-1.28563	0.482658	-1.9811	0.0475801	0.399699
ENSG00000160200	21	44473301	44497053	-	CBS	protein_coding	875	1015.83	411.328	0.40492	-1.30429	713.578	-1.06076	-1.30587	0.432712	-2.45141	0.0142296	0.215918
ENSG00000163565	1	158969758	159024945	+	IFI16	protein_coding	3428	3633	1471.4	0.405009	-1.30398	2552.2	-0.970453	-1.30367	0.483367	-2.00769	0.044676	0.390806
ENSG00000118849	3	158414681	158450485	-	RARRES1	protein_coding	5918	29.6845	12.0621	0.406343	-1.29923	20.8733	-1.00326	-1.28605	0.457926	-2.19087	0.0284613	0.31258
ENSG00000159917	19	44732882	44809199	-	ZNF235	protein_coding	9310	67.1524	27.3496	0.407277	-1.29592	47.251	-1.05315	-1.26819	0.41639	-2.52924	0.0114308	0.189221
ENSG00000109063	17	10531843	10560626	-	MYH3	protein_coding	4621	54.1163	22.051	0.407474	-1.29522	38.0836	-1.06927	-1.25661	0.395348	-2.70463	0.00683802	0.138652
ENSG00000169126	10	28064115	28287977	-	ARMC4	protein_coding	55130	133.607	54.5213	0.408072	-1.2931	94.0642	-1.07228	-1.28055	0.409255	-2.62008	0.00879088	0.162744
ENSG00000170458	5	140011313	140013286	-	CD14	protein_coding	929	201.993	82.5811	0.408831	-1.29042	142.287	-1.00776	-1.28801	0.457159	-2.20439	0.027497	0.307709
ENSG00000158987	5	130759614	130970929	-	RAPGEF6	protein_coding	51735	118.913	48.6561	0.409173	-1.28922	83.7847	-1.00188	-1.28641	0.45975	-2.17919	0.0293172	0.316854
ENSG00000169169	19	50194155	50216988	+	CPT1C	protein_coding	126129	938.433	384.049	0.409245	-1.28896	661.241	-1.19017	-1.28832	0.294225	-4.0451	5.23016e-05	0.00418641
ENSG00000099957	22	21364097	21383119	+	P2RX6	protein_coding	9127	135.498	55.5535	0.409996	-1.28632	95.5255	-1.03725	-1.27166	0.4301	-2.41166	0.0158801	0.229686
ENSG00000163629	4	87515468	87736324	+	PTPN13	protein_coding	5783	3772.11	1546.66	0.410025	-1.28621	2659.39	-1.00754	-1.28622	0.4566	-2.20662	0.0273403	0.306912
ENSG00000260260	16	2204798	2205359	-	RP11-304L19.5	lincRNA	100507303	137.899	56.5684	0.410216	-1.28554	97.2338	-1.17921	-1.28806	0.307923	-3.82957	0.000128369	0.00805826
ENSG00000006468	7	13930853	14031050	-	ETV1	protein_coding	2115	467.813	191.97	0.410357	-1.28505	329.892	-0.986171	-1.28403	0.467731	-2.10842	0.034995	0.349619
ENSG00000007944	6	16129356	16148479	+	MYLIP	protein_coding	29116	374.059	153.557	0.410514	-1.2845	263.808	-1.0104	-1.28324	0.45342	-2.2284	0.0258538	0.29918
ENSG00000154930	20	24986868	25039616	-	ACSS1	protein_coding	84532	235.952	96.9032	0.41069	-1.28388	166.428	-1.09396	-1.27873	0.389796	-2.80649	0.00500839	0.115374
ENSG00000172260	1	71861623	72748417	-	NEGR1	protein_coding	257194	1464.22	602.133	0.411232	-1.28198	1033.18	-0.964873	-1.28124	0.477889	-2.01903	0.0434842	0.387178
ENSG00000177989	22	50968139	50971009	-	ODF3B	protein_coding	440836	41.11	16.9227	0.411644	-1.28053	29.0164	-0.946371	-1.2343	0.469363	-2.01629	0.0437699	0.388645
ENSG00000143815	1	225589204	225616627	-	LBR	protein_coding	3930	1175.9	484.48	0.412009	-1.27925	830.188	-1.05997	-1.27779	0.41692	-2.54237	0.0110103	0.185666
ENSG00000198157	X	80369200	80457441	-	HMGN5	protein_coding	79366	48.3917	19.9466	0.412192	-1.27861	34.1692	-0.988244	-1.27218	0.460928	-2.14403	0.0320303	0.333967
ENSG00000269936	5	148809849	148812397	+	MIR145	lincRNA	NA	634.213	261.784	0.41277	-1.27659	447.999	-1.04838	-1.27711	0.424989	-2.46685	0.0136307	0.211201
ENSG00000243943	2	27805897	27858041	+	ZNF512	protein_coding	84450	726.612	301.974	0.415592	-1.26676	514.293	-1.16793	-1.26356	0.293433	-3.98022	6.88525e-05	0.00508898
ENSG00000170775	7	124386051	124405681	-	GPR37	protein_coding	2861	219.341	91.4211	0.4168	-1.26257	155.381	-1.06914	-1.26083	0.397933	-2.68673	0.00721561	0.144121
ENSG00000225969	7	73149368	73150384	+	LINC00035	antisense	NA	36.6149	15.2772	0.417241	-1.26105	25.946	-1.00746	-1.21888	0.419995	-2.39875	0.0164513	0.234075
ENSG00000128482	17	19314438	19320589	+	RNF112	protein_coding	7732	155.572	64.9249	0.41733	-1.26074	110.248	-1.06926	-1.24664	0.387634	-2.75844	0.00580782	0.125173
ENSG00000148516	10	31607424	31818742	+	ZEB1	protein_coding	6935	3138.19	1311.14	0.417801	-1.25911	2224.67	-0.981914	-1.25886	0.459139	-2.1386	0.0324681	0.33551
ENSG00000165983	10	16478942	16555736	+	PTER	protein_coding	9317	242.225	101.219	0.417873	-1.25886	171.722	-1.0229	-1.25587	0.43087	-2.37403	0.0175949	0.242665
ENSG00000007255	19	45666186	45681495	-	TRAPPC6A	protein_coding	79090	81.2304	33.989	0.418427	-1.25695	57.6097	-1.0323	-1.24339	0.416155	-2.48057	0.0131171	0.205677
ENSG00000259673	15	67695957	67814182	-	IQCH-AS1	lincRNA	100506686	65.0387	27.2613	0.419155	-1.25444	46.15	-1.00776	-1.24347	0.434199	-2.32097	0.0202885	0.263847
ENSG00000230630	1	172109461	172113934	-	DNM3OS	antisense	100628315	279.341	117.139	0.41934	-1.25381	198.24	-1.00979	-1.24888	0.436182	-2.31507	0.020609	0.265656
ENSG00000137502	11	82684175	82782965	-	RAB30	protein_coding	27314	769.146	322.99	0.419933	-1.25177	546.068	-1.04023	-1.25063	0.414715	-2.5083	0.0121314	0.197343
ENSG00000100852	14	32545320	32628934	+	ARHGAP5	protein_coding	394	1988.79	835.665	0.420188	-1.25089	1412.23	-0.965696	-1.25067	0.464888	-2.07727	0.037777	0.363895
ENSG00000090447	16	4307187	4323076	-	TFAP4	protein_coding	7023	222.544	93.5392	0.420317	-1.25045	158.042	-1.07834	-1.24805	0.379915	-2.83837	0.00453448	0.108233
ENSG00000155066	2	95940201	95957056	+	PROM2	protein_coding	150696	30.8966	13.0184	0.421353	-1.2469	21.9575	-0.947498	-1.21599	0.459577	-2.06167	0.0392388	0.370534
ENSG00000146350	6	121400640	121655891	-	TBC1D32	protein_coding	221322	134.411	56.7042	0.421871	-1.24513	95.5577	-0.972528	-1.2395	0.455597	-2.13462	0.0327918	0.337506
ENSG00000224259	1	159931008	159948851	+	LINC01133	lincRNA	100505633	95.2532	40.1983	0.422015	-1.24463	67.7257	-1.02415	-1.2453	0.423122	-2.42045	0.0155011	0.226764
ENSG00000143512	1	222695602	222721445	-	HHIPL2	protein_coding	79802	75.7157	31.9577	0.422076	-1.24443	53.8367	-0.944809	-1.24121	0.472196	-2.00088	0.0454052	0.393325
ENSG00000188921	9	20995306	21031635	-	PTPLAD2	protein_coding	401494	919.839	388.437	0.422289	-1.2437	654.138	-1.01038	-1.24147	0.431545	-2.3413	0.0192166	0.255247
ENSG00000168077	8	27491385	27534293	+	SCARA3	protein_coding	51435	4876.84	2059.46	0.422295	-1.24368	3468.15	-0.991485	-1.24366	0.445675	-2.22468	0.0261026	0.300654
ENSG00000263327	4	16228286	16321763	+	TAPT1-AS1	antisense	NA	44.1882	18.7165	0.423563	-1.23935	31.4524	-0.983894	-1.23517	0.445422	-2.2089	0.0271814	0.306812
ENSG00000155966	X	147582139	148082193	+	AFF2	protein_coding	2334	344.033	146.331	0.42534	-1.23331	245.182	-1.06305	-1.22805	0.378264	-2.81034	0.00494895	0.114799
ENSG00000083535	13	73356197	73590591	+	PIBF1	protein_coding	10464	269.205	114.524	0.425415	-1.23306	191.865	-1.02694	-1.23216	0.412944	-2.48687	0.0128871	0.203464
ENSG00000100092	22	38030661	38062939	+	SH3BP1	protein_coding	23616	103.716	44.1737	0.425909	-1.23138	73.9451	-1.02463	-1.21839	0.405511	-2.52675	0.0115123	0.190108
ENSG00000260804	2	217081768	217084915	+	RP11-566E18.3	lincRNA	150967	371.29	158.195	0.42607	-1.23084	264.743	-1.03014	-1.23262	0.410602	-2.50885	0.0121127	0.197343
ENSG00000124191	20	42543504	42698256	+	TOX2	protein_coding	84969	1025.36	436.919	0.426111	-1.2307	731.141	-1.06414	-1.2297	0.378506	-2.81142	0.00493239	0.114734
ENSG00000166816	16	75145758	75150669	-	LDHD	protein_coding	197257	44.3074	18.9008	0.426583	-1.2291	31.6041	-0.980199	-1.22918	0.444659	-2.20438	0.0274974	0.307709
ENSG00000259994	10	30591755	30594995	-	RP11-305E6.4	sense_overlapping	NA	54.3238	23.1963	0.427	-1.22769	38.76	-1.04778	-1.2504	0.406773	-2.57584	0.00999973	0.176076
ENSG00000095539	10	102729275	102745628	+	SEMA4G	protein_coding	57715	86.9172	37.1867	0.427841	-1.22485	62.052	-1.06628	-1.20328	0.352482	-3.02505	0.00248594	0.0729642
ENSG00000103034	16	58496750	58547532	+	NDRG4	protein_coding	65009	614.537	263.106	0.428137	-1.22386	438.821	-0.97335	-1.2214	0.446015	-2.18233	0.0290854	0.316026
ENSG00000104408	8	109213445	109447562	-	EIF3E	protein_coding	3646	4915.51	2105.4	0.428317	-1.22325	3510.46	-1.01449	-1.22331	0.417135	-2.43204	0.0150141	0.222661
ENSG00000116774	1	114522063	114524876	+	OLFML3	protein_coding	56944	8739.98	3746.33	0.428643	-1.22215	6243.15	-1.10477	-1.22219	0.326835	-3.3802	0.000724327	0.0307119
ENSG00000268175	3	149689066	149690535	+	AC117395.1	protein_coding	NA	38.0498	16.3438	0.429538	-1.21914	27.1968	-0.958187	-1.21677	0.452551	-2.1173	0.0342344	0.346753
ENSG00000185201	11	307631	315272	+	IFITM2	protein_coding	10581	5417.38	2329.11	0.429933	-1.21782	3873.25	-1.14945	-1.21747	0.254759	-4.51193	6.42407e-06	0.000829248
ENSG00000130224	X	114345185	114468635	-	LRCH2	protein_coding	57631	288.115	124.074	0.43064	-1.21544	206.094	-0.971457	-1.21205	0.442177	-2.19699	0.0280212	0.309652
ENSG00000187325	X	77385245	77395203	-	TAF9B	protein_coding	51616	727.204	313.574	0.431204	-1.21356	520.389	-0.960399	-1.21265	0.449918	-2.13461	0.0327931	0.337506
ENSG00000145604	5	36152091	36184421	+	SKP2	protein_coding	6502	1412.64	609.838	0.431702	-1.21189	1011.24	-1.12599	-1.21242	0.285339	-3.94615	7.94169e-05	0.00557744
ENSG00000128915	15	60711808	60771359	-	NARG2	protein_coding	79664	853.411	369.271	0.4327	-1.20856	611.341	-0.951978	-1.20775	0.452882	-2.10204	0.0355495	0.351704
ENSG00000120437	6	160181360	160200144	+	ACAT2	protein_coding	39	685.965	297.045	0.433033	-1.20745	491.505	-1.09087	-1.20584	0.325733	-3.34898	0.000811089	0.0329145
ENSG00000079691	6	25279306	25620758	+	LRRC16A	protein_coding	55604	611.856	265.095	0.433264	-1.20668	438.476	-1.12932	-1.20692	0.271963	-4.15249	3.28876e-05	0.00287062
ENSG00000221817	10	75255283	75279828	+	RP11-137L10.6	processed_transcript	101929145	122.894	53.2505	0.433304	-1.20655	88.0723	-1.08829	-1.20224	0.324571	-3.35302	0.00079934	0.0327783
ENSG00000188266	15	78799906	78829714	+	HYKK	protein_coding	123688	39.498	17.1304	0.433702	-1.20522	28.3142	-0.953738	-1.18635	0.439969	-2.16774	0.0301786	0.321829
ENSG00000175198	13	100741269	101182686	+	PCCA	protein_coding	5095	354.051	153.753	0.434267	-1.20334	253.902	-1.03978	-1.19804	0.375585	-2.76844	0.0056326	0.123205
ENSG00000196177	10	124768495	124817827	+	ACADSB	protein_coding	36	490.152	212.988	0.434535	-1.20246	351.57	-1.04483	-1.20056	0.37256	-2.80447	0.00503993	0.115374
ENSG00000260359	15	95024040	95027181	+	RP11-4F5.2	lincRNA	NA	43.875	19.078	0.434827	-1.20149	31.4765	-1.01017	-1.19387	0.399377	-2.52937	0.0114269	0.189221
ENSG00000118260	2	208394461	208468155	+	CREB1	protein_coding	1385	1260.36	548.113	0.434886	-1.20129	904.236	-1.01129	-1.20048	0.404003	-2.50317	0.0123086	0.198051
ENSG00000111850	6	88032301	88052043	+	SMIM8	protein_coding	57150	73.768	32.1101	0.435285	-1.19997	52.9391	-0.929808	-1.17667	0.451792	-2.05804	0.0395859	0.371155
ENSG00000111850	6	88032301	88052043	+	SMIM8	protein_coding	63914	73.768	32.1101	0.435285	-1.19997	52.9391	-0.929808	-1.17667	0.451792	-2.05804	0.0395859	0.371155
ENSG00000197905	12	3068496	3149839	+	TEAD4	protein_coding	7004	360.07	156.792	0.43545	-1.19942	258.431	-1.08573	-1.19114	0.315212	-3.44446	0.000572208	0.025396
ENSG00000117069	1	77333126	77531396	+	ST6GALNAC5	protein_coding	81849	758.588	331.122	0.436498	-1.19595	544.855	-1.03566	-1.19261	0.374967	-2.76201	0.00574464	0.12491
ENSG00000267152	19	38219487	38221544	-	CTD-2528L19.6	lincRNA	NA	34.6412	15.1268	0.436671	-1.19538	24.884	-0.914756	-1.16214	0.453991	-2.01492	0.0439131	0.389251
ENSG00000171862	10	89622870	89731687	+	PTEN	protein_coding	5728	3049.8	1335	0.437735	-1.19187	2192.4	-1.01509	-1.19165	0.39393	-2.57683	0.00997123	0.176051
ENSG00000204264	6	32808494	32812480	-	PSMB8	protein_coding	5696	758.976	332.579	0.438194	-1.19036	545.778	-1.05766	-1.18619	0.344851	-3.06701	0.00216214	0.066335
ENSG00000204839	8	144648357	144655141	-	MROH6	protein_coding	642475	92.8425	40.7295	0.438695	-1.18871	66.786	-1.01502	-1.1633	0.37035	-2.7407	0.00613092	0.129715
ENSG00000162600	1	58881056	59012474	-	OMA1	protein_coding	115209	260.423	114.269	0.438782	-1.18842	187.346	-1.00134	-1.18187	0.399011	-2.50955	0.0120884	0.197135
ENSG00000105373	19	48248779	48260315	+	GLTSCR2	protein_coding	29997	2638.23	1157.96	0.438914	-1.18799	1898.09	-1.13396	-1.18742	0.230018	-4.92989	8.22777e-07	0.00015105
ENSG00000204219	1	23707554	23751233	-	TCEA3	protein_coding	6920	754.94	331.657	0.439316	-1.18667	543.299	-0.976109	-1.18812	0.424386	-2.30005	0.0214453	0.272603
ENSG00000170214	5	159343790	159399551	+	ADRA1B	protein_coding	147	64.1788	28.2446	0.440091	-1.18412	46.2117	-0.926255	-1.19808	0.463261	-1.99942	0.0455627	0.393759
ENSG00000158290	X	119658464	119709649	-	CUL4B	protein_coding	8450	6866.26	3028.26	0.441034	-1.18104	4947.26	-0.965432	-1.18099	0.428254	-2.25434	0.0241745	0.289242
ENSG00000075292	2	71503691	71662199	+	ZNF638	protein_coding	27332	1638.97	725.863	0.442879	-1.17502	1182.41	-0.917769	-1.17435	0.458068	-2.00357	0.0451167	0.391938
ENSG00000077097	3	25639475	25706398	-	TOP2B	protein_coding	7155	3516.54	1557.55	0.44292	-1.17488	2537.04	-0.940042	-1.1747	0.44324	-2.12084	0.0339351	0.344234
ENSG00000145632	5	57749809	57756087	-	PLK2	protein_coding	10769	2752.52	1224.93	0.445022	-1.16805	1988.73	-0.988746	-1.16789	0.399588	-2.47442	0.0133455	0.20817
ENSG00000272870	4	174284931	174291597	-	RP11-798M19.6	antisense	NA	47.4956	21.1547	0.445404	-1.16681	34.3251	-0.903285	-1.16072	0.459967	-1.9638	0.0495529	0.405214
ENSG00000226237	9	89563614	89616948	+	RP11-276H19.1	lincRNA	100506834	52.5927	23.4674	0.44621	-1.16421	38.03	-0.911538	-1.14725	0.447922	-2.03504	0.0418472	0.380675
ENSG00000125247	13	101256181	101327347	-	TMTC4	protein_coding	84899	365.446	163.529	0.447477	-1.16011	264.487	-0.992186	-1.15643	0.387137	-2.56288	0.0103808	0.180361
ENSG00000261799	12	383120	386289	-	RP11-283I3.6	sense_overlapping	NA	119.856	53.6519	0.447638	-1.1596	86.7537	-0.943838	-1.15302	0.427191	-2.2094	0.0271465	0.306812
ENSG00000107614	10	17184253	17244053	-	TRDMT1	protein_coding	1787	186.212	83.4591	0.448194	-1.1578	134.835	-0.914425	-1.15682	0.45099	-2.0276	0.0426015	0.384244
ENSG00000132122	1	48761044	48937845	-	SPATA6	protein_coding	54558	158.788	71.3176	0.449137	-1.15477	115.053	-0.954112	-1.14445	0.413056	-2.30988	0.0208946	0.267831
ENSG00000135119	12	117176096	117291436	+	RNFT2	protein_coding	84900	34.9781	15.7491	0.450257	-1.15118	25.3636	-0.968252	-1.16438	0.413293	-2.34278	0.0191409	0.254795
ENSG00000060982	12	24964295	25102393	-	BCAT1	protein_coding	586	2558.59	1152.03	0.450261	-1.15117	1855.31	-1.02247	-1.15154	0.349844	-2.92265	0.00347071	0.0915368
ENSG00000183160	12	108983622	108992096	-	TMEM119	protein_coding	338773	13739.9	6203.89	0.451522	-1.14713	9971.92	-1.0457	-1.14707	0.314817	-3.32162	0.00089496	0.0352172
ENSG00000008311	7	121715701	121784334	-	AASS	protein_coding	10157	324.264	146.524	0.451868	-1.14603	235.394	-0.910479	-1.14182	0.44566	-2.04299	0.0410537	0.376634
ENSG00000138380	2	203776937	203851786	+	CARF	protein_coding	79800	206.586	93.3631	0.451933	-1.14582	149.975	-0.94379	-1.13915	0.418048	-2.25761	0.02397	0.288126
ENSG00000054598	6	1610681	1614127	+	FOXC1	protein_coding	2296	232.055	104.984	0.45241	-1.1443	168.52	-0.954249	-1.1504	0.416535	-2.29092	0.0219678	0.274687
ENSG00000172986	3	72937224	73047289	+	GXYLT2	protein_coding	727936	196.86	89.1582	0.452901	-1.14273	143.009	-1.02136	-1.13777	0.336041	-3.0394	0.00237049	0.0707672
ENSG00000111077	12	53440753	53458156	+	TENC1	protein_coding	23371	2434.86	1103.6	0.453249	-1.14162	1769.23	-1.09411	-1.14172	0.221734	-4.93434	8.04205e-07	0.000150419
ENSG00000162614	1	78354198	78409580	+	NEXN	protein_coding	91624	1290.51	587.729	0.455425	-1.13471	939.117	-0.96878	-1.1361	0.392881	-2.46584	0.0136694	0.211621
ENSG00000106333	7	100199800	100205798	+	PCOLCE	protein_coding	5118	11017.6	5018.35	0.455484	-1.13453	8017.98	-1.09578	-1.13444	0.201262	-5.44454	5.19397e-08	1.34092e-05
ENSG00000271857	6	45388816	45389742	-	RP1-244F24.1	antisense	NA	25.2425	11.5019	0.455656	-1.13398	18.3722	-0.893933	-1.10605	0.435953	-2.05053	0.040313	0.373767
ENSG00000181804	3	142984064	143567373	-	SLC9A9	protein_coding	285195	248.348	113.163	0.455663	-1.13396	180.755	-0.899389	-1.13288	0.448314	-2.00616	0.0448392	0.390806
ENSG00000078053	7	38423305	38671167	-	AMPH	protein_coding	273	1043.86	475.835	0.455842	-1.13339	759.848	-0.995179	-1.13298	0.362478	-2.74549	0.00604212	0.128632
ENSG00000250510	12	6930711	6939136	+	GPR162	protein_coding	27239	43.6049	19.9177	0.456776	-1.13044	31.7613	-0.924359	-1.11415	0.41649	-2.2194	0.0264593	0.301947
ENSG00000154856	18	10454625	10489945	+	APCDD1	protein_coding	147495	3342.61	1528.04	0.45714	-1.12929	2435.33	-0.894654	-1.12878	0.449507	-1.9903	0.0465578	0.396285
ENSG00000242779	19	53471504	53541151	-	ZNF702P	pseudogene	79986	110.29	50.4272	0.457224	-1.12903	80.3585	-0.889768	-1.11465	0.44519	-1.99862	0.0456491	0.393759
ENSG00000143416	1	151336778	151345209	-	SELENBP1	protein_coding	8991	888.904	406.498	0.457302	-1.12878	647.701	-1.07457	-1.12799	0.235593	-4.56114	5.08775e-06	0.000690804
ENSG00000078018	2	210288782	210598842	+	MAP2	protein_coding	4133	219.89	100.596	0.457486	-1.1282	160.243	-0.978886	-1.13057	0.377638	-2.59213	0.00953848	0.171077
ENSG00000163879	1	38022520	38032458	+	DNALI1	protein_coding	7802	283.835	130.001	0.458015	-1.12653	206.918	-0.940646	-1.11953	0.406432	-2.3144	0.020646	0.265759
ENSG00000198860	1	184020811	184043346	+	TSEN15	protein_coding	116461	1166.22	534.225	0.458083	-1.12632	850.221	-1.0226	-1.12581	0.320052	-3.19511	0.00139776	0.0489885
ENSG00000120885	8	27454434	27472548	-	CLU	protein_coding	1191	2341.06	1074.28	0.458886	-1.12379	1707.67	-0.966117	-1.12386	0.385177	-2.50824	0.0121334	0.197343
ENSG00000186073	15	36871812	37102449	+	C15orf41	protein_coding	84529	612.516	281.293	0.459241	-1.12268	446.905	-1.03329	-1.12424	0.302321	-3.41787	0.000631122	0.0276757
ENSG00000082458	X	69664711	69725337	+	DLG3	protein_coding	1741	418.447	192.225	0.459377	-1.12225	305.336	-0.931639	-1.11631	0.412181	-2.26026	0.0238049	0.287084
ENSG00000122482	1	91380859	91487829	-	ZNF644	protein_coding	84146	792.353	364.331	0.459809	-1.12089	578.342	-0.893161	-1.12008	0.445595	-2.00442	0.0450249	0.391512
ENSG00000167635	19	36705504	36729676	+	ZNF146	protein_coding	7705	1662.33	764.669	0.459999	-1.1203	1213.5	-0.911387	-1.12019	0.431752	-2.1109	0.0347805	0.34933
ENSG00000179242	20	59827482	60515673	+	CDH4	protein_coding	1002	521.248	239.81	0.460068	-1.12008	380.529	-1.01631	-1.11884	0.319977	-3.17621	0.00149212	0.0509321
ENSG00000213639	2	28974506	29025806	+	PPP1CB	protein_coding	5500	4254.29	1958.33	0.46032	-1.11929	3106.31	-0.887888	-1.11929	0.448957	-1.97767	0.0479663	0.400785
ENSG00000115365	2	211295973	211342376	-	LANCL1	protein_coding	10314	1629.47	751.66	0.46129	-1.11625	1190.57	-0.943901	-1.11641	0.400781	-2.35515	0.018515	0.250465
ENSG00000083544	13	60970591	61148012	+	TDRD3	protein_coding	81550	357.07	164.997	0.462084	-1.11377	261.033	-0.898364	-1.11	0.435597	-2.06237	0.0391721	0.370497
ENSG00000117226	1	89472349	89488577	-	GBP3	protein_coding	2635	1342.64	620.922	0.462462	-1.11259	981.782	-0.958202	-1.11161	0.382501	-2.5051	0.0122418	0.198005
ENSG00000107438	10	96997329	97050781	-	PDLIM1	protein_coding	9124	5924.56	2739.96	0.462475	-1.11255	4332.26	-0.998997	-1.11267	0.335896	-2.97413	0.00293822	0.081975
ENSG00000103145	16	3072621	3074287	-	HCFC1R1	protein_coding	54985	1635.9	756.92	0.462692	-1.11187	1196.41	-1.05041	-1.11141	0.252644	-4.15767	3.21504e-05	0.00283326
ENSG00000104415	8	134203282	134242587	+	WISP1	protein_coding	8840	214.555	99.3575	0.463087	-1.11065	156.956	-1.04089	-1.11273	0.272307	-3.8225	0.000132106	0.00819289
ENSG00000143248	1	163080911	163291577	-	RGS5	protein_coding	8490	51.0444	23.6592	0.463502	-1.10935	37.3518	-0.870021	-1.08767	0.443679	-1.96092	0.0498881	0.4057
ENSG00000070087	3	149682691	149768575	-	PFN2	protein_coding	5217	7129.66	3305.86	0.463677	-1.10881	5217.76	-1.02782	-1.10876	0.288538	-3.56218	0.000367791	0.0185209
ENSG00000005249	7	106685094	106802256	+	PRKAR2B	protein_coding	5577	150.538	69.8434	0.46396	-1.10793	110.19	-0.987902	-1.09694	0.331981	-2.97578	0.00292247	0.0817845
ENSG00000234009	22	43172412	43173302	-	RPL5P34	pseudogene	NA	44.8185	20.827	0.464697	-1.10564	32.8228	-0.940302	-1.10152	0.391148	-2.40396	0.0162187	0.232596
ENSG00000175183	12	77252495	77272840	-	CSRP2	protein_coding	1466	680.502	316.472	0.465056	-1.10452	498.487	-0.896411	-1.10322	0.432728	-2.07154	0.0383087	0.366061
ENSG00000151062	12	1901123	2028002	-	CACNA2D4	protein_coding	93589	28.5164	13.273	0.46545	-1.1033	20.8947	-0.867799	-1.07558	0.437426	-1.98388	0.0472695	0.398735
ENSG00000149596	20	42740335	42816218	-	JPH2	protein_coding	57158	1170.27	545.408	0.466051	-1.10144	857.841	-0.882262	-1.10087	0.442291	-1.99475	0.0460697	0.39516
ENSG00000139263	12	59265931	59314303	-	LRIG3	protein_coding	121227	591.377	275.88	0.466505	-1.10004	433.628	-0.983145	-1.09786	0.33927	-2.89783	0.0037576	0.0966013
ENSG00000214756	11	62432781	62435968	+	METTL12	protein_coding	751071	42.9151	20.0212	0.466531	-1.09995	31.4681	-0.892262	-1.10759	0.43756	-2.03918	0.0414323	0.37878
ENSG00000167617	19	54976210	54984411	-	CDC42EP5	protein_coding	148170	549.555	256.541	0.466816	-1.09907	403.048	-0.979371	-1.09608	0.342152	-2.86238	0.00420467	0.104286
ENSG00000065548	2	187350883	187374090	+	ZC3H15	protein_coding	55854	1586.58	741.22	0.46718	-1.09795	1163.9	-0.929622	-1.09814	0.399646	-2.32611	0.0200125	0.26183
ENSG00000104518	8	144635377	144645232	+	GSDMD	protein_coding	79792	740.554	346.276	0.467591	-1.09668	543.415	-0.989458	-1.09269	0.324538	-3.04882	0.0022974	0.0693773
ENSG00000139428	12	109991542	110011679	-	MMAB	protein_coding	326625	365.258	171.057	0.468319	-1.09444	268.157	-0.998458	-1.09267	0.311325	-3.20712	0.0013407	0.0474421
ENSG00000113212	5	140552243	140555957	+	PCDHB7	protein_coding	56129	85.6335	40.15	0.468859	-1.09277	62.8918	-0.891202	-1.10938	0.439578	-2.0274	0.0426212	0.384244
ENSG00000112144	6	52866077	52926600	-	ICK	protein_coding	22858	1526.7	715.843	0.468883	-1.0927	1121.27	-0.924648	-1.09273	0.400042	-2.31138	0.0208121	0.267147
ENSG00000131652	16	3074028	3077756	+	THOC6	protein_coding	79228	359.915	168.834	0.469094	-1.09205	264.374	-1.00655	-1.08772	0.291548	-3.45242	0.000555579	0.0250215
ENSG00000183098	13	93879095	95059655	+	GPC6	protein_coding	10082	789.262	370.379	0.469272	-1.0915	579.82	-0.888465	-1.09149	0.431382	-2.05958	0.0394386	0.370779
ENSG00000138398	2	170440850	170497916	+	PPIG	protein_coding	9360	1063.67	499.303	0.469413	-1.09107	781.489	-0.883887	-1.09003	0.434208	-2.03563	0.0417874	0.380509
ENSG00000163364	2	177494317	177502659	-	LINC01116	lincRNA	NA	644.125	302.401	0.469475	-1.09088	473.263	-0.898828	-1.09164	0.422772	-2.12603	0.0335005	0.342097
ENSG00000146587	7	5085452	5109119	+	RBAK	protein_coding	57786	349.724	164.398	0.47008	-1.08902	257.061	-0.878649	-1.087	0.436408	-2.01337	0.044076	0.389494
ENSG00000206530	3	113005777	113160457	-	WDR52	protein_coding	55779	91.7071	43.1815	0.470863	-1.08662	67.4443	-0.87346	-1.07698	0.434126	-2.01199	0.0442205	0.389822
ENSG00000170365	4	146402346	146479231	+	SMAD1	protein_coding	4086	330.951	155.999	0.471368	-1.08507	243.475	-0.989848	-1.08213	0.309771	-3.19542	0.00139627	0.0489885
ENSG00000102057	X	48818639	48827976	-	KCND1	protein_coding	3750	209.365	98.6942	0.471398	-1.08498	154.03	-0.952955	-1.08882	0.366158	-2.60258	0.00925254	0.167754
ENSG00000126016	X	112017731	112084043	-	AMOT	protein_coding	154796	555.604	262.082	0.471707	-1.08404	408.843	-0.911109	-1.08143	0.403981	-2.25533	0.0241127	0.289069
ENSG00000151500	11	134118173	134123264	-	THYN1	protein_coding	29087	519.642	245.196	0.471856	-1.08358	382.419	-1.00468	-1.07822	0.279769	-3.5911	0.000329283	0.0170021
ENSG00000141510	17	7565097	7590856	-	TP53	protein_coding	7157	1653.32	780.912	0.472331	-1.08213	1217.11	-0.996241	-1.08052	0.297492	-3.34879	0.000811639	0.0329145
ENSG00000128652	2	177001340	177037830	+	HOXD3	protein_coding	3232	208.172	98.4799	0.473069	-1.07988	153.326	-0.904646	-1.07646	0.406153	-2.22735	0.0259239	0.299712
ENSG00000139508	13	29274201	29293107	-	SLC46A3	protein_coding	283537	144.901	68.5553	0.473119	-1.07972	106.728	-0.876851	-1.08621	0.436784	-2.00752	0.0446948	0.390806
ENSG00000137193	6	37137979	37143202	+	PIM1	protein_coding	5292	395.175	187.217	0.473757	-1.07778	291.196	-0.961855	-1.07409	0.339304	-2.83479	0.00458564	0.108808
ENSG00000007372	11	31806340	31839509	-	PAX6	protein_coding	5080	50.0436	23.7207	0.474	-1.07704	36.8821	-0.912663	-1.09006	0.408143	-2.23613	0.025343	0.296084
ENSG00000162981	2	14772810	14790933	+	FAM84A	protein_coding	151354	296.479	140.582	0.474171	-1.07652	218.53	-0.970067	-1.07403	0.327886	-2.95855	0.00309092	0.0842467
ENSG00000101751	18	51795774	51847636	+	POLI	protein_coding	11201	500.852	237.641	0.474474	-1.0756	369.246	-0.869123	-1.0758	0.436731	-1.99007	0.0465837	0.396285
ENSG00000184381	22	38507502	38601697	-	PLA2G6	protein_coding	8398	196.797	93.4599	0.474904	-1.07429	145.129	-0.953421	-1.06204	0.336353	-2.83458	0.00458856	0.108808
ENSG00000137831	15	70946893	71055932	-	UACA	protein_coding	55075	1547.85	735.444	0.475138	-1.07358	1141.65	-0.901727	-1.07348	0.406501	-2.21827	0.0265367	0.302122
ENSG00000174891	3	157823644	158263519	+	RSRC1	protein_coding	51319	886.862	421.768	0.475573	-1.07226	654.315	-0.901217	-1.07152	0.405427	-2.22288	0.0262237	0.300654
ENSG00000197457	20	62271061	62284780	-	STMN3	protein_coding	50861	299.635	142.798	0.476575	-1.06922	221.217	-0.942437	-1.07025	0.359432	-2.62202	0.00874113	0.162007
ENSG00000151773	13	44398045	44453827	-	CCDC122	protein_coding	160857	108.874	51.8975	0.476676	-1.06892	80.3857	-0.958771	-1.05721	0.322353	-2.97429	0.00293667	0.081975
ENSG00000197594	6	132129156	132216295	+	ENPP1	protein_coding	5167	1653.27	788.389	0.476865	-1.06835	1220.83	-0.886533	-1.0687	0.416927	-2.12635	0.0334739	0.342016
ENSG00000158417	2	99953816	100017789	+	EIF5B	protein_coding	9669	3556.41	1696.8	0.477111	-1.0676	2626.61	-0.936718	-1.06736	0.363492	-2.577	0.00996631	0.176051
ENSG00000140262	15	57210821	57591479	+	TCF12	protein_coding	6938	4303.32	2054.28	0.477371	-1.06682	3178.8	-0.89875	-1.06686	0.404009	-2.22458	0.0261097	0.300654
ENSG00000169764	2	64068074	64118696	+	UGP2	protein_coding	7360	4701.1	2244.51	0.477443	-1.0666	3472.8	-0.931471	-1.06665	0.368935	-2.52476	0.0115778	0.190847
ENSG00000166482	17	19286755	19290553	-	MFAP4	protein_coding	4239	2573.8	1229.5	0.4777	-1.06582	1901.65	-0.883032	-1.06616	0.4182	-2.1115	0.0347291	0.349004
ENSG00000160050	1	32665987	32670988	+	CCDC28B	protein_coding	79140	116.378	55.6377	0.478075	-1.06469	86.0081	-0.918808	-1.04594	0.362831	-2.53233	0.0113307	0.18864
ENSG00000145348	4	106962756	107242652	-	TBCK	protein_coding	93627	1332.43	638.552	0.479238	-1.06119	985.491	-0.934894	-1.06023	0.358093	-2.61076	0.00903414	0.1651
ENSG00000108448	17	18601311	18639431	+	TRIM16L	protein_coding	147166	473.84	227.179	0.479442	-1.06057	350.51	-0.89184	-1.05778	0.40335	-2.21108	0.0270301	0.306408
ENSG00000128394	22	39436609	39449915	+	APOBEC3F	protein_coding	200316	213.052	102.409	0.480675	-1.05687	157.731	-0.950085	-1.04749	0.322358	-2.94729	0.00320568	0.0867948
ENSG00000127528	19	16435628	16438685	+	KLF2	protein_coding	10365	834.324	401.158	0.480818	-1.05644	617.741	-0.888887	-1.05696	0.405464	-2.19227	0.0283598	0.311651
ENSG00000169660	17	80376194	80400521	+	HEXDC	protein_coding	284004	208.643	100.344	0.480936	-1.05608	154.494	-0.918931	-1.04373	0.360186	-2.55127	0.0107331	0.182927
ENSG00000134824	11	61560452	61634826	+	FADS2	protein_coding	9415	6287.38	3024.74	0.481081	-1.05565	4656.06	-0.91193	-1.05578	0.380441	-2.39703	0.0165285	0.234313
ENSG00000085760	2	55463731	55496483	-	MTIF2	protein_coding	4528	970.318	467.145	0.481435	-1.05459	718.731	-0.887136	-1.05501	0.405581	-2.18732	0.028719	0.313531
ENSG00000138041	2	55774428	55846015	-	SMEK2	protein_coding	NA	1943.11	935.98	0.481691	-1.05382	1439.55	-0.868823	-1.05378	0.421801	-2.05979	0.0394183	0.370779
ENSG00000133466	22	37576207	37595425	-	C1QTNF6	protein_coding	114904	305.833	147.372	0.48187	-1.05328	226.603	-0.975787	-1.0463	0.27823	-3.50712	0.00045299	0.0214003
ENSG00000182670	21	38445526	38575413	+	TTC3	protein_coding	7267	7645.78	3687.6	0.482304	-1.05198	5666.69	-0.880273	-1.05188	0.409735	-2.1484	0.0316823	0.331471
ENSG00000154134	11	124735282	124751366	+	ROBO3	protein_coding	64221	233.37	113.039	0.484378	-1.04579	173.205	-0.876878	-1.03784	0.401596	-2.18348	0.0290001	0.315473
ENSG00000079150	2	179328391	179343327	-	FKBP7	protein_coding	51661	1456.43	705.598	0.484471	-1.04552	1081.01	-0.988828	-1.04472	0.249625	-3.96125	7.45576e-05	0.00533406
ENSG00000148700	10	111756126	111895323	+	ADD3	protein_coding	120	2737.91	1327.01	0.48468	-1.04489	2032.46	-0.849265	-1.04525	0.432751	-1.96248	0.0497068	0.405214
ENSG00000131773	8	136469700	136668965	+	KHDRBS3	protein_coding	10656	673.939	326.772	0.484868	-1.04434	500.355	-0.976033	-1.04288	0.271674	-3.59267	0.000327307	0.0169528
ENSG00000072422	10	62629196	62761198	-	RHOBTB1	protein_coding	9886	1394.26	676.621	0.485289	-1.04308	1035.44	-0.88185	-1.04381	0.401445	-2.19669	0.0280427	0.309652
ENSG00000123815	19	41197434	41224112	-	ADCK4	protein_coding	79934	395.177	191.858	0.4855	-1.04246	293.517	-0.937992	-1.03636	0.32524	-2.884	0.00392662	0.0990814
ENSG00000172197	6	20100935	20212670	-	MBOAT1	protein_coding	154141	417.634	202.787	0.485562	-1.04227	310.21	-0.914865	-1.0427	0.363676	-2.5156	0.0118828	0.194649
ENSG00000122786	7	134429003	134655479	+	CALD1	protein_coding	800	44740.5	21742.7	0.485973	-1.04105	33241.6	-0.865639	-1.04108	0.41508	-2.08547	0.0370264	0.359859
ENSG00000267957	10	75880013	75880621	-	RP11-178G16.4	lincRNA	NA	56.1173	27.2827	0.486173	-1.04046	41.7	-0.901749	-1.03245	0.368346	-2.4481	0.014361	0.217013
ENSG00000065057	16	2089816	2097867	-	NTHL1	protein_coding	4913	194.104	94.5059	0.486883	-1.03835	144.305	-0.895438	-1.02784	0.371786	-2.40848	0.0160191	0.230661
ENSG00000213139	3	186256230	186264491	-	CRYGS	protein_coding	1427	37.1455	18.1466	0.488528	-1.03349	27.6461	-0.838673	-1.02084	0.424262	-1.97678	0.0480663	0.401027
ENSG00000196922	8	146198975	146228281	-	ZNF252P	pseudogene	286101	641.028	314.139	0.490055	-1.02898	477.584	-0.860694	-1.02753	0.408962	-2.10458	0.0353277	0.351361
ENSG00000175879	2	176994422	176997423	+	HOXD8	protein_coding	3234	407.603	200.093	0.490901	-1.0265	303.848	-0.932965	-1.02777	0.320852	-2.90777	0.00364013	0.0945093
ENSG00000181513	17	43209967	43221548	+	ACBD4	protein_coding	79777	272.797	134.131	0.49169	-1.02418	203.464	-0.899708	-1.01587	0.353176	-2.54748	0.0108504	0.183985
ENSG00000168679	1	110905470	110933704	-	SLC16A4	protein_coding	9122	827.214	406.942	0.491943	-1.02344	617.078	-0.89425	-1.02338	0.368245	-2.42841	0.0151651	0.223813
ENSG00000169282	3	155755490	156256545	+	KCNAB1	protein_coding	7881	65.378	32.1661	0.492002	-1.02327	48.772	-0.877552	-1.02176	0.38567	-2.2754	0.0228821	0.281088
ENSG00000109107	17	26900133	26904282	-	ALDOC	protein_coding	230	396.752	195.7	0.493255	-1.01959	296.226	-0.880922	-1.01992	0.380385	-2.31587	0.0205655	0.265656
ENSG00000105865	7	107203929	107218906	+	DUS4L	protein_coding	11062	124.648	61.5392	0.493705	-1.01828	93.0935	-0.844473	-1.01083	0.411233	-2.05351	0.0400229	0.372396
ENSG00000123268	12	51157493	51214905	+	ATF1	protein_coding	466	765.218	378.128	0.494145	-1.01699	571.673	-0.897154	-1.01723	0.357792	-2.50748	0.0121597	0.197442
ENSG00000179104	12	83080659	83528649	+	TMTC2	protein_coding	160335	326.97	161.617	0.494288	-1.01658	244.293	-0.957253	-1.01479	0.256514	-3.73178	0.000190134	0.0108911
ENSG00000164104	4	174252846	174256276	-	HMGB2	protein_coding	3148	2291.88	1134.86	0.495165	-1.01402	1713.37	-0.888796	-1.01323	0.364037	-2.4415	0.0146265	0.219757
ENSG00000178460	8	67782984	67834283	+	MCMDC2	protein_coding	157777	38.3856	19.0215	0.495537	-1.01294	28.7035	-0.852831	-1.0336	0.419725	-2.03188	0.0421657	0.382022
ENSG00000138385	2	170648443	170668574	+	SSB	protein_coding	6741	2252.18	1116.07	0.49555	-1.0129	1684.12	-0.883435	-1.01277	0.370155	-2.38666	0.0170023	0.237902
ENSG00000001617	3	50192478	50226508	+	SEMA3F	protein_coding	6405	138.308	68.5718	0.495793	-1.01219	103.44	-0.856838	-1.01385	0.400818	-2.13772	0.0325391	0.335835
ENSG00000121989	2	148602086	148688393	+	ACVR2A	protein_coding	92	256.133	127.2	0.496616	-1.0098	191.666	-0.885787	-1.01447	0.368728	-2.40228	0.0162934	0.232781
ENSG00000138433	2	175212750	175260443	-	CIR1	protein_coding	9541	885.794	440.047	0.496782	-1.00932	662.92	-0.846281	-1.00877	0.407643	-2.07604	0.0378906	0.363928
ENSG00000138193	10	95753746	96092580	+	PLCE1	protein_coding	51196	386.169	191.878	0.496876	-1.00904	289.023	-0.834548	-1.01112	0.420826	-1.98312	0.0473542	0.398898
ENSG00000153015	5	64064757	64314590	+	CWC27	protein_coding	10283	707.673	352.467	0.498064	-1.0056	530.07	-0.840517	-1.00523	0.410434	-2.04787	0.0405723	0.374844
ENSG00000139218	12	46312914	46385903	-	SCAF11	protein_coding	9169	2200.99	1096.28	0.498084	-1.00554	1648.64	-0.828756	-1.00528	0.421904	-1.96432	0.0494925	0.405214
ENSG00000162946	1	231762561	232177018	+	DISC1	protein_coding	27185	272.832	136.289	0.499536	-1.00134	204.561	-0.856486	-1.0054	0.393628	-2.17588	0.0295644	0.31744
ENSG00000118965	2	20110021	20189892	-	WDR35	protein_coding	57539	324.618	162.274	0.499892	-1.00031	243.446	-0.829536	-1.00057	0.417358	-1.98759	0.0468571	0.39744
ENSG00000269772	10	75880800	75881121	+	RP11-178G16.5	lincRNA	NA	44.5045	22.5387	0.506437	-0.981544	33.5216	-0.839525	-1.00747	0.411665	-2.03934	0.0414161	0.37878
ENSG00000133424	22	33558212	34318829	-	LARGE	protein_coding	9215	428.823	859.323	2.00391	1.00282	644.073	0.885878	1.00232	0.355381	2.49276	0.0126755	0.201511
ENSG00000174080	11	66330934	66336312	-	CTSF	protein_coding	8722	956.156	1917.49	2.00541	1.0039	1436.82	0.88742	1.00403	0.355351	2.4973	0.0125142	0.200019
ENSG00000198171	20	3170996	3185331	-	DDRGK1	protein_coding	65992	753.04	1510.33	2.00564	1.00407	1131.69	0.90647	1.00425	0.32883	2.75666	0.00583956	0.125485
ENSG00000242802	7	4815253	4833943	+	AP5Z1	protein_coding	9907	1146.58	2304.26	2.00967	1.00696	1725.42	0.907781	1.00675	0.330222	2.749	0.00597771	0.127822
ENSG00000091651	16	46723555	46732306	+	ORC6	protein_coding	23594	257.76	518.12	2.01009	1.00726	387.94	0.910669	1.00783	0.327379	2.7817	0.00540753	0.120512
ENSG00000065923	X	46464753	46618490	-	SLC9A7	protein_coding	84679	1060.18	2134.06	2.01293	1.0093	1597.12	0.907407	1.00878	0.33344	2.72135	0.00650153	0.133902
ENSG00000130766	1	28586038	28609002	+	SESN2	protein_coding	83667	689.103	1387.6	2.01364	1.00981	1038.35	0.909988	1.00909	0.330045	2.75717	0.00583049	0.125438
ENSG00000219200	17	6915736	6917851	+	RNASEK	protein_coding	440400	32.0056	64.4731	2.01443	1.01037	48.2393	0.863638	1.01444	0.394428	2.1896	0.0285534	0.313216
ENSG00000127241	3	186935942	187009810	-	MASP1	protein_coding	5648	5354.23	10788.5	2.01494	1.01074	8071.34	0.930621	1.01063	0.299484	3.10742	0.00188728	0.0599547
ENSG00000005238	9	35104109	35116338	-	FAM214B	protein_coding	80256	1703.83	3433.7	2.01529	1.01098	2568.77	0.923807	1.01084	0.311135	2.96915	0.0029862	0.0830608
ENSG00000166250	11	122943035	123065989	-	CLMP	protein_coding	79827	4023	8125.69	2.01981	1.01422	6074.35	0.931992	1.01409	0.302556	3.0804	0.00206725	0.0640079
ENSG00000154310	3	170779128	171178197	-	TNIK	protein_coding	23043	429.276	868.075	2.02218	1.01591	648.676	0.883869	1.01526	0.372251	2.37439	0.017578	0.242665
ENSG00000108854	17	62538413	62658186	-	SMURF2	protein_coding	64750	2866.42	5799.57	2.02328	1.01669	4333	0.932641	1.01662	0.305333	3.05451	0.00225432	0.0686406
ENSG00000184205	X	53111549	53117722	+	TSPYL2	protein_coding	64061	747.245	1512.49	2.02409	1.01727	1129.87	0.965423	1.01707	0.243529	3.96431	7.36085e-05	0.00533406
ENSG00000127418	4	1003724	1020685	+	FGFRL1	protein_coding	53834	1857.53	3769.38	2.02925	1.02094	2813.45	0.884544	1.02088	0.377256	2.34468	0.0190434	0.25428
ENSG00000100228	22	23487513	23506537	+	RAB36	protein_coding	9609	144.971	294.596	2.0321	1.02297	219.783	0.910969	1.02546	0.349301	2.60798	0.00910785	0.165786
ENSG00000011198	3	43731605	43775863	+	ABHD5	protein_coding	51099	567.38	1154.32	2.03448	1.02466	860.853	0.959243	1.02428	0.270487	3.54636	0.000390593	0.0191946
ENSG00000100906	14	35870717	35873955	-	NFKBIA	protein_coding	4792	948.325	1929.73	2.03488	1.02494	1439.03	0.962295	1.02563	0.267023	3.60379	0.000313605	0.0165099
ENSG00000162066	16	2570358	2581423	+	AMDHD2	protein_coding	51005	131.221	267.148	2.03587	1.02564	199.184	0.916422	1.02567	0.342202	2.67801	0.00740604	0.146443
ENSG00000171617	5	73923234	73937249	-	ENC1	protein_coding	8507	1303.1	2659.44	2.04085	1.02917	1981.27	0.923412	1.02916	0.336768	2.74198	0.00610694	0.129411
ENSG00000130827	X	153686621	153701989	+	PLXNA3	protein_coding	55558	3856.04	7876.23	2.04257	1.03038	5866.14	0.923375	1.0303	0.338257	2.7298	0.00633723	0.132393
ENSG00000231185	5	141704858	142051566	+	AC005592.2	antisense	101926941	24.8597	50.7867	2.04293	1.03064	37.8232	0.889401	1.02547	0.375681	2.36743	0.0179119	0.245937
ENSG00000094804	17	38443885	38459171	+	CDC6	protein_coding	990	368.282	755.136	2.05043	1.03592	561.709	0.940371	1.03517	0.319861	2.93994	0.00328279	0.0882625
ENSG00000096433	6	33588142	33664351	+	ITPR3	protein_coding	3710	3202.97	6568.42	2.05073	1.03614	4885.69	0.945194	1.03592	0.313544	3.01455	0.00257362	0.0743528
ENSG00000077585	1	236305832	236385165	+	GPR137B	protein_coding	7107	380.746	781.824	2.0534	1.03802	581.285	0.964397	1.03713	0.283237	3.40492	0.000661843	0.0286122
ENSG00000006118	11	60691935	60704631	+	TMEM132A	protein_coding	54972	691.731	1420.58	2.05366	1.03819	1056.15	0.939877	1.03909	0.325989	2.88316	0.00393708	0.0991301
ENSG00000234337	16	52689216	52689962	+	RP11-297L17.6	pseudogene	NA	13.3314	27.4208	2.05685	1.04044	20.3761	0.848762	1.03743	0.427554	1.98516	0.047127	0.398244
ENSG00000232004	10	44100291	44101699	-	CAP1P2	pseudogene	NA	16.3178	33.6281	2.06082	1.04322	24.9729	0.86816	1.02892	0.402143	2.15883	0.0308631	0.326252
ENSG00000177674	1	11796141	11814859	+	AGTRAP	protein_coding	57085	446.902	921.356	2.06165	1.0438	684.129	0.963395	1.04424	0.29645	3.24977	0.00115499	0.0426834
ENSG00000162545	1	20808884	20812713	-	CAMK2N1	protein_coding	55450	1163.37	2398.71	2.06186	1.04395	1781.04	0.916716	1.04392	0.36278	2.52692	0.0115067	0.190108
ENSG00000119771	2	23608088	23931481	+	KLHL29	protein_coding	114818	165.428	341.709	2.0656	1.04656	253.568	0.931156	1.04322	0.343345	2.71201	0.00668768	0.136814
ENSG00000260196	11	17402196	17405078	+	RP1-239B22.5	antisense	NA	23.9121	49.4145	2.06651	1.04719	36.6633	0.874197	1.02957	0.396061	2.20723	0.0272981	0.306812
ENSG00000134775	18	33877677	34360018	+	FHOD3	protein_coding	80206	1241.06	2566.64	2.06811	1.04831	1903.85	0.888344	1.0478	0.398306	2.2303	0.0257273	0.298463
ENSG00000169247	5	148303202	148442726	-	SH3TC2	protein_coding	79628	50.2296	103.978	2.07006	1.04967	77.1038	0.908744	1.04818	0.37638	2.41443	0.0157598	0.229267
ENSG00000136816	9	132565432	132573560	+	TOR1B	protein_coding	27348	1403.97	2907.09	2.07062	1.05006	2155.53	0.967589	1.05015	0.298526	3.24122	0.00119018	0.0435451
ENSG00000156265	21	30449792	30548210	+	MAP3K7CL	protein_coding	56911	204.131	423.073	2.07256	1.05141	313.602	0.912654	1.04811	0.37188	2.45416	0.0141213	0.214846
ENSG00000113273	5	78073032	78281910	-	ARSB	protein_coding	411	1864.28	3873.57	2.07778	1.05504	2868.92	0.944246	1.05475	0.33966	2.77998	0.00543627	0.120784
ENSG00000135439	12	58118980	58135940	-	AGAP2	protein_coding	116986	13.1202	27.2697	2.07845	1.05551	20.1949	0.855961	1.04106	0.42328	2.02221	0.0431546	0.386001
ENSG00000143479	1	206808881	206857764	+	DYRK3	protein_coding	8444	399.486	830.791	2.07965	1.05634	615.138	1.01189	1.05643	0.222911	4.53945	5.64003e-06	0.000749143
ENSG00000099337	19	38810484	38819660	+	KCNK6	protein_coding	9424	229.316	476.939	2.07983	1.05647	353.128	0.862156	1.05467	0.428248	2.01322	0.0440916	0.389494
ENSG00000158715	1	205626979	205649587	-	SLC45A3	protein_coding	85414	31.6426	65.8115	2.07984	1.05647	48.727	0.899031	1.06201	0.400027	2.24743	0.0246128	0.292009
ENSG00000152223	18	43427574	43547240	-	EPG5	protein_coding	57724	3982.67	8284.74	2.0802	1.05672	6133.71	0.998257	1.05663	0.25342	3.93913	8.17768e-05	0.0056995
ENSG00000163531	1	204797779	204991950	+	NFASC	protein_coding	23114	4869.42	10129.4	2.08021	1.05673	7499.42	0.949119	1.05665	0.335333	2.83038	0.00464931	0.109822
ENSG00000267519	19	13945330	13947173	-	MIR24-2	lincRNA	284454	354.39	737.717	2.08165	1.05773	546.053	0.910477	1.05748	0.383647	2.37321	0.017634	0.242849
ENSG00000030582	17	42422614	42430470	+	GRN	protein_coding	2896	9801.59	20430	2.08436	1.05961	15115.8	0.973563	1.0596	0.302965	3.21345	0.00131152	0.046862
ENSG00000084234	11	129939732	130014699	+	APLP2	protein_coding	334	39152.4	81609.5	2.0844	1.05964	60380.9	0.982438	1.05963	0.288267	3.40808	0.000654207	0.0284161
ENSG00000198018	10	101419263	101465997	+	ENTPD7	protein_coding	57089	451.785	941.983	2.08502	1.06006	696.884	0.963711	1.05848	0.316616	3.04378	0.00233623	0.0699724
ENSG00000107140	9	35605367	35610038	+	TESK1	protein_coding	7016	777.711	1622.59	2.08636	1.06099	1200.15	0.947794	1.0608	0.342178	2.76989	0.0056076	0.122951
ENSG00000130821	X	152953554	152962048	+	SLC6A8	protein_coding	6535	493.309	1029.46	2.08684	1.06132	761.383	0.969713	1.06156	0.311822	3.10983	0.00187194	0.0596743
ENSG00000136114	13	52951305	52980629	-	THSD1	protein_coding	55901	249.347	520.57	2.08774	1.06194	384.958	0.930761	1.06319	0.366209	2.54161	0.0110342	0.185898
ENSG00000103066	16	68279207	68294961	+	PLA2G15	protein_coding	23659	747.484	1562.73	2.09066	1.06396	1155.11	0.929379	1.06364	0.368308	2.52338	0.0116234	0.190957
ENSG00000112378	6	138409642	138428648	-	PERP	protein_coding	64065	1774.72	3712.55	2.0919	1.06482	2743.63	0.9808	1.06468	0.298825	3.28219	0.00103004	0.0390902
ENSG00000224543	19	14599758	14600691	+	SNRPGP15	pseudogene	NA	64.3976	134.79	2.09309	1.06563	99.5937	0.8869	1.05752	0.407478	2.17656	0.0295133	0.31744
ENSG00000213073	6	160514114	160517244	+	RP11-288H12.3	pseudogene	729603	18.3874	38.6833	2.10379	1.07299	28.5353	0.861085	1.06671	0.43658	1.97234	0.0485705	0.402317
ENSG00000033627	17	40610862	40674629	+	ATP6V0A1	protein_coding	535	1042.46	2194.09	2.10472	1.07363	1618.28	0.969244	1.0736	0.328554	2.95003	0.00317739	0.086346
ENSG00000175505	11	67131639	67141648	-	CLCF1	protein_coding	23529	380.918	802.265	2.10614	1.0746	591.592	0.923211	1.07446	0.385659	2.39386	0.0166723	0.235518
ENSG00000164038	4	103941025	104006986	-	SLC9B2	protein_coding	133308	588.508	1239.71	2.10653	1.07487	914.11	1.03344	1.07491	0.213643	4.83723	1.31659e-06	0.000223455
ENSG00000134516	5	169064251	169510386	+	DOCK2	protein_coding	1794	384.717	813.459	2.11443	1.08027	599.088	0.878301	1.07949	0.431725	2.0344	0.0419111	0.380878
ENSG00000196787	6	27100832	27103070	+	HIST1H2AG	protein_coding	8969	68.8502	145.628	2.11514	1.08075	107.239	0.964871	1.0817	0.344053	2.80443	0.00504061	0.115374
ENSG00000203392	15	75970672	75973093	+	AC105020.1	protein_coding	NA	24.7743	52.5034	2.11926	1.08356	38.6389	0.91055	1.07267	0.396493	2.29651	0.0216469	0.273647
ENSG00000108691	17	32582304	32584222	+	CCL2	protein_coding	6347	704.137	1493.07	2.12042	1.08435	1098.6	0.897054	1.08428	0.419067	2.1406	0.0323066	0.335084
ENSG00000058668	1	203595689	203713209	+	ATP2B4	protein_coding	493	15132.4	32162.3	2.12539	1.08773	23647.3	0.990621	1.08769	0.31622	3.1327	0.00173208	0.0566945
ENSG00000137824	15	41028082	41048049	-	RMDN3	protein_coding	55177	667.499	1418.71	2.12542	1.08775	1043.11	0.971804	1.0874	0.341844	2.84283	0.00447149	0.107845
ENSG00000188522	17	18872102	18908117	-	FAM83G	protein_coding	644815	823.895	1751.68	2.1261	1.08821	1287.79	0.946569	1.08778	0.372725	2.53959	0.0110982	0.186633
ENSG00000228818	1	240305970	240308689	-	RP11-567G24.1	pseudogene	NA	29.224	62.2128	2.12882	1.09006	45.7184	0.935968	1.07979	0.376543	2.48569	0.0129301	0.203966
ENSG00000272121	3	44039573	44040641	-	RP4-555D20.4	lincRNA	NA	20.6505	43.9682	2.12916	1.09028	32.3093	0.919051	1.08669	0.40039	2.29539	0.0217109	0.27389
ENSG00000128683	2	171669723	171717661	+	GAD1	protein_coding	2571	92.2734	196.709	2.13181	1.09208	144.491	0.926324	1.09098	0.396938	2.33367	0.0196128	0.258263
ENSG00000182134	1	151742583	151763892	-	TDRKH	protein_coding	11022	20.4886	43.6804	2.13193	1.09216	32.0845	0.933839	1.10218	0.398797	2.34164	0.0191991	0.2552
ENSG00000106366	7	100770370	100782547	+	SERPINE1	protein_coding	5054	59199.6	126549	2.13766	1.09603	92874.1	0.90443	1.09603	0.421129	2.14763	0.0317432	0.331918
ENSG00000082641	17	46125691	46138849	+	NFE2L1	protein_coding	4779	8414.21	17993.9	2.13851	1.09661	13204.1	1.03688	1.0966	0.251711	4.11933	3.79971e-05	0.0031949
ENSG00000112759	6	44187242	44201888	+	SLC29A1	protein_coding	2030	373.794	802.304	2.14638	1.10191	588.049	1.04678	1.1009	0.239747	4.3662	1.26428e-05	0.0013632
ENSG00000144136	2	113403434	113421404	+	SLC20A1	protein_coding	6574	2628.97	5646.01	2.14761	1.10274	4137.49	0.887874	1.10266	0.439087	2.02209	0.0431668	0.386001
ENSG00000131470	17	40724333	40729849	-	PSMC3IP	protein_coding	29893	149.649	321.411	2.14776	1.10283	235.53	0.967079	1.10317	0.364635	2.65219	0.00799719	0.153496
ENSG00000118276	18	29202210	29265799	-	B4GALT6	protein_coding	9331	116.565	250.97	2.15305	1.10638	183.768	0.923866	1.1068	0.411755	2.24373	0.0248499	0.293303
ENSG00000132205	18	2847028	2915991	+	EMILIN2	protein_coding	84034	2324.67	5008.38	2.15445	1.10732	3666.53	0.931614	1.10748	0.405277	2.29871	0.0215214	0.273001
ENSG00000143158	1	167885967	167906278	-	MPC2	protein_coding	25874	803.208	1731.34	2.15553	1.10804	1267.27	0.970366	1.10778	0.365571	2.65438	0.00794534	0.153002
ENSG00000136235	7	23275586	23314727	+	GPNMB	protein_coding	10457	8989.78	19378.5	2.15561	1.1081	14184.1	1.02834	1.10809	0.286658	3.58735	0.000334056	0.0172002
ENSG00000136002	2	131594489	131804836	+	ARHGEF4	protein_coding	50649	83.8087	180.676	2.15581	1.10823	132.242	0.886092	1.10765	0.443391	1.99844	0.0456688	0.393759
ENSG00000162073	16	3019246	3023490	+	PAQR4	protein_coding	124222	139.644	301.378	2.15819	1.10982	220.511	1.00776	1.10961	0.320137	3.14789	0.00164455	0.0544127
ENSG00000135324	6	84743475	84800600	+	MRAP2	protein_coding	112609	159.117	343.909	2.16135	1.11193	251.513	0.896981	1.11078	0.437114	2.05205	0.0401644	0.372781
ENSG00000100003	22	30792846	30821305	+	SEC14L2	protein_coding	23541	157.233	340.747	2.16714	1.11579	248.99	0.911014	1.1144	0.42824	2.12734	0.0333915	0.342016
ENSG00000214222	13	41958909	41959319	-	TUBBP2	pseudogene	NA	19.1938	41.6217	2.16849	1.11669	30.4078	0.926712	1.11069	0.411738	2.25073	0.0244024	0.29064
ENSG00000001460	1	24683489	24743424	-	STPG1	protein_coding	90529	285.366	619.013	2.16919	1.11716	452.189	1.00909	1.11714	0.327797	3.0784	0.00208113	0.064329
ENSG00000179163	1	24171567	24194784	-	FUCA1	protein_coding	2517	197.717	431.535	2.1826	1.12604	314.626	1.03188	1.12554	0.306256	3.36935	0.00075346	0.031591
ENSG00000131435	5	131593364	131609147	+	PDLIM4	protein_coding	8572	1292.01	2820.2	2.18281	1.12619	2056.1	0.995165	1.12631	0.355728	2.79755	0.00514923	0.117103
ENSG00000223612	1	148193172	148193875	+	RP11-289I10.2	pseudogene	NA	105.654	230.627	2.18285	1.12621	168.14	0.970615	1.12227	0.378919	2.56154	0.010421	0.180375
ENSG00000126391	11	65154070	65180996	+	FRMD8	protein_coding	83786	1001.36	2187.1	2.18412	1.12705	1594.23	0.963735	1.12684	0.390152	2.47015	0.0135056	0.209878
ENSG00000164733	8	11700033	11726957	-	CTSB	protein_coding	1508	38489.5	84108.6	2.18523	1.12779	61299.1	1.04828	1.12779	0.283939	3.69192	0.000222565	0.0124379
ENSG00000116299	1	109656301	109749401	+	KIAA1324	protein_coding	57535	38.769	84.8115	2.18761	1.12936	61.7903	0.902968	1.13295	0.445948	2.02483	0.042885	0.384957
ENSG00000156711	6	36095586	36107842	+	MAPK13	protein_coding	5603	253.433	555.024	2.19002	1.13095	404.229	0.932072	1.12952	0.421067	2.2136	0.0268565	0.304896
ENSG00000119714	14	91698876	91720269	-	GPR68	protein_coding	8111	345.312	756.541	2.19089	1.13152	550.927	1.03906	1.1294	0.300806	3.45424	0.000551846	0.0249762
ENSG00000167549	17	27941774	27949925	-	CORO6	protein_coding	84940	141.907	311.031	2.1918	1.13211	226.469	1.00203	1.12994	0.351239	2.85285	0.00433287	0.106178
ENSG00000244242	11	1753640	1771821	-	IFITM10	protein_coding	402778	133.919	293.601	2.19238	1.1325	213.76	0.931042	1.13057	0.422649	2.20287	0.0276039	0.308117
ENSG00000214176	17	62775377	62833272	-	PLEKHM1P	pseudogene	NA	205.559	451.31	2.19552	1.13456	328.434	1.01675	1.1328	0.33618	3.02442	0.00249109	0.0729642
ENSG00000163513	3	30647994	30735634	+	TGFBR2	protein_coding	7048	4968.63	10913	2.19637	1.13512	7940.79	1.05565	1.13498	0.282821	3.73256	0.000189541	0.0108911
ENSG00000183049	10	12391481	12877545	+	CAMK1D	protein_coding	57118	38.1338	84.0306	2.20357	1.13985	61.0822	0.961981	1.14747	0.40815	2.35693	0.0184267	0.249639
ENSG00000028137	1	12227060	12269285	+	TNFRSF1B	protein_coding	7133	302.185	666.912	2.20697	1.14207	484.549	0.961881	1.14088	0.403224	2.38547	0.0170571	0.238487
ENSG00000226958	X	108297361	108297792	-	CTD-2328D6.1	pseudogene	NA	51466.6	113629	2.20782	1.14262	82547.7	0.896334	1.14261	0.455838	1.96634	0.0492588	0.405214
ENSG00000064393	7	139246316	139477577	-	HIPK2	protein_coding	28996	1215.34	2684.55	2.20889	1.14332	1949.94	1.02889	1.14274	0.332164	3.09753	0.00195143	0.0611571
ENSG00000120306	5	139554227	139661637	+	CYSTM1	protein_coding	84418	572.206	1267.66	2.21539	1.14756	919.933	1.04213	1.14747	0.320255	3.25408	0.00113761	0.042126
ENSG00000011465	12	91539025	91576900	-	DCN	protein_coding	1634	17948.2	39783	2.21655	1.14831	28865.6	0.93489	1.14832	0.431281	2.1677	0.0301814	0.321829
ENSG00000122863	10	73724123	73773322	+	CHST3	protein_coding	9469	2477.74	5526.53	2.23048	1.15735	4002.13	1.05709	1.15725	0.311861	3.38961	0.000699929	0.0299061
ENSG00000099139	9	78505560	78977255	+	PCSK5	protein_coding	5125	47.2476	105.832	2.23994	1.16346	76.5397	0.917641	1.16441	0.452817	2.02652	0.0427119	0.384262
ENSG00000101412	20	32263489	32274210	-	E2F1	protein_coding	1869	367.287	823.633	2.24248	1.1651	595.46	1.03308	1.16488	0.35128	2.9409	0.00327261	0.0882161
ENSG00000136802	9	131644391	131680318	+	LRRC8A	protein_coding	56262	2049.28	4613.88	2.25147	1.17087	3331.58	1.05459	1.17068	0.331482	3.18144	0.00146543	0.0503966
ENSG00000256356	12	4206617	4208685	+	HSPA8P5	pseudogene	NA	12.4299	28.059	2.25737	1.17464	20.2444	0.915303	1.17248	0.458651	1.99564	0.0459729	0.394699
ENSG00000166833	11	19372271	20143144	+	NAV2	protein_coding	89797	1464.77	3308.18	2.2585	1.17536	2386.47	0.976595	1.17507	0.415402	2.35096	0.018725	0.25229
ENSG00000182752	9	118916083	119164601	+	PAPPA	protein_coding	5069	1734.75	3932.66	2.26699	1.18078	2833.71	0.95453	1.18078	0.436315	2.18771	0.0286907	0.313531
ENSG00000197081	6	160390131	160534539	+	IGF2R	protein_coding	3482	6248.93	14198.2	2.27209	1.18402	10223.5	1.09831	1.18401	0.287417	3.8213	0.000132749	0.00819289
ENSG00000128590	7	108210012	108215294	+	DNAJB9	protein_coding	4189	375.315	853.5	2.27409	1.18529	614.407	1.03299	1.1836	0.369471	2.79586	0.0051761	0.117127
ENSG00000165434	11	74041363	74109518	-	PGM2L1	protein_coding	283209	165.215	375.726	2.27416	1.18533	270.471	0.947708	1.18397	0.44302	2.1392	0.0324196	0.335357
ENSG00000205562	14	85991477	85996332	-	RP11-497E19.1	lincRNA	NA	16.7119	38.0885	2.27912	1.18848	27.4002	0.965498	1.1717	0.421291	2.29176	0.0219194	0.274687
ENSG00000172375	11	118972908	118989252	+	C2CD2L	protein_coding	9854	255.866	583.664	2.28113	1.18975	419.765	1.07951	1.18899	0.320646	3.36668	0.000760785	0.0317658
ENSG00000269899	8	11703663	11703900	-	RP11-589N15.2	sense_intronic	NA	22.551	51.4616	2.28201	1.1903	37.0063	1.00778	1.18824	0.397518	2.53519	0.0112386	0.187467
ENSG00000197646	9	5510545	5571282	+	PDCD1LG2	protein_coding	80380	691.248	1577.49	2.28209	1.19036	1134.37	1.0655	1.18978	0.33918	3.14139	0.0016815	0.0553355
ENSG00000128591	7	128470431	128499328	+	FLNC	protein_coding	2318	18975.7	43312.6	2.28252	1.19063	31144.2	1.0524	1.19061	0.35525	2.96241	0.00305245	0.0835097
ENSG00000120708	5	135364584	135399507	+	TGFBI	protein_coding	7045	61819.8	141134	2.28299	1.19093	101477	0.96193	1.19093	0.436901	2.20171	0.0276857	0.308498
ENSG00000167778	12	53458388	53473204	-	SPRYD3	protein_coding	84926	1385.03	3164.71	2.28494	1.19216	2274.87	1.0692	1.19213	0.33727	3.17018	0.00152347	0.0514276
ENSG00000197766	19	859453	863453	+	CFD	protein_coding	1675	70.7792	161.953	2.28815	1.19418	116.366	0.976953	1.19254	0.426449	2.2909	0.021969	0.274687
ENSG00000186088	7	76940068	77045717	-	GSAP	protein_coding	54103	41.2238	94.3664	2.28912	1.1948	67.7951	1.02513	1.18361	0.377198	2.71775	0.00657267	0.134762
ENSG00000253873	5	140800762	140891835	+	PCDHGA11	protein_coding	56105	137.925	315.987	2.29101	1.19598	226.956	0.992916	1.19798	0.417569	2.37785	0.0174138	0.241449
ENSG00000102393	X	100652791	100662913	-	GLA	protein_coding	2717	529.445	1213.72	2.29244	1.19689	871.583	0.956709	1.19714	0.444124	2.15415	0.0312285	0.328787
ENSG00000161010	5	179261436	179289173	-	C5orf45	protein_coding	51149	358.231	822.731	2.29665	1.19953	590.481	1.13976	1.19983	0.241871	4.71228	2.44961e-06	0.00038052
ENSG00000104856	19	45504688	45541452	+	RELB	protein_coding	5971	201.154	462.48	2.29914	1.20109	331.817	1.12827	1.20192	0.265994	4.24171	2.21828e-05	0.00216282
ENSG00000129682	X	137713735	138304939	-	FGF13	protein_coding	2258	76.2006	175.554	2.30384	1.20404	125.877	0.941001	1.20167	0.456609	2.06085	0.0393174	0.370534
ENSG00000141753	17	38599702	38613983	+	IGFBP4	protein_coding	3487	20737.5	47809.5	2.30545	1.20505	34273.5	1.06724	1.20504	0.352926	3.02398	0.0024947	0.0729642
ENSG00000105173	19	30302805	30315215	+	CCNE1	protein_coding	898	177.952	410.5	2.3068	1.20589	294.226	1.08146	1.20552	0.336995	3.20913	0.00133137	0.0472945
ENSG00000109667	4	9772777	10056560	-	SLC2A9	protein_coding	56606	21.8844	50.6661	2.31516	1.21111	36.2753	1.04736	1.20796	0.37613	2.78456	0.00536007	0.119964
ENSG00000077942	22	45898118	45997015	+	FBLN1	protein_coding	2192	15070.2	34958.9	2.31974	1.21396	25014.6	1.09803	1.21394	0.325937	3.36883	0.000754876	0.031591
ENSG00000272476	6	108278617	108281190	+	RP1-191J18.66	antisense	NA	42.3912	98.531	2.32433	1.21681	70.4611	0.97691	1.20986	0.436791	2.23656	0.0253151	0.296084
ENSG00000105649	19	18307594	18314884	-	RAB3A	protein_coding	5864	37.3915	87.2685	2.33391	1.22275	62.33	1.00991	1.21951	0.418146	2.4152	0.0157266	0.228967
ENSG00000063854	16	1845621	1877195	-	HAGH	protein_coding	3029	442.686	1033.97	2.33568	1.22384	738.329	1.13767	1.22423	0.284319	4.00138	6.2975e-05	0.00476997
ENSG00000254109	8	30239635	30242917	-	RBPMS-AS1	antisense	100128750	21.3628	49.9479	2.33808	1.22532	35.6553	1.00527	1.2233	0.423952	2.37119	0.017731	0.243635
ENSG00000183260	20	62492566	62494341	+	ABHD16B	protein_coding	140701	71.8251	168.319	2.34346	1.22864	120.072	1.03591	1.22766	0.402427	2.57415	0.0100486	0.176465
ENSG00000164647	7	89783689	89794143	+	STEAP1	protein_coding	26872	634.203	1488	2.34626	1.23036	1061.1	1.07049	1.2301	0.372616	2.87291	0.0040671	0.101844
ENSG00000215154	16	2653351	2680495	+	AC141586.5	pseudogene	652276	53.1012	124.643	2.34727	1.23098	88.872	1.0497	1.22424	0.387236	2.71074	0.00671326	0.136915
ENSG00000107282	9	72042446	72287222	-	APBA1	protein_coding	320	355.408	835.589	2.35107	1.23332	595.499	1.04305	1.23229	0.399703	2.60955	0.00906608	0.165514
ENSG00000023171	11	123396344	123498482	+	GRAMD1B	protein_coding	57476	784.222	1847.98	2.35645	1.23661	1316.1	1.10625	1.23598	0.339887	3.25474	0.00113495	0.042126
ENSG00000090530	3	189674517	189840226	-	LEPREL1	protein_coding	55214	227.637	537.41	2.36082	1.23929	382.524	1.11803	1.23819	0.328221	3.40633	0.000658419	0.0285315
ENSG00000182378	X	192989	220023	+	PLCXD1	protein_coding	55344	467.856	1107.55	2.3673	1.24324	787.705	1.04244	1.24279	0.40767	2.55706	0.010556	0.181512
ENSG00000236671	10	53990502	54073888	-	PRKG1-AS1	antisense	NA	16.2414	38.6267	2.37828	1.24992	27.4341	0.989021	1.22773	0.437873	2.25869	0.0239024	0.287865
ENSG00000159314	17	43471275	43511787	-	ARHGAP27	protein_coding	201176	67.6427	160.948	2.37938	1.25059	114.295	1.11775	1.24577	0.336576	3.32094	0.000897146	0.0352172
ENSG00000271614	12	90102736	90106367	+	LINC00936	lincRNA	NA	41.4344	99.2139	2.39448	1.25971	70.3242	1.15059	1.25636	0.307642	3.74003	0.000183996	0.0107068
ENSG00000086062	9	33104080	33167354	-	B4GALT1	protein_coding	2683	8296.42	19873.6	2.39544	1.26029	14085	1.10032	1.26026	0.369122	2.98091	0.00287389	0.0809193
ENSG00000110169	11	6452279	6463847	-	HPX	protein_coding	3263	7.46486	17.8914	2.39675	1.26108	12.6781	0.951099	1.26083	0.476236	1.99712	0.0458123	0.393874
ENSG00000213654	6	32158543	32163300	-	GPSM3	protein_coding	63940	93.2886	223.824	2.39927	1.26259	158.556	1.09793	1.26253	0.373193	2.942	0.00326103	0.0880334
ENSG00000251593	5	25909612	25911343	+	MSNP1	pseudogene	NA	17.1572	41.2312	2.40314	1.26492	29.1942	0.968152	1.24346	0.459247	2.10813	0.0350199	0.349619
ENSG00000159348	1	202930997	202936408	-	CYB5R1	protein_coding	51706	793.366	1906.88	2.40353	1.26515	1350.12	1.09844	1.26498	0.374917	2.92983	0.00339143	0.0902827
ENSG00000214820	3	44621430	44622518	-	MPRIPP1	pseudogene	NA	23.2679	56.0303	2.40805	1.26786	39.6491	1.0683	1.25375	0.392832	2.71948	0.00653838	0.134359
ENSG00000205730	16	19125254	19132946	+	ITPRIPL2	protein_coding	162073	1556.95	3752.05	2.40987	1.26895	2654.5	1.14809	1.26866	0.325237	3.52999	0.000415569	0.0202053
ENSG00000159176	1	201452658	201478584	-	CSRP1	protein_coding	1465	4717.59	11369.9	2.41011	1.2691	8043.75	0.973323	1.26911	0.468571	2.07722	0.0377817	0.363895
ENSG00000267577	19	55670307	55688908	+	CTD-2587H24.5	antisense	NA	31.5212	75.9818	2.4105	1.26933	53.7515	1.03718	1.26471	0.425434	2.43792	0.0147719	0.221036
ENSG00000177144	1	145139025	145139569	-	NUDT4P1	pseudogene	NA	17.6126	42.4751	2.41163	1.27001	30.0438	1.08789	1.28276	0.397911	2.73402	0.00625671	0.131201
ENSG00000100234	22	33197687	33259030	+	TIMP3	protein_coding	7078	27951.7	67497.8	2.4148	1.27191	47724.7	1.13701	1.2719	0.341475	3.3297	0.000869391	0.0345682
ENSG00000234817	6	4136306	4157619	+	RP3-400B16.1	lincRNA	100507506	7.6446	18.4737	2.41656	1.27296	13.0591	0.947982	1.26807	0.480857	1.97144	0.0486734	0.402974
ENSG00000148834	10	105995114	106027217	+	GSTO1	protein_coding	9446	1402.9	3391.37	2.4174	1.27346	2397.13	1.12828	1.27346	0.352443	3.20131	0.00136804	0.0481309
ENSG00000086289	7	37723446	37991543	+	EPDR1	protein_coding	54749	3187.96	7716.4	2.42048	1.27529	5452.18	1.09822	1.27519	0.383332	2.86494	0.00417088	0.103875
ENSG00000117410	1	44440159	44443967	+	ATP6V0B	protein_coding	533	1108.73	2692.42	2.42838	1.27999	1900.58	1.15103	1.28009	0.333922	3.447	0.00056685	0.0252807
ENSG00000165029	9	107543283	107690518	-	ABCA1	protein_coding	19	915.283	2231.79	2.43836	1.28591	1573.54	0.958614	1.28603	0.48275	1.98574	0.0470627	0.398244
ENSG00000087074	19	49375649	49379314	+	PPP1R15A	protein_coding	23645	3380.8	8244.14	2.43852	1.286	5812.47	1.1517	1.286	0.339158	3.39575	0.000684397	0.0293794
ENSG00000092068	14	23594504	23652883	-	SLC7A8	protein_coding	23428	2331.32	5691.29	2.44123	1.28761	4011.31	1.04217	1.28748	0.435331	2.39398	0.0166669	0.235518
ENSG00000187678	5	141689992	141706020	-	SPRY4	protein_coding	81848	1309.85	3200.19	2.44318	1.28876	2255.02	1.07321	1.28862	0.413645	2.59453	0.00947216	0.170327
ENSG00000221852	17	39182278	39183454	-	KRTAP1-5	protein_coding	83895	869.487	2127.48	2.44682	1.29091	1498.48	1.12107	1.29065	0.374588	2.99282	0.00276415	0.0785534
ENSG00000176170	17	74372665	74383941	+	SPHK1	protein_coding	8877	1361.41	3333.66	2.44868	1.29201	2347.53	1.04224	1.29187	0.437661	2.38139	0.0172477	0.239507
ENSG00000198108	5	129240165	129522327	+	CHSY3	protein_coding	337876	135.969	333.823	2.45514	1.29581	234.896	1.0342	1.29448	0.444199	2.32824	0.0198992	0.26091
ENSG00000169252	5	148206156	148208196	+	ADRB2	protein_coding	154	41.859	102.874	2.45763	1.29727	72.3666	1.08814	1.29783	0.407657	2.66927	0.00760169	0.148707
ENSG00000065621	10	106028631	106064703	+	GSTO2	protein_coding	119391	44.008	108.165	2.45784	1.29739	76.0863	1.0968	1.28918	0.394672	2.77901	0.00545256	0.120999
ENSG00000261324	12	14915438	14920865	-	RP11-174G6.5	sense_overlapping	NA	29.9286	73.8857	2.46873	1.30377	51.9071	1.13066	1.29274	0.366694	3.08339	0.00204654	0.0635514
ENSG00000148344	9	132500610	132515326	-	PTGES	protein_coding	9536	154.477	382.046	2.47317	1.30636	268.261	0.979242	1.30666	0.480154	2.03943	0.0414069	0.37878
ENSG00000124225	20	56223448	56286592	-	PMEPA1	protein_coding	56937	772.417	1910.72	2.47369	1.30666	1341.57	1.04058	1.30612	0.446065	2.33281	0.0196583	0.258491
ENSG00000134871	13	110958159	111165374	+	COL4A2	protein_coding	1284	4919.49	12172.3	2.4743	1.30702	8545.9	0.971302	1.30701	0.484134	2.00626	0.0448281	0.390806
ENSG00000173918	17	77018896	77045870	+	C1QTNF1	protein_coding	114897	923.532	2292.84	2.48268	1.3119	1608.18	0.995417	1.31222	0.474245	2.09895	0.0358212	0.353273
ENSG00000240764	5	140868808	140892546	+	PCDHGC5	protein_coding	56097	114.964	285.453	2.48298	1.31207	200.208	1.05178	1.30944	0.440501	2.38768	0.016955	0.237902
ENSG00000224431	5	131535149	131539180	+	AC063976.7	pseudogene	NA	15.5384	38.5901	2.48353	1.31239	27.0642	1.04488	1.31122	0.445652	2.34462	0.0190467	0.25428
ENSG00000198750	7	74807499	74867509	-	GATSL2	protein_coding	NA	12.0075	29.8335	2.48456	1.31299	20.9205	1.0115	1.29715	0.4584	2.20659	0.0273425	0.306912
ENSG00000137267	6	3153903	3157760	-	TUBB2A	protein_coding	7280	1223.05	3039.59	2.48525	1.31339	2131.32	1.08918	1.31338	0.41711	2.61124	0.00902137	0.165032
ENSG00000165655	10	77157588	77161664	-	ZNF503	protein_coding	84858	487.23	1212	2.48753	1.31472	849.616	1.19433	1.31429	0.319408	3.73918	0.000184618	0.010709
ENSG00000163083	2	121103719	121109384	+	INHBB	protein_coding	3625	161.298	401.421	2.48868	1.31538	281.359	1.06745	1.31538	0.433468	2.46258	0.0137943	0.212657
ENSG00000177465	14	74058410	74063200	+	ACOT4	protein_coding	122970	15.9853	39.8148	2.49071	1.31656	27.9001	0.977678	1.31326	0.483107	2.02373	0.0429978	0.385592
ENSG00000017483	X	48316920	48328644	-	SLC38A5	protein_coding	92745	708.232	1764.44	2.49133	1.31692	1236.34	1.0842	1.31663	0.422663	2.56516	0.0103129	0.179863
ENSG00000124762	6	36644305	36655116	+	CDKN1A	protein_coding	1026	12630.8	31500.4	2.49393	1.31842	22065.6	1.20793	1.31843	0.30734	3.93028	8.48481e-05	0.00586893
ENSG00000222041	2	87754887	87906324	+	LINC00152	lincRNA	112597	766.303	1911.42	2.49434	1.31866	1338.86	1.03649	1.3184	0.454413	2.28094	0.0225518	0.279654
ENSG00000222041	2	87754887	87906324	+	LINC00152	lincRNA	541471	766.303	1911.42	2.49434	1.31866	1338.86	1.03649	1.3184	0.454413	2.28094	0.0225518	0.279654
ENSG00000198053	20	1875154	1920543	+	SIRPA	protein_coding	140885	3636.28	9073.79	2.49535	1.31924	6355.03	1.09301	1.31926	0.417876	2.61562	0.00890651	0.16342
ENSG00000123610	2	152214106	152236560	+	TNFAIP6	protein_coding	7130	98.8656	246.941	2.49774	1.32062	172.903	1.01026	1.32092	0.469882	2.15003	0.031553	0.330814
ENSG00000051523	16	88709691	88717560	-	CYBA	protein_coding	1535	1063.86	2657.52	2.498	1.32077	1860.69	1.09023	1.321	0.420921	2.59011	0.00959451	0.171501
ENSG00000165804	14	21558205	21572881	-	ZNF219	protein_coding	51222	415.899	1039.15	2.49856	1.3211	727.523	1.22303	1.3209	0.290515	4.20986	2.55529e-05	0.00234193
ENSG00000224596	10	80703085	80827652	-	ZMIZ1-AS1	antisense	NA	12.4532	31.1181	2.4988	1.32123	21.7856	1.06634	1.31753	0.435154	2.45049	0.014266	0.216292
ENSG00000267248	17	58203896	58213005	-	CTD-2319I12.4	processed_transcript	NA	27.3779	68.4464	2.50006	1.32196	47.9122	1.12012	1.32498	0.400485	2.7969	0.00515956	0.117127
ENSG00000148841	10	106071894	106098162	-	ITPRIP	protein_coding	85450	799.893	2005.85	2.50764	1.32633	1402.87	1.10713	1.32606	0.41157	2.69001	0.00714492	0.142976
ENSG00000269028	3	96335981	96337000	-	MTRNR2L12	protein_coding	100462981	73.7093	184.923	2.50881	1.32701	129.316	1.05845	1.32174	0.442388	2.39257	0.0167306	0.235745
ENSG00000262601	16	85204882	85218969	+	CTC-786C10.1	protein_coding	NA	66.7809	167.638	2.51027	1.32784	117.21	1.17037	1.32127	0.352426	3.32091	0.000897242	0.0352172
ENSG00000224163	7	128552714	128554117	-	RP11-309L24.6	pseudogene	NA	23.0781	58.1374	2.51916	1.33294	40.6077	1.10092	1.32629	0.41597	2.64662	0.00813003	0.154811
ENSG00000172493	4	87856154	88062206	+	AFF1	protein_coding	4299	944.657	2380.79	2.52027	1.33358	1662.72	1.20742	1.33359	0.324576	3.71998	0.000199239	0.0113066
ENSG00000230417	10	80008505	80434724	+	LINC00856	lincRNA	100132987	303.965	767.725	2.5257	1.33668	535.845	1.14309	1.33576	0.389513	2.93467	0.00333907	0.0893507
ENSG00000144749	3	66429221	66551687	-	LRIG1	protein_coding	26018	295.716	747.881	2.52905	1.3386	521.799	1.14607	1.33969	0.389842	2.93983	0.00328396	0.0882625
ENSG00000112137	6	12717893	13288645	+	PHACTR1	protein_coding	221692	98.4221	249.084	2.53077	1.33958	173.753	1.22815	1.34316	0.310289	3.95809	7.55526e-05	0.00536775
ENSG00000227295	1	158145640	158147545	-	ELL2P1	pseudogene	NA	9.98766	25.4262	2.54576	1.3481	17.7069	1.03446	1.33387	0.4618	2.24005	0.0250877	0.294659
ENSG00000121316	12	14656595	14721283	-	PLBD1	protein_coding	79887	16.9321	43.181	2.55024	1.35063	30.0566	1.01293	1.35613	0.481703	2.1028	0.0354832	0.351572
ENSG00000259498	15	63338233	63341586	-	RP11-244F12.3	antisense	NA	105.699	270.309	2.55734	1.35465	188.004	1.02264	1.35173	0.475458	2.15085	0.0314884	0.330814
ENSG00000185420	1	245912642	246670614	-	SMYD3	protein_coding	64754	621.619	1589.8	2.55752	1.35474	1105.71	1.03484	1.3547	0.470615	2.19891	0.0278842	0.309128
ENSG00000154721	21	27011584	27089874	+	JAM2	protein_coding	58494	437.225	1120.12	2.56189	1.35721	778.675	1.18206	1.35658	0.371228	3.18419	0.00145158	0.0501082
ENSG00000140403	15	78556428	78574538	+	DNAJA4	protein_coding	55466	134.289	344.556	2.56579	1.3594	239.422	1.25343	1.36057	0.298691	4.1964	2.71191e-05	0.0024731
ENSG00000187193	16	56716336	56718108	+	MT1X	protein_coding	4501	60.4092	155.147	2.56827	1.3608	107.778	1.16527	1.3621	0.389878	2.98879	0.00280082	0.0793493
ENSG00000108861	17	41843489	41856356	-	DUSP3	protein_coding	1845	2441.22	6270.15	2.56845	1.3609	4355.68	1.24286	1.36085	0.312096	3.98229	6.82533e-05	0.00506511
ENSG00000108551	17	17397751	17399709	-	RASD1	protein_coding	51655	54.2639	139.384	2.56864	1.361	96.8241	1.0839	1.35454	0.442818	2.44774	0.0143756	0.217055
ENSG00000211445	5	150400124	150408554	+	GPX3	protein_coding	2878	94.2904	242.338	2.57012	1.36184	168.314	1.04277	1.35739	0.467357	2.2312	0.0256676	0.298463
ENSG00000261578	11	76511408	76515599	+	RP11-21L23.2	sense_overlapping	NA	12.8277	32.9747	2.57059	1.3621	22.9012	1.04885	1.37482	0.470921	2.22722	0.0259325	0.299712
ENSG00000163874	1	37940153	37949980	+	ZC3H12A	protein_coding	80149	218.477	562.064	2.57265	1.36325	390.27	1.23045	1.36333	0.328857	3.74158	0.000182864	0.010676
ENSG00000112294	6	24495080	24537435	+	ALDH5A1	protein_coding	7915	25.5941	65.8515	2.57292	1.36341	45.7228	1.12407	1.36221	0.420401	2.6738	0.00749966	0.147499
ENSG00000073150	22	50609160	50618723	+	PANX2	protein_coding	56666	46.1869	118.915	2.57464	1.36437	82.5509	1.1627	1.36237	0.392137	2.96503	0.00302649	0.083387
ENSG00000232600	8	145660602	145665354	+	AC084125.4	antisense	NA	18.2303	47.0881	2.58297	1.36903	32.6592	1.07426	1.36789	0.454778	2.36216	0.018169	0.247796
ENSG00000148848	10	127700950	128077024	-	ADAM12	protein_coding	8038	3319.33	8578.53	2.58442	1.36984	5948.93	1.27562	1.36977	0.280612	4.54584	5.47158e-06	0.000732074
ENSG00000081041	4	74962752	74965010	-	CXCL2	protein_coding	2920	97.2775	251.792	2.58839	1.37205	174.535	1.06487	1.37521	0.463214	2.29887	0.0215124	0.273001
ENSG00000112796	6	46126924	46138708	-	ENPP5	protein_coding	59084	58.8517	152.377	2.58917	1.37249	105.614	1.00639	1.37274	0.490019	2.05378	0.0399968	0.372342
ENSG00000254887	19	42636707	42641251	+	CTC-378H22.1	antisense	100505622	18.0157	46.7024	2.59231	1.37424	32.359	1.10916	1.39113	0.445546	2.48943	0.0127947	0.202527
ENSG00000123643	5	150816607	150871942	+	SLC36A1	protein_coding	206358	681.473	1766.93	2.59281	1.37452	1224.2	1.27671	1.37413	0.284632	4.48549	7.27476e-06	0.000898332
ENSG00000131979	14	55308726	55369570	-	GCH1	protein_coding	2643	26.1174	67.7377	2.59359	1.37495	46.9275	1.13569	1.3691	0.41607	2.72958	0.00634159	0.132393
ENSG00000113739	5	172741716	172756506	-	STC2	protein_coding	8614	11274.6	29351.3	2.60332	1.38035	20312.9	1.10294	1.38035	0.444129	2.48339	0.0130139	0.204786
ENSG00000267470	19	38039816	38078249	+	ZNF571-AS1	antisense	100507433	38.7747	100.993	2.6046	1.38106	69.8837	1.18938	1.37765	0.38029	3.12757	0.00176261	0.0575592
ENSG00000106025	7	120427376	120498456	-	TSPAN12	protein_coding	23554	15.2594	39.7512	2.60503	1.3813	27.5053	1.14906	1.39393	0.421925	2.72336	0.00646212	0.133541
ENSG00000233901	9	132094579	132121817	+	RP11-65J3.1	lincRNA	100506119	92.9024	242.043	2.60535	1.38148	167.473	1.0316	1.38232	0.482082	2.13988	0.0323644	0.335163
ENSG00000168811	3	159706537	159713806	+	IL12A	protein_coding	3592	56.4984	147.653	2.6134	1.38593	102.076	1.14089	1.38613	0.422816	2.69832	0.00696914	0.140533
ENSG00000185022	22	38597889	38612518	+	MAFF	protein_coding	23764	624.663	1636.01	2.61902	1.38903	1130.34	1.16858	1.38929	0.405229	2.88375	0.00392974	0.0990814
ENSG00000103196	16	84853590	84954374	+	CRISPLD2	protein_coding	83716	2448.49	6414.4	2.61974	1.38942	4431.44	1.14959	1.38942	0.418918	2.74418	0.0060662	0.128995
ENSG00000087086	19	49468558	49470135	+	FTL	protein_coding	2512	101852	267112	2.62255	1.39097	184482	1.21007	1.39097	0.372955	3.24456	0.00117633	0.0431276
ENSG00000152268	11	13983914	14289646	+	SPON1	processed_transcript	NA	84.3061	221.162	2.62332	1.3914	152.734	1.04988	1.39318	0.477409	2.19912	0.0278694	0.309128
ENSG00000119938	10	93388199	93392811	-	PPP1R3C	protein_coding	5507	1449.4	3810.62	2.62911	1.39457	2630.01	1.12984	1.3944	0.434577	2.59985	0.00932643	0.168593
ENSG00000237149	10	77160759	77168738	+	ZNF503-AS2	processed_transcript	100131213	38.1995	100.544	2.63208	1.3962	69.3718	1.23975	1.39849	0.351829	3.52374	0.000425502	0.0206335
ENSG00000042062	20	49202645	49308065	-	FAM65C	protein_coding	140876	117.125	308.674	2.63543	1.39804	212.9	1.16064	1.39806	0.416049	2.78967	0.00527618	0.11852
ENSG00000163491	3	27151576	27410951	-	NEK10	protein_coding	152110	103.858	274.601	2.64402	1.40273	189.229	1.09868	1.40218	0.456298	2.40782	0.0160481	0.230896
ENSG00000183696	7	48128225	48148330	+	UPP1	protein_coding	7378	366.682	970.615	2.64702	1.40437	668.648	1.19796	1.40475	0.392796	3.04983	0.00228973	0.0693773
ENSG00000054967	11	73087309	73108519	+	RELT	protein_coding	84957	92.1177	244.184	2.65078	1.40642	168.151	1.18782	1.40354	0.399645	2.9722	0.00295678	0.0823675
ENSG00000154277	4	41258430	41270472	+	UCHL1	protein_coding	7345	3410.67	9051.43	2.65386	1.40809	6231.05	1.05025	1.40805	0.482349	2.17737	0.0294529	0.31744
ENSG00000122641	7	41724712	41742706	-	INHBA	protein_coding	3624	1237.87	3289.23	2.65716	1.40988	2263.55	1.09238	1.40954	0.46272	2.36077	0.0182369	0.248328
ENSG00000228741	13	24553949	24609166	+	RP11-309I15.1	lincRNA	221178	8.84059	23.4909	2.65717	1.40989	16.1657	1.07268	1.41789	0.474877	2.25886	0.0238923	0.287865
ENSG00000011422	19	44150247	44174699	-	PLAUR	protein_coding	5329	1457.15	3874.35	2.65886	1.41081	2665.75	1.25359	1.41061	0.348763	3.59439	0.000325157	0.0169322
ENSG00000177459	8	99076539	99105838	+	C8orf47	protein_coding	203111	14.1279	37.587	2.66049	1.41169	25.8574	1.02524	1.42327	0.497096	2.06247	0.0391635	0.370497
ENSG00000220583	6	34231088	34231450	-	RPL35P2	pseudogene	NA	28.3796	75.5603	2.66248	1.41277	51.97	1.23775	1.40576	0.359197	3.44588	0.000569209	0.0253243
ENSG00000206384	3	130279178	130396999	+	COL6A6	protein_coding	131873	20.5647	55.3726	2.6926	1.429	37.9687	1.00062	1.4261	0.506672	1.97488	0.0482815	0.401707
ENSG00000258947	16	89987800	90005169	+	TUBB3	protein_coding	10381	50.3571	135.87	2.69813	1.43196	93.1134	1.17559	1.434	0.425841	2.76063	0.00576904	0.124996
ENSG00000240032	3	145784131	145786972	-	RP11-274H2.3	antisense	NA	7.10052	19.1663	2.69929	1.43258	13.1334	1.05268	1.45607	0.495803	2.12319	0.0337378	0.343372
ENSG00000196549	3	154741913	154901497	+	MME	protein_coding	4311	5983.12	16156	2.70026	1.4331	11069.6	1.06527	1.43312	0.483921	2.20133	0.0277129	0.308613
ENSG00000242221	19	43568363	43587197	-	PSG2	protein_coding	5670	126.992	343.041	2.70128	1.43364	235.017	1.26259	1.43469	0.360343	3.50385	0.000458588	0.0215536
ENSG00000157227	14	23305766	23318236	+	MMP14	protein_coding	4323	18614.4	50285.4	2.70143	1.43372	34449.9	1.31078	1.43371	0.310517	4.22128	2.4292e-05	0.00224885
ENSG00000138835	9	116207011	116360018	+	RGS3	protein_coding	5998	1197.92	3237.37	2.70249	1.43429	2217.64	1.2682	1.43428	0.354795	3.57447	0.000350941	0.0178732
ENSG00000243137	19	43696854	43711451	-	PSG4	protein_coding	5672	35.2987	95.4656	2.7045	1.43536	65.3822	1.20307	1.42352	0.400329	3.0052	0.00265407	0.0760142
ENSG00000178607	17	62116502	62208179	-	ERN1	protein_coding	2081	232.538	629.345	2.70642	1.43638	430.942	1.27003	1.43494	0.353514	3.59259	0.000327403	0.0169528
ENSG00000266852	10	106028080	106028177	-	MIR4482-1	miRNA	100616323	34.2519	92.8126	2.70971	1.43814	63.5323	1.22473	1.43572	0.392308	3.12185	0.00179718	0.058202
ENSG00000253159	5	140810185	140892546	+	PCDHGA12	protein_coding	26025	285.817	775	2.71153	1.43911	530.408	1.33928	1.44007	0.28296	4.73311	2.21107e-06	0.000346402
ENSG00000254667	11	123301058	123306427	+	AP000783.1	protein_coding	NA	67.4401	183.316	2.71821	1.44266	125.378	1.26219	1.43707	0.362208	3.48472	0.00049266	0.0226327
ENSG00000090339	19	10381511	10397291	+	ICAM1	protein_coding	3383	436.212	1188.3	2.72414	1.4458	812.256	1.22978	1.44489	0.394567	3.11678	0.00182839	0.0587971
ENSG00000171471	12	116997186	117014425	+	MAP1LC3B2	protein_coding	NA	10.6163	28.9338	2.72542	1.44648	19.775	1.15147	1.43097	0.43834	2.62688	0.00861717	0.160195
ENSG00000064225	3	98451080	98540045	+	ST3GAL6	protein_coding	10402	17.0108	46.3994	2.72764	1.44765	31.7051	1.13273	1.46459	0.463733	2.44264	0.0145802	0.219359
ENSG00000114423	3	105374305	105588396	-	CBLB	protein_coding	868	748.18	2041.13	2.72812	1.44791	1394.65	1.19305	1.44717	0.421693	2.82919	0.00466666	0.109948
ENSG00000254245	5	140723601	140892546	+	PCDHGA3	protein_coding	56112	30.4382	83.1752	2.7326	1.45027	56.8067	1.13091	1.45467	0.460636	2.45511	0.014084	0.214846
ENSG00000137571	8	70579282	70747299	-	SLCO5A1	protein_coding	81796	7.36563	20.1288	2.7328	1.45038	13.7472	1.06057	1.4589	0.493194	2.15041	0.0315228	0.330814
ENSG00000155093	7	157331750	158380480	-	PTPRN2	protein_coding	5799	21.6221	59.186	2.73729	1.45275	40.4041	1.09973	1.46661	0.479895	2.2916	0.0219285	0.274687
ENSG00000115414	2	216225163	216300895	-	FN1	protein_coding	2335	547507	1.50112e+06	2.74174	1.45509	1.02432e+06	1.24904	1.45509	0.386532	3.2314	0.00123185	0.044536
ENSG00000167034	8	23536206	23540440	-	NKX3-1	protein_coding	4824	183.111	504.526	2.7553	1.46221	343.819	1.21351	1.4598	0.414963	2.92438	0.00345146	0.0912918
ENSG00000158315	1	39351479	39407471	-	RHBDL2	protein_coding	54933	21.7823	60.1547	2.76163	1.46552	40.9685	1.07396	1.45553	0.486535	2.20736	0.0272891	0.306812
ENSG00000072682	5	131527531	131631008	-	P4HA2	protein_coding	8974	4917.17	13588.4	2.76346	1.46647	9252.78	1.34601	1.46652	0.304582	4.41921	9.90637e-06	0.0011349
ENSG00000106537	7	16793160	16824161	+	TSPAN13	protein_coding	27075	1374.43	3798.3	2.76355	1.46652	2586.36	1.19495	1.46649	0.430498	2.77575	0.00550746	0.121336
ENSG00000182636	15	23930565	23932450	-	NDN	protein_coding	4692	366.467	1014.99	2.76967	1.46971	690.729	1.01003	1.46974	0.5135	1.96694	0.0491896	0.405052
ENSG00000198855	12	108908962	108919614	+	FICD	protein_coding	11153	337.309	936.726	2.77705	1.47355	637.017	1.31453	1.47304	0.343565	3.82614	0.000130168	0.0081433
ENSG00000261888	17	81061205	81063860	+	AC144831.1	lincRNA	NA	77.1951	214.553	2.77936	1.47475	145.874	1.14687	1.46954	0.458423	2.50178	0.0123572	0.198385
ENSG00000162413	1	6650784	6674667	-	KLHL21	protein_coding	9903	1428.75	3971.06	2.77941	1.47478	2699.9	1.33947	1.47458	0.319937	4.18665	2.83097e-05	0.00255624
ENSG00000159200	21	35885440	35987441	-	RCAN1	protein_coding	1827	1824.73	5074.24	2.78081	1.4755	3449.49	1.33104	1.47519	0.329265	4.04247	5.28904e-05	0.00420256
ENSG00000182240	21	42539728	42654445	+	BACE2	protein_coding	25825	1419.79	3970.2	2.79634	1.48354	2694.99	1.33516	1.48355	0.332708	4.013	5.99528e-05	0.00459806
ENSG00000198624	5	150560613	150603706	-	CCDC69	protein_coding	26112	79.7646	224.046	2.80884	1.48997	151.905	1.08235	1.48908	0.493572	2.19289	0.028315	0.311346
ENSG00000267774	18	57363691	57364644	+	RP11-2N1.2	antisense	NA	4.12151	11.5964	2.81363	1.49243	7.85896	1.02891	1.50763	0.514855	1.99844	0.0456688	0.393759
ENSG00000227195	20	26167556	26232162	-	MIR663A	processed_transcript	284801	915.345	2580.74	2.81941	1.49539	1748.04	1.15881	1.49485	0.462495	2.50556	0.0122257	0.197966
ENSG00000164050	3	48445261	48471594	-	PLXNB1	protein_coding	5364	415.462	1171.99	2.82092	1.49617	793.725	1.34967	1.49607	0.329427	4.09702	4.18497e-05	0.00343993
ENSG00000180573	6	26124373	26139344	+	HIST1H2AC	protein_coding	8334	852.005	2403.79	2.82133	1.49638	1627.9	1.35749	1.49639	0.321799	4.21844	2.45995e-05	0.00226588
ENSG00000111305	12	13236494	13256619	-	GSG1	protein_coding	83445	26.5554	74.9373	2.82192	1.49668	50.7464	1.28025	1.49041	0.385447	3.32147	0.000895433	0.0352172
ENSG00000255823	11	10529434	10530723	-	MTRNR2L8	protein_coding	100463486	44.692	126.163	2.82295	1.4972	85.4276	1.15436	1.4908	0.462731	2.49467	0.0126075	0.201127
ENSG00000131730	5	80529104	80562216	+	CKMT2	protein_coding	1160	6.97343	19.7032	2.82546	1.49849	13.3383	1.05164	1.49476	0.504665	2.08383	0.0371756	0.360735
ENSG00000146674	7	45951949	45961473	-	IGFBP3	protein_coding	3486	76145.5	216331	2.84102	1.50641	146238	1.29764	1.50641	0.383051	3.38764	0.000704969	0.0300514
ENSG00000204176	10	46955444	46971400	-	SYT15	protein_coding	102724488	13.9089	39.5499	2.8435	1.50767	26.7294	1.04442	1.519	0.513149	2.03532	0.0418187	0.380604
ENSG00000204176	10	46955444	46971400	-	SYT15	protein_coding	83849	13.9089	39.5499	2.8435	1.50767	26.7294	1.04442	1.519	0.513149	2.03532	0.0418187	0.380604
ENSG00000068078	4	1795034	1810599	+	FGFR3	protein_coding	2261	20.5985	58.7265	2.85101	1.51147	39.6625	1.17898	1.52276	0.463226	2.54514	0.0109233	0.184709
ENSG00000073008	19	45147098	45166850	+	PVR	protein_coding	5817	1582.83	4517.51	2.85408	1.51303	3050.17	1.34202	1.51301	0.351055	3.82282	0.000131934	0.00819289
ENSG00000245275	5	153708997	153825410	-	SAP30L-AS1	antisense	NA	13.5945	38.8151	2.85521	1.5136	26.2048	1.12035	1.50872	0.483843	2.31552	0.0205843	0.265656
ENSG00000090674	19	7587512	7598895	+	MCOLN1	protein_coding	57192	541.861	1548.45	2.85765	1.51483	1045.16	1.34961	1.51473	0.345572	3.90545	9.4052e-05	0.00629187
ENSG00000140526	15	89630690	89745591	+	ABHD2	protein_coding	11057	1316.92	3767.13	2.86056	1.5163	2542.02	1.36941	1.51598	0.327703	4.17882	2.93023e-05	0.00262005
ENSG00000131480	17	40996617	41002724	+	AOC2	protein_coding	314	11.4336	32.7333	2.86289	1.51747	22.0835	1.14164	1.51307	0.476159	2.39761	0.0165026	0.234279
ENSG00000161011	5	179233388	179265078	+	SQSTM1	protein_coding	8878	7819.25	22539.4	2.88255	1.52734	15179.3	1.3951	1.52738	0.311925	4.47254	7.72969e-06	0.000944568
ENSG00000165084	8	69242957	69731257	+	C8orf34	protein_coding	116328	34.0811	98.422	2.88787	1.53001	66.2516	1.34423	1.52373	0.356956	3.76583	0.000165998	0.0099112
ENSG00000184678	1	149856010	149858232	-	HIST2H2BE	protein_coding	8349	369.747	1068.35	2.88942	1.53078	719.05	1.38578	1.53034	0.324296	4.27321	1.92677e-05	0.00195125
ENSG00000154175	3	100468000	100712359	-	ABI3BP	protein_coding	25890	2515.61	7271.99	2.89074	1.53144	4893.8	1.22759	1.5315	0.441935	2.77776	0.00547351	0.121171
ENSG00000219565	6	109103329	109108256	-	ZNF259P1	pseudogene	NA	5.70885	16.5543	2.89976	1.53593	11.1316	1.10196	1.51381	0.491589	2.24163	0.0249855	0.294145
ENSG00000134716	1	60358980	60392462	-	CYP2J2	protein_coding	1573	5.5438	16.0789	2.90035	1.53623	10.8114	1.0691	1.53066	0.506973	2.10879	0.0349629	0.349619
ENSG00000123358	12	52416616	52453291	+	NR4A1	protein_coding	3164	107.162	310.955	2.90174	1.53692	209.058	1.23554	1.53579	0.439347	2.81221	0.00492022	0.114597
ENSG00000180155	8	143845752	143859640	-	LYNX1	protein_coding	66004	704.506	2044.52	2.90205	1.53707	1374.51	1.2763	1.53743	0.416169	3.06679	0.00216368	0.066335
ENSG00000128594	7	127667124	127672160	-	LRRC4	protein_coding	64101	45.3283	131.617	2.90363	1.53786	88.4725	1.02861	1.5363	0.520932	1.97455	0.0483189	0.401707
ENSG00000183022	2	231437882	231438524	-	TPM3P8	pseudogene	NA	9.69635	28.179	2.90615	1.53911	18.9377	1.18506	1.52809	0.460783	2.57184	0.0101158	0.177099
ENSG00000084710	2	25264999	25378243	+	EFR3B	protein_coding	22979	25.3347	73.6546	2.90727	1.53966	49.4947	1.09977	1.53221	0.498266	2.2072	0.0273001	0.306812
ENSG00000170961	8	122624356	122653630	-	HAS2	protein_coding	3037	3465.16	10086.2	2.91075	1.54139	6775.68	1.15439	1.54136	0.480311	2.40342	0.0162424	0.232596
ENSG00000126368	17	38249040	38256978	-	NR1D1	protein_coding	9572	442.048	1287.73	2.91309	1.54255	864.887	1.28221	1.54183	0.414704	3.09187	0.00198902	0.0620047
ENSG00000100079	22	37966255	37978623	-	LGALS2	protein_coding	3957	7.94034	23.1446	2.91481	1.5434	15.5425	1.04274	1.52217	0.513353	2.03123	0.042232	0.382022
ENSG00000142910	1	32042116	32053288	+	TINAGL1	protein_coding	64129	74.7035	217.842	2.91609	1.54403	146.273	1.09954	1.54225	0.500875	2.19523	0.0281468	0.310428
ENSG00000260549	16	56651388	56652730	+	MT1L	pseudogene	4500	102.584	299.754	2.92204	1.54698	201.169	1.30022	1.5454	0.404914	3.21109	0.00132233	0.0470849
ENSG00000166689	11	16799842	17035990	-	PLEKHA7	protein_coding	144100	47.6737	139.367	2.92334	1.54762	93.5201	1.07512	1.54382	0.509156	2.11156	0.0347238	0.349004
ENSG00000171812	1	36560837	36590821	-	COL8A2	protein_coding	1296	669.153	1961.56	2.93141	1.5516	1315.36	1.08863	1.55168	0.50671	2.14843	0.0316797	0.331471
ENSG00000160321	19	22115760	22193751	-	ZNF208	protein_coding	7757	4.68887	13.7455	2.93152	1.55165	9.2172	1.04209	1.55344	0.51949	2.00598	0.0448585	0.390806
ENSG00000113555	5	141323150	141349304	-	PCDH12	protein_coding	51294	4.73502	13.8863	2.93269	1.55222	9.31067	1.04697	1.56316	0.519825	2.01409	0.0440001	0.389494
ENSG00000197837	12	14920933	14924065	-	HIST4H4	protein_coding	121504	11.0259	32.3517	2.93414	1.55294	21.6888	1.171	1.54346	0.472902	2.4762	0.0132789	0.207504
ENSG00000110987	12	122457328	122499948	+	BCL7A	protein_coding	605	209.699	615.389	2.93463	1.55318	412.544	1.33338	1.55119	0.38498	3.4635	0.000533197	0.0242519
ENSG00000134508	18	20714528	20840431	+	CABLES1	protein_coding	91768	302.465	890.792	2.94511	1.55832	596.628	1.26239	1.55683	0.433896	2.90943	0.00362092	0.0944116
ENSG00000102996	16	58059470	58080805	+	MMP15	protein_coding	4324	141.213	416.171	2.94711	1.5593	278.692	1.26501	1.56163	0.434687	2.91016	0.00361239	0.0943236
ENSG00000084628	1	31652592	31712401	-	NKAIN1	protein_coding	79570	7.9093	23.315	2.94779	1.55963	15.6121	1.1583	1.53789	0.476213	2.4323	0.0150031	0.222661
ENSG00000258366	20	62289163	62328416	+	RTEL1	protein_coding	51750	5.47478	16.1548	2.95077	1.56109	10.8148	1.14799	1.5697	0.49001	2.3428	0.0191396	0.254795
ENSG00000175471	5	94039446	94620279	-	MCTP1	protein_coding	79772	7.49507	22.1331	2.95302	1.56219	14.8141	1.04337	1.54461	0.517307	2.01692	0.0437036	0.388364
ENSG00000115828	2	37571717	37600465	+	QPCT	protein_coding	25797	456.112	1349.84	2.95944	1.56533	902.974	1.29949	1.56558	0.41624	3.12197	0.00179643	0.058202
ENSG00000131738	17	39519746	39526052	-	KRT33B	protein_coding	3884	5.67088	16.7868	2.96018	1.56568	11.2288	1.03195	1.53782	0.519296	1.98721	0.0468992	0.39744
ENSG00000105889	7	22459063	22672544	-	STEAP1B	protein_coding	256227	142.955	423.535	2.96271	1.56692	283.245	1.36231	1.56737	0.373696	3.6455	0.000266869	0.0145155
ENSG00000042832	8	133879203	134147147	+	TG	protein_coding	7038	13.1035	39.011	2.97715	1.57393	26.0572	1.17129	1.58058	0.484961	2.41523	0.0157252	0.228967
ENSG00000167996	11	61727190	61735132	-	FTH1	protein_coding	2495	16529	49256.2	2.97999	1.57531	32892.6	1.44353	1.57532	0.307058	4.70116	2.58686e-06	0.000398464
ENSG00000053747	18	21269407	21535030	+	LAMA3	protein_coding	3909	182.384	545.805	2.99262	1.58141	364.095	1.43789	1.58065	0.317824	4.52418	6.06296e-06	0.000793815
ENSG00000147642	8	110586207	110704020	-	SYBU	protein_coding	55638	25.4788	76.3785	2.99773	1.58387	50.9286	1.06228	1.58381	0.520028	2.04274	0.0410779	0.376668
ENSG00000203780	10	127585108	127698161	+	FANK1	protein_coding	92565	30.8808	92.5858	2.99817	1.58408	61.7333	1.33756	1.57903	0.398575	3.35587	0.000791159	0.0326856
ENSG00000197943	16	81772702	81991899	+	PLCG2	protein_coding	5336	15.3032	45.9034	2.99959	1.58477	30.6033	1.17408	1.587	0.485882	2.41639	0.0156752	0.228581
ENSG00000239677	3	73670864	73675149	+	PDZRN3-AS1	antisense	NA	4.46256	13.4178	3.00676	1.58821	8.9402	1.0857	1.58986	0.51387	2.1128	0.034618	0.348601
ENSG00000164171	5	52285156	52390609	+	ITGA2	protein_coding	3673	1026.99	3102.83	3.02129	1.59516	2064.91	1.28811	1.5948	0.436674	2.94981	0.00317968	0.086346
ENSG00000172738	6	37179956	37225931	-	TMEM217	protein_coding	221468	23.5773	71.2848	3.02345	1.5962	47.431	1.28518	1.59411	0.437667	2.93643	0.00332012	0.0889734
ENSG00000120156	9	27109139	27230173	+	TEK	protein_coding	7010	28.2115	85.5277	3.03166	1.60011	56.8696	1.04879	1.5968	0.525346	1.99637	0.0458938	0.394205
ENSG00000197846	6	26199748	26200942	+	HIST1H2BF	protein_coding	NA	5.25665	15.954	3.03502	1.6017	10.6053	1.08466	1.6264	0.521412	2.08024	0.0375038	0.362385
ENSG00000132938	13	29598748	30077892	+	MTUS2	protein_coding	23281	8.77282	26.7067	3.04425	1.60609	17.7397	1.18566	1.59494	0.48257	2.45696	0.0140117	0.214846
ENSG00000118242	2	216809213	216898819	-	MREG	protein_coding	55686	59.831	182.344	3.04766	1.6077	121.088	1.44306	1.60407	0.332889	4.33497	1.45781e-05	0.00153573
ENSG00000102265	X	47441712	47446188	+	TIMP1	protein_coding	7076	11782.3	35926.9	3.04923	1.60845	23854.6	1.40323	1.60843	0.369862	3.79393	0.000148284	0.00900018
ENSG00000106327	7	100218039	100240402	-	TFR2	protein_coding	7036	8.77975	26.8357	3.05654	1.6119	17.8077	1.29985	1.60423	0.433004	3.00193	0.00268271	0.076595
ENSG00000123496	X	114238538	114254540	-	IL13RA2	protein_coding	3598	656.086	2009.59	3.06299	1.61494	1332.84	1.11729	1.61476	0.511184	2.1857	0.0288378	0.314267
ENSG00000255346	15	69222864	69355083	+	NOX5	protein_coding	79400	16.0735	49.2724	3.06545	1.6161	32.6729	1.08527	1.61416	0.519259	2.09004	0.0366144	0.357751
ENSG00000171658	3	185677732	185698658	+	RP11-443P15.2	pseudogene	NA	30.811	94.5418	3.06845	1.61751	62.6764	1.26742	1.6084	0.45231	2.8021	0.00507715	0.11604
ENSG00000175745	5	92919043	92930321	+	NR2F1	protein_coding	7025	375.504	1153.12	3.07087	1.61865	764.313	1.31248	1.61783	0.433538	3.02737	0.00246692	0.0728159
ENSG00000175315	11	65779312	65780976	+	CST6	protein_coding	1474	33.7143	103.785	3.07837	1.62217	68.7497	1.13409	1.61987	0.507169	2.23612	0.025344	0.296084
ENSG00000100167	22	42372276	42394225	+	2017-09-03	protein_coding	55964	22.9255	70.6374	3.08117	1.62348	46.7814	1.22691	1.63614	0.47952	2.55863	0.0105087	0.181254
ENSG00000184916	14	105607318	105635161	-	JAG2	protein_coding	3714	13.1112	40.4736	3.08695	1.62618	26.7924	1.24569	1.63224	0.470531	2.64741	0.0081112	0.154771
ENSG00000104043	15	50150435	50475014	-	ATP8B4	protein_coding	79895	35.1123	108.608	3.09317	1.62909	71.8604	1.10749	1.63207	0.516995	2.14217	0.03218	0.334266
ENSG00000167772	19	8428173	8439257	+	ANGPTL4	protein_coding	51129	708.319	2195.87	3.10011	1.63232	1452.09	1.26549	1.63209	0.462247	2.7377	0.0061871	0.13043
ENSG00000137507	11	76368568	76381791	-	LRRC32	protein_coding	2615	978.301	3036.93	3.10429	1.63426	2007.62	1.34417	1.63381	0.423182	3.17633	0.00149151	0.0509321
ENSG00000198339	6	27107076	27108418	+	HIST1H4I	protein_coding	NA	5.24071	16.3252	3.11507	1.63927	10.783	1.15663	1.6651	0.509319	2.27094	0.0231509	0.282879
ENSG00000173334	8	126442563	126450647	+	TRIB1	protein_coding	10221	126.196	393.782	3.12041	1.64173	259.989	1.46361	1.64245	0.345217	4.23968	2.23837e-05	0.00217086
ENSG00000135643	12	70760056	70828072	+	KCNMB4	protein_coding	27345	19.1894	60.0707	3.13041	1.64635	39.63	1.1297	1.63759	0.511726	2.20763	0.0272701	0.306812
ENSG00000095752	19	55875757	55881831	-	IL11	protein_coding	3589	156.774	491.143	3.1328	1.64745	323.959	1.26944	1.64815	0.465908	2.72467	0.00643666	0.133165
ENSG00000189320	7	135413096	135433594	-	FAM180A	protein_coding	389558	2036.9	6384.14	3.13425	1.64812	4210.52	1.47037	1.64785	0.343721	4.27779	1.88757e-05	0.00192217
ENSG00000149380	11	73946846	74022702	-	P4HA3	protein_coding	283208	204.908	643.297	3.13945	1.65051	424.102	1.44861	1.65057	0.363228	3.98815	6.65916e-05	0.00498214
ENSG00000101307	20	1544167	1600707	-	SIRPB1	protein_coding	10326	10.6465	33.426	3.13963	1.65059	22.0362	1.24835	1.63522	0.469503	2.65887	0.00784021	0.151618
ENSG00000272468	6	27090436	27091000	-	RP1-86C11.7	lincRNA	NA	13.09	41.165	3.14476	1.65295	27.1275	1.29969	1.64192	0.448951	2.89494	0.00379229	0.0970847
ENSG00000269940	14	104160897	104161507	+	RP11-73M18.7	sense_intronic	NA	19.3723	60.9599	3.14675	1.65386	40.1661	1.38288	1.65292	0.409166	3.37976	0.00072549	0.0307119
ENSG00000260101	2	64749321	64751227	-	RP11-568N6.1	lincRNA	NA	5.79339	18.2439	3.14909	1.65494	12.0187	1.20507	1.67416	0.496384	2.4277	0.0151949	0.223904
ENSG00000227136	10	80027085	80090352	+	LINC00595	lincRNA	NA	40.5068	127.746	3.1537	1.65704	84.1264	1.30951	1.65304	0.449361	2.91416	0.00356647	0.0936225
ENSG00000259721	15	33009471	33011208	-	RP11-758N13.1	lincRNA	100131315	63.7963	201.389	3.15675	1.65844	132.593	1.30202	1.65502	0.453589	2.87048	0.00409854	0.102352
ENSG00000141314	17	30593195	30651680	+	RHBDL3	protein_coding	162494	10.8527	34.2903	3.15962	1.65975	22.5715	1.05401	1.68021	0.535355	1.96881	0.0489752	0.404214
ENSG00000092421	5	115779312	115910630	-	SEMA6A	protein_coding	57556	31.6572	100.107	3.16221	1.66094	65.8819	1.47777	1.65302	0.340497	4.34003	1.42465e-05	0.00150947
ENSG00000233822	6	27806323	27823487	+	HIST1H2BN	protein_coding	8341	25.9753	82.2629	3.16696	1.6631	54.1191	1.43025	1.64898	0.374999	3.81401	0.000136729	0.00838211
ENSG00000256018	6	26271146	26271612	-	HIST1H3G	protein_coding	NA	6.88239	21.8116	3.16919	1.66411	14.347	1.23318	1.65958	0.482484	2.55589	0.0105917	0.181648
ENSG00000108823	17	48241575	48253292	+	SGCA	protein_coding	6442	25.9975	82.7185	3.18178	1.66984	54.358	1.13743	1.66667	0.515159	2.20791	0.0272503	0.306812
ENSG00000266554	18	14946266	14973769	+	RP11-527H14.2	lincRNA	400644	4.27922	13.6414	3.18782	1.67257	8.96029	1.08147	1.6643	0.52761	2.04975	0.0403886	0.374089
ENSG00000130176	19	11649532	11661138	+	CNN1	protein_coding	1264	338.994	1081.07	3.18905	1.67313	710.031	1.10147	1.67287	0.524992	2.09807	0.0358988	0.353273
ENSG00000231924	19	43370616	43383974	-	PSG1	protein_coding	5669	1060.3	3381.52	3.18922	1.6732	2220.91	1.28733	1.67308	0.46649	2.75962	0.00578692	0.125173
ENSG00000239776	12	127650616	127650672	-	AC079949.1	miRNA	NA	2945.93	9402.62	3.19173	1.67434	6174.27	1.20877	1.67424	0.496046	2.43681	0.0148175	0.221176
ENSG00000128578	7	129074274	129128240	+	STRIP2	protein_coding	57464	92.183	294.392	3.19356	1.67517	193.287	1.40182	1.67657	0.410141	3.41789	0.000631091	0.0276757
ENSG00000198805	14	20937113	20945253	+	PNP	protein_coding	4860	182.751	585.439	3.20349	1.67964	384.095	1.52381	1.6797	0.321717	4.73651	2.17432e-06	0.000343579
ENSG00000163739	4	74735110	74736959	+	CXCL1	protein_coding	2919	1483.1	4761.76	3.21068	1.68288	3122.43	1.12954	1.68298	0.520064	2.17193	0.0298609	0.318783
ENSG00000125637	2	113914902	113966973	+	PSD4	protein_coding	23550	93.6885	301.075	3.21358	1.68418	197.382	1.51105	1.68413	0.336663	4.48833	7.17833e-06	0.000895094
ENSG00000178882	12	124457788	124800570	+	FAM101A	protein_coding	144347	401.902	1299.09	3.23237	1.69259	850.498	1.31359	1.69319	0.461911	2.84381	0.00445776	0.107845
ENSG00000178882	12	124457788	124800570	+	FAM101A	protein_coding	100533183	401.902	1299.09	3.23237	1.69259	850.498	1.31359	1.69319	0.461911	2.84381	0.00445776	0.107845
ENSG00000151136	12	107712190	108053419	+	BTBD11	protein_coding	121551	88.1084	285.774	3.24343	1.69752	186.941	1.10785	1.69508	0.526694	2.10341	0.0354299	0.351572
ENSG00000189410	1	21046225	21059330	-	SH2D5	protein_coding	400745	294.641	956.201	3.24531	1.69836	625.421	1.44192	1.69864	0.396942	3.63256	0.000280619	0.0152182
ENSG00000259354	15	45740625	45805965	+	RP11-519G16.3	antisense	NA	3.58477	11.6496	3.24974	1.70032	7.61716	1.12514	1.70626	0.523352	2.14987	0.0315654	0.330814
ENSG00000049759	18	55711599	56068772	+	NEDD4L	protein_coding	23327	199.008	647.954	3.25592	1.70307	423.481	1.31186	1.70398	0.466093	2.8146	0.00488385	0.114039
ENSG00000168274	6	26217165	26217711	+	HIST1H2AE	protein_coding	NA	16.283	53.1967	3.26701	1.70797	34.7398	1.42003	1.69565	0.407417	3.48545	0.00049131	0.0226274
ENSG00000176927	17	28256218	28435470	+	EFCAB5	protein_coding	374786	4.69621	15.3469	3.26792	1.70837	10.0215	1.14546	1.71648	0.520593	2.2003	0.0277855	0.308671
ENSG00000261644	16	50769624	50774627	-	RP11-327F22.2	antisense	NA	15.3202	50.1541	3.27371	1.71093	32.7372	1.47387	1.70618	0.379122	3.88759	0.000101243	0.00669956
ENSG00000200087	1	28835071	28835274	+	SNORA73B	snoRNA	NA	36.9824	121.1	3.27452	1.71128	79.0411	1.2477	1.70885	0.491121	2.54052	0.0110686	0.186307
ENSG00000129595	5	111478138	111755013	-	EPB41L4A	protein_coding	64097	9.7102	31.8328	3.27829	1.71294	20.7715	1.14533	1.71024	0.519927	2.20288	0.0276035	0.308117
ENSG00000138696	4	95679119	96079599	+	BMPR1B	protein_coding	658	60.768	199.895	3.28949	1.71786	130.332	1.2202	1.71191	0.500682	2.43708	0.0148065	0.221176
ENSG00000170989	1	101702444	101707074	+	S1PR1	protein_coding	1901	687.11	2261.38	3.29115	1.71859	1474.25	1.12572	1.71833	0.526141	2.13959	0.0323882	0.335221
ENSG00000141655	18	59992520	60058516	+	TNFRSF11A	protein_coding	8792	5.03769	16.6115	3.29745	1.72135	10.8246	1.17471	1.75236	0.519547	2.26103	0.0237574	0.287062
ENSG00000188396	1	45271585	45272957	-	TCTEX1D4	protein_coding	343521	9.67999	31.9226	3.29779	1.7215	20.8013	1.1802	1.70044	0.508781	2.31966	0.0203591	0.264006
ENSG00000164379	6	1312675	1314992	+	FOXQ1	protein_coding	94234	66.956	221.966	3.31511	1.72906	144.461	1.27709	1.73314	0.487481	2.61978	0.00879864	0.162744
ENSG00000168621	5	37812779	37839788	-	GDNF	protein_coding	2668	526.333	1745.1	3.31559	1.72927	1135.72	1.60358	1.72854	0.287173	5.58402	2.35027e-08	6.58103e-06
ENSG00000157542	21	38979678	39288749	-	KCNJ6	protein_coding	3763	24.4282	81.0859	3.31936	1.7309	52.757	1.31095	1.71629	0.469679	2.79117	0.00525184	0.118395
ENSG00000224397	20	48884023	48896332	+	RP11-290F20.3	lincRNA	NA	50.5347	168.594	3.33619	1.7382	109.564	1.43432	1.73877	0.420848	3.40816	0.000654029	0.0284161
ENSG00000169891	X	16964814	17171395	+	REPS2	protein_coding	9185	5.9123	19.808	3.3503	1.74429	12.8601	1.22891	1.73254	0.501763	2.44919	0.0143179	0.216776
ENSG00000179859	17	7816642	7819271	-	AC025335.1	antisense	284023	64.7701	217.183	3.35313	1.74551	140.977	1.42652	1.74455	0.427511	3.33679	0.00084751	0.0340491
ENSG00000154928	3	134316643	134979309	+	EPHB1	protein_coding	2047	220.19	740.422	3.36265	1.7496	480.306	1.56406	1.74976	0.341374	4.58165	4.61324e-06	0.000635795
ENSG00000134343	11	26210829	26684835	+	ANO3	protein_coding	63982	53.7332	180.771	3.36422	1.75027	117.252	1.12194	1.7494	0.530743	2.11391	0.0345229	0.348077
ENSG00000197903	6	27106073	27114619	-	HIST1H2BK	protein_coding	85236	881.813	2975.4	3.37419	1.75454	1928.61	1.51068	1.75436	0.383309	3.94116	8.10901e-05	0.00567321
ENSG00000074181	19	15270444	15311792	-	NOTCH3	protein_coding	4854	1160.38	3916.75	3.3754	1.75506	2538.57	1.40515	1.75492	0.442489	3.17555	0.00149551	0.0509529
ENSG00000147100	X	73641085	73753752	+	SLC16A2	protein_coding	6567	2463.89	8334.29	3.38258	1.75812	5399.09	1.54348	1.75807	0.362887	4.25334	2.10602e-05	0.00206435
ENSG00000255364	8	123426571	123440790	-	RP11-94A24.1	lincRNA	NA	18.1012	61.2694	3.38482	1.75908	39.6853	1.14006	1.75522	0.527871	2.15973	0.0307939	0.325896
ENSG00000164694	6	159590429	159693141	+	FNDC1	protein_coding	84624	209.518	709.864	3.38808	1.76047	459.691	1.32495	1.76031	0.477683	2.77369	0.00554241	0.121813
ENSG00000229657	1	204915736	204916297	+	RP11-494K3.2	pseudogene	NA	4.65783	15.8091	3.3941	1.76303	10.2335	1.09492	1.74101	0.533705	2.05154	0.0402148	0.373045
ENSG00000227376	11	77445520	77446071	-	FTH1P16	pseudogene	NA	61.6146	209.268	3.3964	1.76401	135.441	1.49365	1.76209	0.398068	3.75224	0.000175265	0.0103968
ENSG00000185972	9	36169389	36171329	+	CCIN	protein_coding	881	68.5415	233.209	3.40245	1.76657	150.875	1.30774	1.76321	0.484457	2.6994	0.0069465	0.140231
ENSG00000096696	6	7541808	7586950	+	DSP	protein_coding	1832	4789.27	16317.5	3.4071	1.76854	10553.4	1.38531	1.76848	0.456255	3.03625	0.0023954	0.0711632
ENSG00000137101	9	35609530	35646807	-	CD72	protein_coding	971	9.1409	31.1892	3.41205	1.77064	20.1651	1.33096	1.77261	0.478407	2.78207	0.00540139	0.120512
ENSG00000264462	21	9825832	9826011	+	MIR3648	miRNA	103504731	69.3735	236.749	3.41268	1.7709	153.061	1.32605	1.76548	0.478428	2.77168	0.00557686	0.122424
ENSG00000240891	3	111393523	111565294	+	PLCXD2	protein_coding	257068	4.43969	15.1551	3.41354	1.77127	9.79738	1.16609	1.77725	0.524591	2.22286	0.0262253	0.300654
ENSG00000165891	12	77415027	77459360	-	E2F7	protein_coding	144455	259.204	884.917	3.41399	1.77146	572.06	1.46595	1.77032	0.417969	3.50731	0.000452665	0.0214003
ENSG00000182217	1	149825607	149832714	-	HIST2H4B	protein_coding	NA	3.82618	13.0653	3.41471	1.77176	8.44574	1.09643	1.7356	0.532482	2.0591	0.0394851	0.370779
ENSG00000262576	5	140734768	140892546	+	PCDHGA4	protein_coding	56111	123.991	423.748	3.41758	1.77298	273.869	1.38476	1.77211	0.457543	3.02651	0.00247398	0.0729067
ENSG00000226608	20	4004552	4005091	+	FTLP3	pseudogene	NA	378.299	1295.89	3.42557	1.77634	837.094	1.54485	1.77588	0.372849	4.14335	3.42266e-05	0.00295931
ENSG00000111110	12	63037762	63328817	-	PPM1H	protein_coding	57460	33.0835	113.33	3.42558	1.77635	73.2068	1.38326	1.77596	0.459181	3.01246	0.00259143	0.0746379
ENSG00000113070	5	139712428	139726216	-	HBEGF	protein_coding	1839	139.685	478.735	3.42725	1.77705	309.21	1.34613	1.77644	0.474266	2.83834	0.0045349	0.108233
ENSG00000259985	18	29265618	29266786	+	RP11-549B18.1	antisense	NA	4.70439	16.1638	3.4359	1.78069	10.4341	1.18934	1.77474	0.518901	2.29204	0.0219031	0.274687
ENSG00000142494	17	19398698	19482347	+	SLC47A1	protein_coding	55244	50.0286	172.458	3.44719	1.78542	111.243	1.524	1.79033	0.394168	3.86637	0.000110466	0.00723155
ENSG00000136842	9	100263462	100364030	+	TMOD1	protein_coding	7111	11.303	38.9807	3.44871	1.78606	25.1418	1.28421	1.78271	0.496345	2.58733	0.00967215	0.172462
ENSG00000165617	14	59100685	59115039	+	DACT1	protein_coding	51339	116.285	402.102	3.45789	1.78989	259.194	1.23963	1.78743	0.510176	2.42981	0.0151068	0.223312
ENSG00000025423	12	57145945	57181574	+	HSD17B6	protein_coding	8630	12.3041	42.607	3.46283	1.79195	27.4556	1.17694	1.79146	0.525017	2.24171	0.0249801	0.294145
ENSG00000125538	2	113587328	113594480	-	IL1B	protein_coding	3553	47.888	166.131	3.46916	1.79459	107.01	1.35865	1.79687	0.475183	2.85921	0.00424702	0.104494
ENSG00000172572	12	20522179	20837315	+	PDE3A	protein_coding	5139	9.07148	31.5368	3.47648	1.79763	20.3042	1.17779	1.78484	0.523855	2.24832	0.0245558	0.29171
ENSG00000171533	11	75297963	75380165	-	MAP6	protein_coding	4135	64.9977	227.162	3.49492	1.80526	146.08	1.6939	1.80641	0.267794	6.32541	2.52568e-10	1.25124e-07
ENSG00000214575	15	83211951	83317612	-	CPEB1	protein_coding	64506	50.2136	175.663	3.49832	1.80666	112.939	1.57175	1.80489	0.371586	4.22984	2.33862e-05	0.00221725
ENSG00000183760	19	39574553	39602133	+	PAPL	protein_coding	390928	14.5772	51.2773	3.51765	1.81461	32.9272	1.32111	1.81026	0.490458	2.69361	0.00706821	0.141941
ENSG00000105464	19	48898132	48948188	+	GRIN2D	protein_coding	2906	42.1588	148.349	3.51881	1.81509	95.2539	1.44914	1.81214	0.442685	3.27351	0.00106219	0.0399795
ENSG00000204936	19	43857811	43867480	+	CD177	polymorphic_pseudogene	57126	8.82964	31.1905	3.53248	1.82068	20.0101	1.18081	1.81256	0.526954	2.24083	0.0250373	0.294566
ENSG00000269089	11	61735453	61736755	+	AP003733.1	protein_coding	NA	3.82618	13.5462	3.5404	1.82391	8.68619	1.11038	1.81102	0.538154	2.06332	0.0390825	0.370032
ENSG00000236453	7	93652145	93695973	+	AC003092.1	lincRNA	NA	9.16737	32.5338	3.54887	1.82736	20.8506	1.3617	1.82406	0.480066	2.83648	0.00456133	0.108583
ENSG00000137699	11	119981983	120056237	-	TRIM29	protein_coding	23650	14.7773	52.4772	3.55121	1.82831	33.6272	1.17254	1.83324	0.531041	2.208	0.0272445	0.306812
ENSG00000158220	3	138153428	138200528	+	ESYT3	protein_coding	83850	50.6452	179.989	3.55392	1.82941	115.317	1.55185	1.82768	0.39639	3.91496	9.04197e-05	0.00613849
ENSG00000188672	1	25688740	25756683	-	RHCE	protein_coding	6006	5.24889	18.6704	3.55702	1.83067	11.9596	1.0806	1.83625	0.544387	1.98498	0.0471462	0.398244
ENSG00000213362	9	15527131	15527681	-	FTH1P12	pseudogene	NA	19.2817	68.7023	3.56309	1.83313	43.992	1.58086	1.83514	0.382392	4.13412	3.56313e-05	0.00303777
ENSG00000158859	1	161154098	161168846	-	ADAMTS4	protein_coding	9507	242.229	868.17	3.58409	1.84161	555.2	1.55109	1.84028	0.403134	3.84758	0.000119289	0.00766616
ENSG00000169946	8	106330920	106816760	+	ZFPM2	protein_coding	23414	27.39	98.7122	3.60395	1.84958	63.0511	1.14312	1.85015	0.537567	2.12648	0.0334637	0.342016
ENSG00000232368	X	30648415	30648942	+	FTLP2	pseudogene	NA	70.2434	253.319	3.6063	1.85052	161.781	1.5374	1.84858	0.414293	3.71091	0.000206514	0.0116474
ENSG00000103647	15	68871308	69020145	+	CORO2B	protein_coding	10391	430.082	1561.54	3.63079	1.86028	995.81	1.55192	1.86027	0.411931	3.76741	0.000164949	0.00988077
ENSG00000157680	7	137065783	137531838	-	DGKI	protein_coding	9162	113.352	412.034	3.635	1.86195	262.693	1.46072	1.85934	0.454291	3.21538	0.00130272	0.0467295
ENSG00000186417	15	51633826	51700210	+	GLDN	protein_coding	342035	11.6925	42.5227	3.63674	1.86265	27.1076	1.45939	1.86951	0.457001	3.1934	0.00140606	0.0490917
ENSG00000234975	1	228823162	228823574	+	FTH1P2	pseudogene	NA	200.248	729.045	3.64071	1.86422	464.646	1.62482	1.86401	0.370638	4.38386	1.16595e-05	0.00127213
ENSG00000168298	6	26156559	26157343	+	HIST1H1E	protein_coding	3008	16.6555	60.6485	3.64135	1.86447	38.652	1.15153	1.85781	0.53681	2.14513	0.0319425	0.333621
ENSG00000138623	15	74701630	74726808	-	SEMA7A	protein_coding	8482	3150.44	11481.5	3.64441	1.86568	7315.95	1.3023	1.86564	0.508024	2.56347	0.0103633	0.180361
ENSG00000198374	6	27833034	27833606	+	HIST1H2AL	protein_coding	NA	7.69893	28.1265	3.6533	1.8692	17.9127	1.18227	1.84981	0.530457	2.22878	0.0258288	0.299079
ENSG00000250483	8	15663658	15664792	-	PPM1AP1	pseudogene	NA	2.74536	10.0675	3.6671	1.87464	6.40644	1.08639	1.86227	0.54489	1.99378	0.0461762	0.395398
ENSG00000119508	9	102584137	102629173	+	NR4A3	protein_coding	8013	25.1712	92.4194	3.67163	1.87642	58.7953	1.45363	1.87601	0.461684	3.14853	0.00164094	0.0543913
ENSG00000254810	11	76365213	76367756	-	RP11-672A2.4	lincRNA	NA	5.37556	19.7604	3.67597	1.87813	12.568	1.24388	1.83984	0.516302	2.4092	0.0159874	0.230609
ENSG00000168672	8	127564687	127570638	-	FAM84B	protein_coding	157638	6.11892	22.5664	3.68797	1.88283	14.3427	1.42791	1.89133	0.474044	3.01218	0.0025938	0.0746379
ENSG00000226380	7	130561495	130598069	-	MIR29A	lincRNA	NA	220.416	823.6	3.73657	1.90171	522.008	1.61367	1.90008	0.396332	4.07152	4.67071e-05	0.00378824
ENSG00000236423	1	3816936	3833789	+	LINC01134	lincRNA	100133612	9.76911	36.5631	3.74272	1.90409	23.1661	1.53674	1.9121	0.439001	3.50054	0.000464323	0.0216975
ENSG00000100292	22	35776354	35790207	+	HMOX1	protein_coding	3162	6283.2	23529.8	3.74487	1.90492	14906.5	1.37832	1.90488	0.494901	2.78505	0.00535195	0.119928
ENSG00000170442	12	52643084	52702947	+	KRT86	protein_coding	3892	4.25594	15.9409	3.74558	1.90519	10.0984	1.21057	1.88739	0.529862	2.28468	0.0223314	0.277728
ENSG00000112319	6	133561736	133853258	+	EYA4	protein_coding	2070	6.33471	23.731	3.74618	1.90542	15.0328	1.08801	1.87575	0.545986	1.99275	0.0462894	0.395398
ENSG00000242960	3	72978195	72978744	+	FTH1P23	pseudogene	NA	55.3077	207.369	3.74937	1.90665	131.338	1.61223	1.90655	0.400199	4.02858	5.61151e-05	0.00439568
ENSG00000095203	9	111934255	112083244	-	EPB41L4B	protein_coding	54566	5.61323	21.1341	3.76506	1.91267	13.3737	1.10016	1.91118	0.546628	2.01263	0.044154	0.389669
ENSG00000228554	7	39739940	39742895	-	AC004837.5	antisense	NA	3.35846	12.6727	3.77337	1.91585	8.01557	1.11435	1.90754	0.544577	2.04626	0.0407307	0.375284
ENSG00000167703	17	1472561	1532180	-	SLC43A2	protein_coding	124935	178.071	673.072	3.7798	1.91831	425.571	1.74054	1.91767	0.32091	5.42378	5.83525e-08	1.48556e-05
ENSG00000122176	1	203309756	203320617	-	FMOD	protein_coding	2331	404.706	1533.81	3.78993	1.92217	969.256	1.58288	1.9221	0.42222	3.74896	0.000177569	0.0104657
ENSG00000174004	3	196366557	196388875	+	NRROS	protein_coding	375387	8.15972	30.9318	3.79079	1.9225	19.5458	1.28058	1.92501	0.521543	2.45537	0.0140739	0.214846
ENSG00000171798	10	134973951	135039916	+	KNDC1	protein_coding	85442	17.9339	68.0386	3.79384	1.92366	42.9863	1.49283	1.9342	0.463878	3.21815	0.00129021	0.0463715
ENSG00000118503	6	138188351	138204449	+	TNFAIP3	protein_coding	7128	386.118	1465.88	3.79646	1.92465	925.999	1.62146	1.92491	0.403669	4.01681	5.89903e-05	0.00456242
ENSG00000116396	1	110753965	110825722	+	KCNC4	protein_coding	3749	499.365	1897.57	3.79997	1.92599	1198.47	1.64735	1.92551	0.389531	4.22906	2.34668e-05	0.00221725
ENSG00000166206	15	26788693	27184686	-	GABRB3	protein_coding	2562	9.96464	37.8912	3.80256	1.92697	23.9279	1.18519	1.93434	0.538536	2.20076	0.0277532	0.308671
ENSG00000171385	1	112313284	112531777	-	KCND3	protein_coding	3752	3.56149	13.5565	3.80642	1.92843	8.559	1.26259	1.93388	0.525321	2.40346	0.0162409	0.232596
ENSG00000180596	6	26115101	26124154	-	HIST1H2BC	protein_coding	8347	47.5969	182.038	3.82457	1.9353	114.817	1.65883	1.92753	0.383313	4.32763	1.50725e-05	0.00156976
ENSG00000236304	11	76368100	76374910	+	AP001189.4	antisense	NA	8.30426	31.8984	3.84121	1.94156	20.1013	1.32156	1.92128	0.51108	2.58582	0.00971479	0.173054
ENSG00000066185	1	42896000	42921938	-	ZMYND12	protein_coding	84217	3.5468	13.6476	3.84786	1.94406	8.59719	1.1567	1.91491	0.540037	2.1419	0.0322016	0.334266
ENSG00000104951	19	50392911	50432796	-	IL4I1	protein_coding	259307	32.0399	123.324	3.84906	1.94451	77.6818	1.75393	1.94725	0.331052	5.29804	1.1705e-07	2.75067e-05
ENSG00000154734	21	28208066	28217728	-	ADAMTS1	protein_coding	9510	3035.42	11697.8	3.85377	1.94627	7366.62	1.63212	1.94633	0.407613	4.00409	6.22562e-05	0.00473509
ENSG00000224945	9	91703519	91724849	-	RP11-82L18.2	sense_intronic	NA	6.52581	25.1585	3.85523	1.94682	15.8421	1.43265	1.95975	0.489685	2.92566	0.00343731	0.0910489
ENSG00000270607	11	19732480	19734165	-	RP11-359E10.1	lincRNA	NA	55.7563	215.126	3.85833	1.94798	135.441	1.48771	1.94429	0.468945	3.17245	0.00151156	0.0512937
ENSG00000251229	4	2506808	2508006	-	RP11-503N18.5	pseudogene	NA	2.95615	11.4108	3.86003	1.94861	7.18348	1.11464	1.89988	0.544007	2.04895	0.0404669	0.374386
ENSG00000111863	6	11712287	11807279	-	ADTRP	protein_coding	84830	9.39008	36.2485	3.86029	1.94871	22.8193	1.17219	1.92348	0.539251	2.17374	0.0297243	0.318231
ENSG00000231445	2	162933867	162934161	-	TIMM8AP1	pseudogene	NA	17.3071	66.9671	3.86933	1.95208	42.1371	1.68059	1.94867	0.380954	4.41153	1.02641e-05	0.00116858
ENSG00000197409	6	26197068	26199521	-	HIST1H3D	protein_coding	8351	11.6782	45.2204	3.87219	1.95315	28.4493	1.58761	1.96182	0.433616	3.66132	0.000250917	0.0138446
ENSG00000197697	6	26183958	26184454	+	HIST1H2BE	protein_coding	NA	2.1931	8.50068	3.8761	1.95461	5.34689	1.15359	1.95966	0.543504	2.12251	0.0337948	0.343572
ENSG00000103522	16	27413483	27462115	+	IL21R	protein_coding	50615	14.8187	57.4881	3.87942	1.95584	36.1534	1.5548	1.93928	0.440328	3.531	0.000413991	0.020182
ENSG00000073849	3	186648274	186796341	+	ST6GAL1	protein_coding	6480	20.4073	79.1781	3.8799	1.95602	49.7927	1.56721	1.96862	0.445506	3.51783	0.000435095	0.0208474
ENSG00000110092	11	69455855	69469242	+	CCND1	protein_coding	595	28365.8	110147	3.88308	1.9572	69256.2	1.78281	1.95719	0.315873	5.64408	1.66065e-08	4.8317e-06
ENSG00000104888	19	49932658	49945617	-	SLC17A7	protein_coding	57030	29.2735	113.874	3.89002	1.95978	71.574	1.59121	1.95552	0.430814	3.69349	0.000221196	0.0123991
ENSG00000133216	1	23037332	23241818	+	EPHB2	protein_coding	2048	87.0737	339.695	3.90124	1.96393	213.384	1.82384	1.96389	0.285127	6.39657	1.58903e-10	8.09083e-08
ENSG00000100100	22	31677579	31688520	-	PIK3IP1	protein_coding	113791	379.238	1480.2	3.90308	1.96461	929.717	1.62108	1.96394	0.420435	3.85572	0.000115391	0.00748831
ENSG00000116141	1	220701568	220837803	+	MARK1	protein_coding	4139	37.9453	148.586	3.9158	1.96931	93.2658	1.80309	1.97201	0.309982	5.81674	6.00066e-09	2.07532e-06
ENSG00000214900	14	50448430	50474238	-	C14orf182	protein_coding	283551	13.7256	53.7624	3.91696	1.96973	33.744	1.37593	1.95155	0.503323	2.73369	0.00626299	0.131201
ENSG00000211459	MT	648	1601	+	MT-RNR1	Mt_rRNA	NA	26358.6	103464	3.92526	1.97279	64911.4	1.34734	1.97278	0.514722	2.6176	0.00885492	0.163001
ENSG00000130751	19	47523077	47549033	+	NPAS1	protein_coding	4861	132.97	521.957	3.92537	1.97283	327.464	1.3468	1.97186	0.514668	2.61684	0.00887472	0.163163
ENSG00000267216	19	58790332	58826563	+	AC010642.1	protein_coding	NA	5.70885	22.4974	3.94079	1.97848	14.1031	1.45111	1.95143	0.480843	3.01784	0.00254579	0.0739732
ENSG00000166670	11	102641234	102651359	-	MMP10	protein_coding	4319	28.2225	111.373	3.94625	1.98048	69.7977	1.38979	1.9803	0.505905	2.74713	0.00601191	0.128138
ENSG00000173175	3	123001143	123168605	-	ADCY5	protein_coding	111	9.02158	35.6096	3.94716	1.98081	22.3156	1.59572	1.99249	0.440924	3.61904	0.000295697	0.0158948
ENSG00000197506	9	86890372	86955672	-	SLC28A3	protein_coding	64078	10.1641	40.1783	3.95297	1.98294	25.1712	1.65126	1.97719	0.409044	4.03687	5.41693e-05	0.00426147
ENSG00000087494	12	28111017	28125638	-	PTHLH	protein_coding	5744	14.8855	58.8888	3.95612	1.98408	36.8871	1.12318	1.97902	0.548213	2.0488	0.0404819	0.374386
ENSG00000189134	6	28227098	28228736	+	NKAPL	protein_coding	222698	14.6929	58.2041	3.96138	1.986	36.4485	1.49845	1.98413	0.475092	3.15401	0.00161041	0.0535731
ENSG00000134955	11	124932963	124959131	+	SLC37A2	protein_coding	219855	7.39626	29.3298	3.9655	1.9875	18.363	1.48132	1.98599	0.480185	3.08489	0.00203625	0.0633691
ENSG00000183715	11	132284871	133402414	-	OPCML	protein_coding	4978	294.707	1169.51	3.96837	1.98855	732.107	1.13285	1.98799	0.548066	2.067	0.0387337	0.368799
ENSG00000250657	4	43342892	43347617	+	RP11-1E6.1	processed_transcript	NA	10.4141	41.365	3.97202	1.98987	25.8895	1.34665	1.97853	0.514742	2.61617	0.0088922	0.163321
ENSG00000246430	8	57408805	57472382	-	LINC00968	lincRNA	100507632	36.5026	145.849	3.99558	1.99841	91.1759	1.50242	1.99204	0.475945	3.15671	0.0015956	0.0532738
ENSG00000184357	6	27834570	27835359	-	HIST1H1B	protein_coding	3009	13.1165	52.5626	4.00737	2.00266	32.8395	1.21954	1.99434	0.538713	2.26381	0.0235859	0.286637
ENSG00000197635	2	162848751	162931052	-	DPP4	protein_coding	1803	4238.78	17007.7	4.0124	2.00446	10623.2	1.70542	2.0044	0.394697	4.32083	1.55441e-05	0.00160973
ENSG00000260929	16	50774821	50776726	-	RP11-327F22.1	antisense	NA	2.72208	10.9265	4.01402	2.00505	6.82428	1.22959	1.99503	0.536606	2.29141	0.0219395	0.274687
ENSG00000259207	17	45331212	45421658	+	ITGB3	protein_coding	3690	86.8632	348.832	4.01588	2.00571	217.847	1.74102	2.00203	0.372812	4.66998	3.01229e-06	0.000448905
ENSG00000068615	2	86441116	86565206	-	REEP1	protein_coding	65055	3.2972	13.3013	4.0341	2.01225	8.29923	1.33591	1.9998	0.518609	2.57594	0.00999674	0.176076
ENSG00000164197	5	63461671	63668696	+	RNF180	protein_coding	285671	6.19168	25.0308	4.04264	2.0153	15.6112	1.2555	2.00493	0.534553	2.3487	0.0188392	0.252798
ENSG00000231345	10	52415727	52420232	+	RP11-564C4.6	pseudogene	NA	6.63321	26.8447	4.04701	2.01686	16.7389	1.41725	2.00816	0.502316	2.82142	0.00478114	0.112213
ENSG00000064886	1	111743393	111786062	+	CHI3L2	protein_coding	1117	5.02216	20.3958	4.06116	2.02189	12.709	1.32893	2.00088	0.520291	2.55421	0.0106429	0.181812
ENSG00000226564	2	181737594	181738141	-	FTH1P20	pseudogene	NA	237.003	964.794	4.07082	2.02532	600.898	1.72304	2.02488	0.394523	4.36739	1.25738e-05	0.0013632
ENSG00000198028	19	9577183	9609283	-	ZNF560	protein_coding	147741	17.9384	73.4705	4.09572	2.03412	45.7044	1.15535	2.0341	0.548128	2.10782	0.0350468	0.349619
ENSG00000126353	17	38710021	38721724	-	CCR7	protein_coding	1236	8.75965	35.8869	4.09685	2.03451	22.3233	1.34853	2.04048	0.52258	2.58053	0.00986487	0.175216
ENSG00000099864	19	708953	748329	+	PALM	protein_coding	5064	58.431	239.662	4.10163	2.0362	149.047	1.43485	2.04004	0.505097	2.84074	0.00450092	0.107846
ENSG00000171889	9	21455641	21559668	-	MIR31HG	sense_overlapping	NA	30.109	123.556	4.10361	2.03689	76.8324	1.56996	2.03397	0.463756	3.38532	0.000710943	0.0302357
ENSG00000141934	19	281040	291393	-	PPAP2C	protein_coding	8612	16.2733	66.8472	4.10778	2.03836	41.5602	1.22767	2.03162	0.540715	2.27046	0.0231797	0.282879
ENSG00000187498	13	110801318	110959496	-	COL4A1	protein_coding	1282	2300.36	9457.71	4.11141	2.03963	5879.03	1.34378	2.03962	0.524316	2.56292	0.0103795	0.180361
ENSG00000231346	1	112142277	112151345	-	LINC01160	lincRNA	NA	1.92064	7.92803	4.1278	2.04537	4.92434	1.11734	2.04299	0.550565	2.02945	0.0424126	0.382967
ENSG00000130513	19	18485541	18499986	+	GDF15	protein_coding	9518	428.196	1779.78	4.15645	2.05535	1103.99	1.32536	2.05552	0.529251	2.50422	0.012272	0.198016
ENSG00000203446	7	40577726	40586527	-	AC004988.1	antisense	NA	3.47002	14.4313	4.15886	2.05619	8.95068	1.19906	2.02349	0.542807	2.209	0.0271747	0.306812
ENSG00000255282	11	102617699	102707497	+	WTAPP1	pseudogene	100288077	26.4756	110.758	4.18339	2.06467	68.6166	1.37833	2.06983	0.521383	2.6436	0.00820283	0.155811
ENSG00000140459	15	74630100	74660081	-	CYP11A1	protein_coding	1583	3.07089	12.8548	4.18603	2.06558	7.96287	1.32334	2.06257	0.528125	2.50573	0.0122198	0.197966
ENSG00000166920	15	45722727	45740959	+	C15orf48	protein_coding	84419	18.3637	76.9504	4.19035	2.06707	47.657	1.62219	2.0815	0.458419	3.53866	0.000402164	0.0196578
ENSG00000053438	20	36149617	36152092	+	NNAT	protein_coding	4826	10.6542	44.6726	4.19294	2.06796	27.6634	1.61232	2.05684	0.453882	3.55229	0.000381894	0.0188682
ENSG00000102387	X	100523241	100548059	-	TAF7L	protein_coding	54457	4.53199	19.0112	4.19488	2.06863	11.7716	1.12307	2.06656	0.551194	2.03752	0.0415981	0.37935
ENSG00000110203	11	71825915	71850936	+	FOLR3	protein_coding	2352	150.994	633.779	4.19739	2.06949	392.387	1.75479	2.07009	0.398032	4.40867	1.04009e-05	0.00117684
ENSG00000180458	19	38036372	38040073	-	CTD-3064H18.4	antisense	NA	5.73172	24.0828	4.20168	2.07097	14.9073	1.59681	2.07295	0.463226	3.44715	0.000566531	0.0252807
ENSG00000253522	5	159895275	159914433	+	MIR146A	lincRNA	NA	10.1293	42.5992	4.20555	2.07229	26.3642	1.38468	2.09195	0.52261	2.64955	0.00805991	0.154338
ENSG00000130755	19	39818993	39833012	-	GMFG	protein_coding	9535	3.07866	12.9584	4.2091	2.07351	8.0185	1.18442	2.04973	0.545303	2.17205	0.029852	0.318783
ENSG00000170848	19	43406231	43423715	-	PSG6	protein_coding	5675	23.2003	97.7395	4.21285	2.0748	60.4699	1.478	2.06628	0.498679	2.96384	0.00303828	0.083387
ENSG00000132357	5	40841286	40860275	+	CARD6	protein_coding	84674	91.7634	387.332	4.22099	2.07758	239.548	1.72312	2.07708	0.41625	4.13962	3.47879e-05	0.00299372
ENSG00000136244	7	22765503	22771621	+	IL6	protein_coding	3569	201.407	853.442	4.2374	2.08318	527.424	1.8362	2.08198	0.357491	5.13635	2.80119e-07	5.70509e-05
ENSG00000143387	1	150768684	150780799	-	CTSK	protein_coding	1513	9444.07	40081.4	4.24409	2.08545	24762.8	1.84515	2.08543	0.353873	5.21416	1.84648e-07	3.98189e-05
ENSG00000173947	1	111888910	111895635	+	PIFO	protein_coding	128344	5.79256	24.5961	4.24616	2.08616	15.1943	1.45808	2.10872	0.509679	2.86078	0.00422604	0.104309
ENSG00000221890	22	39214457	39239987	-	NPTXR	protein_coding	23467	182.968	782.616	4.27733	2.09671	482.792	1.828	2.09679	0.370298	4.93658	7.95051e-07	0.00015024
ENSG00000197046	18	43405477	43424045	+	SIGLEC15	protein_coding	284266	52.5216	225.215	4.28804	2.10032	138.868	1.34418	2.09809	0.530384	2.53435	0.0112657	0.187727
ENSG00000184185	17	21279509	21323179	+	KCNJ12	protein_coding	3768	20.8675	89.5529	4.2915	2.10148	55.2102	1.45311	2.09889	0.510076	2.8488	0.0043884	0.107222
ENSG00000162595	1	68511645	68517314	-	DIRAS3	protein_coding	9077	113.299	487.286	4.3009	2.10464	300.292	1.35166	2.10368	0.529912	2.55072	0.0107501	0.182962
ENSG00000237264	8	82433917	82434467	-	FTH1P11	pseudogene	NA	38.5858	166.232	4.30812	2.10706	102.409	1.83051	2.10351	0.371844	4.92279	8.5319e-07	0.000153323
ENSG00000261308	12	52214243	52216199	-	RP11-923I11.7	pseudogene	NA	2.17758	9.40035	4.31688	2.10999	5.78897	1.20486	2.08893	0.545525	2.20862	0.0272012	0.306812
ENSG00000112096	6	160090089	160183561	-	SOD2	protein_coding	100129518	6794.4	29361.4	4.3214	2.1115	18077.9	1.71203	2.11153	0.433629	3.94814	7.8761e-05	0.00555265
ENSG00000112096	6	160090089	160183561	-	SOD2	protein_coding	6648	6794.4	29361.4	4.3214	2.1115	18077.9	1.71203	2.11153	0.433629	3.94814	7.8761e-05	0.00555265
ENSG00000224690	1	150772949	150773507	+	UBE2D3P3	pseudogene	NA	6.24559	26.9909	4.32159	2.11156	16.6182	1.49356	2.10067	0.499687	2.98898	0.00279906	0.0793493
ENSG00000065320	17	8924859	9147317	+	NTN1	protein_coding	9423	125.516	547.476	4.36181	2.12493	336.496	1.44192	2.12644	0.516508	2.79167	0.00524368	0.11837
ENSG00000230918	2	162929766	162931679	+	AC008063.2	antisense	NA	17.8873	78.035	4.3626	2.12519	47.9611	1.68731	2.11528	0.44393	3.80084	0.000144206	0.00878172
ENSG00000213453	2	27615651	27616234	-	FTH1P3	pseudogene	NA	35.9172	156.695	4.36267	2.12521	96.3063	1.90329	2.12254	0.336784	5.65136	1.59179e-08	4.70606e-06
ENSG00000219507	X	147133753	147134266	+	FTH1P8	pseudogene	NA	82.7392	363.787	4.39679	2.13645	223.263	1.92001	2.13575	0.333816	5.7517	8.83495e-09	2.79215e-06
ENSG00000187990	6	26216428	26216872	-	HIST1H2BG	protein_coding	NA	16.6972	73.4373	4.39818	2.13691	45.0673	1.88238	2.13992	0.35936	5.23814	1.62199e-07	3.58206e-05
ENSG00000230204	6	50880425	50880969	-	FTH1P5	pseudogene	NA	40.201	177.164	4.40696	2.13978	108.683	1.79777	2.13502	0.403471	4.45575	8.36012e-06	0.00100816
ENSG00000165995	10	18429606	18830798	+	CACNB2	protein_coding	783	4.14479	18.2667	4.40714	2.13984	11.2057	1.24178	2.12927	0.544596	2.28019	0.0225964	0.279697
ENSG00000241781	9	79186731	79186787	+	AL161626.1	miRNA	NA	3521.38	15534.8	4.41157	2.14129	9528.1	1.46817	2.14123	0.513278	2.86038	0.00423135	0.104309
ENSG00000187479	11	43946892	43965888	+	C11orf96	protein_coding	387763	29.239	129.021	4.41262	2.14164	79.1299	1.29781	2.13618	0.539907	2.40377	0.0162269	0.232596
ENSG00000163131	1	150702672	150738433	-	CTSS	protein_coding	1520	99.6823	439.957	4.41359	2.14195	269.82	1.74504	2.14408	0.430723	4.05142	5.09083e-05	0.00411079
ENSG00000113494	5	35048861	35230794	-	PRLR	protein_coding	5618	41.0652	181.46	4.41882	2.14366	111.263	1.63284	2.14182	0.470485	3.47054	0.000519417	0.0237429
ENSG00000238271	9	21455483	21456048	+	IFNWP19	pseudogene	NA	14.3779	63.579	4.422	2.1447	38.9784	1.57734	2.1398	0.485682	3.24768	0.0011635	0.0428251
ENSG00000204957	19	42746927	42749125	+	AC006486.1	protein_coding	NA	5.38332	23.8186	4.42452	2.14552	14.601	1.58714	2.14214	0.482769	3.28757	0.00101054	0.0387244
ENSG00000106236	7	98246609	98259180	+	NPTX2	protein_coding	4885	50.1393	222.275	4.43315	2.14833	136.207	1.21955	2.1513	0.548326	2.22413	0.0261398	0.300654
ENSG00000166922	15	32933877	32989299	+	SCG5	protein_coding	6447	32.8239	145.55	4.43427	2.1487	89.187	1.78199	2.14278	0.413706	4.30739	1.65194e-05	0.00170113
ENSG00000005102	17	41717756	41739322	-	MEOX1	protein_coding	4222	7.70987	34.2588	4.4435	2.1517	20.9843	1.10791	2.15704	0.553908	2.00016	0.045483	0.393628
ENSG00000181333	11	93754527	93846917	+	HEPHL1	protein_coding	341208	3.38091	15.0633	4.45541	2.15556	9.22212	1.16251	2.17456	0.552116	2.10556	0.0352425	0.350999
ENSG00000243742	11	61382508	61406921	+	RPLP0P2	pseudogene	113157	3.69217	16.5357	4.47858	2.16304	10.1139	1.27813	2.1833	0.543981	2.34958	0.0187947	0.25257
ENSG00000142623	1	17531621	17572500	+	PADI1	protein_coding	29943	17.395	78.2575	4.49885	2.16956	47.8263	1.14917	2.16672	0.55281	2.07878	0.0376378	0.363106
ENSG00000158406	6	26281283	26285762	-	HIST1H4H	protein_coding	8365	63.8942	288.008	4.50759	2.17236	175.951	1.95541	2.16921	0.330033	5.9249	3.12485e-09	1.1933e-06
ENSG00000248610	5	129475724	129477643	+	HSPA8P4	pseudogene	NA	3.8417	17.3429	4.51439	2.17453	10.5923	1.26361	2.17116	0.544856	2.31916	0.0203865	0.264089
ENSG00000125845	20	6748311	6760927	+	BMP2	protein_coding	650	46.8005	211.387	4.51676	2.17529	129.094	1.35748	2.17366	0.535221	2.53629	0.0112035	0.187372
ENSG00000003096	X	117031776	117251303	-	KLHL13	protein_coding	90293	2.80661	12.7106	4.52881	2.17913	7.75862	1.17174	2.21219	0.552571	2.12052	0.0339625	0.344321
ENSG00000182585	4	75174190	75181024	+	EPGN	protein_coding	255324	4.2824	19.4196	4.53475	2.18102	11.851	1.11838	2.19156	0.553993	2.01876	0.0435126	0.387178
ENSG00000253520	5	178954225	178954514	-	RP11-798K23.5	pseudogene	NA	3.12439	14.2361	4.55644	2.18791	8.68024	1.23303	2.21476	0.549139	2.24538	0.0247437	0.293181
ENSG00000133805	11	10329860	10529126	+	AMPD3	protein_coding	272	445.977	2033.35	4.55932	2.18882	1239.67	2.02795	2.18871	0.2892	7.01229	2.34456e-12	1.79066e-09
ENSG00000254477	11	59520488	59522448	-	AP000640.10	antisense	NA	2.97901	13.6062	4.56735	2.19136	8.29261	1.2598	2.15618	0.543986	2.31586	0.0205658	0.265656
ENSG00000159753	16	67678822	67691472	+	RLTPR	protein_coding	146206	7.0552	32.5325	4.61114	2.20512	19.7939	1.6245	2.2031	0.485015	3.34938	0.000809926	0.0329145
ENSG00000179219	16	85316564	85319569	+	LINC00311	lincRNA	NA	2.18534	10.1241	4.63273	2.21186	6.15471	1.32983	2.23515	0.541519	2.45574	0.0140595	0.214846
ENSG00000175920	4	3465033	3503200	+	DOK7	protein_coding	285489	9.38925	43.5252	4.63564	2.21277	26.4572	1.47826	2.20126	0.518314	2.85205	0.00434377	0.106304
ENSG00000197077	22	25348697	25593415	+	KIAA1671	protein_coding	85379	24.313	113.36	4.66254	2.22112	68.8366	1.20418	2.22133	0.551578	2.18316	0.0290242	0.315548
ENSG00000040731	5	24487209	24645087	-	CDH10	protein_coding	1008	26.9465	125.812	4.66896	2.2231	76.3793	1.5626	2.22288	0.50456	3.09696	0.00195516	0.0611571
ENSG00000103723	15	83328033	83378666	-	AP3B2	protein_coding	8120	3.086	14.5438	4.71284	2.2366	8.81492	1.39149	2.25423	0.535564	2.59817	0.00937211	0.168819
ENSG00000156453	5	141232938	141258811	-	PCDH1	protein_coding	5097	5.64344	26.6143	4.71597	2.23755	16.1289	1.38021	2.24029	0.536498	2.57263	0.0100928	0.177035
ENSG00000229715	13	32420978	32527609	+	EEF1DP3	pseudogene	NA	3.94093	18.691	4.74279	2.24574	11.316	1.37206	2.23971	0.536923	2.55541	0.0106064	0.181697
ENSG00000125148	16	56642111	56643409	+	MT2A	protein_coding	4502	5050.54	23956.7	4.74341	2.24592	14503.6	1.94163	2.2459	0.379136	5.12119	3.0361e-07	6.11557e-05
ENSG00000173530	8	22993101	23021543	-	TNFRSF10D	protein_coding	8793	1274.89	6084.23	4.77237	2.25471	3679.56	1.86441	2.25468	0.418838	4.45139	8.53161e-06	0.00102212
ENSG00000124635	6	27093676	27100541	-	HIST1H2BJ	protein_coding	8970	44.1939	212.784	4.81478	2.26747	128.489	1.88734	2.26255	0.411328	4.5884	4.46646e-06	0.000624964
ENSG00000102760	13	42031695	42045018	+	RGCC	protein_coding	28984	89.3692	431.346	4.82657	2.271	260.358	1.49856	2.27018	0.523335	2.86348	0.00419017	0.104214
ENSG00000113504	5	1050499	1112150	-	SLC12A7	protein_coding	10723	93.4879	456.646	4.88455	2.28823	275.067	2.04809	2.28639	0.338265	6.05469	1.40686e-09	5.99716e-07
ENSG00000058085	1	183155373	183214035	+	LAMC2	protein_coding	3918	63.735	311.327	4.88471	2.28827	187.531	1.53584	2.28581	0.518625	2.96137	0.00306269	0.0836649
ENSG00000197520	1	222910549	222924147	+	FAM177B	protein_coding	400823	5.04461	24.6969	4.89569	2.29151	14.8707	1.44264	2.30419	0.533544	2.70388	0.00685359	0.13866
ENSG00000107317	9	139871956	139879887	+	PTGDS	protein_coding	5730	232.341	1142.63	4.91791	2.29805	687.487	1.63973	2.2976	0.499561	3.28233	0.00102953	0.0390902
ENSG00000153233	12	71031853	71314623	-	PTPRR	protein_coding	5801	3.54596	17.4664	4.92571	2.30033	10.5062	1.26463	2.29007	0.549766	2.3003	0.0214312	0.272603
ENSG00000163293	4	47916159	48042188	+	NIPAL1	protein_coding	152519	1.33817	6.60337	4.93461	2.30294	3.97077	1.10375	2.27562	0.554645	1.99001	0.04659	0.396285
ENSG00000213225	2	130986949	130989679	+	AC018804.7	pseudogene	NA	2.79109	13.8422	4.95941	2.31017	8.31663	1.42853	2.30929	0.53461	2.6721	0.00753784	0.147774
ENSG00000186453	2	24397938	24423718	+	FAM228A	protein_coding	653140	2.8213	14.0001	4.96229	2.31101	8.41072	1.2563	2.32132	0.550973	2.28015	0.0225985	0.279697
ENSG00000163814	3	45123770	45187914	-	CDCP1	protein_coding	64866	325.917	1619.56	4.96924	2.31303	972.739	1.81121	2.31344	0.455976	3.97216	7.12241e-05	0.00524312
ENSG00000203814	1	149754245	149783928	-	HIST2H2BF	protein_coding	440689	6.02746	30.0204	4.9806	2.31632	18.0239	1.61747	2.30632	0.503732	3.21097	0.0013229	0.0470849
ENSG00000196557	16	1203241	1271771	+	CACNA1H	protein_coding	8912	2.22331	11.1018	4.99335	2.32001	6.66254	1.10073	2.34032	0.554521	1.985	0.0471442	0.398244
ENSG00000178404	17	76866992	76899299	-	DDC8	protein_coding	100653515	12.7586	63.7438	4.99612	2.32081	38.2512	1.89425	2.33087	0.430144	4.40374	1.06398e-05	0.00118375
ENSG00000023445	11	102188215	102210134	+	BIRC3	protein_coding	330	65.4377	327.112	4.99884	2.32159	196.275	1.46955	2.3232	0.532669	2.75885	0.00580045	0.125173
ENSG00000162975	2	11052063	11054350	+	KCNF1	protein_coding	3754	2.48066	12.4044	5.00042	2.32205	7.44251	1.38041	2.33871	0.542319	2.54538	0.0109158	0.184709
ENSG00000187837	6	26055968	26056699	-	HIST1H1C	protein_coding	3006	291.578	1458.43	5.00187	2.32247	875.005	2.01392	2.32223	0.37581	5.35889	8.37367e-08	2.0196e-05
ENSG00000164122	4	177134824	177198722	-	ASB5	protein_coding	140458	1.3688	6.85519	5.00817	2.32428	4.11199	1.09029	2.27685	0.554667	1.96567	0.0493365	0.405214
ENSG00000162105	11	70313961	70963623	-	SHANK2	protein_coding	22941	5.69	28.526	5.01335	2.32578	17.108	1.10406	2.32941	0.554571	1.99084	0.0464981	0.396239
ENSG00000137142	9	38408991	38424444	-	IGFBPL1	protein_coding	347252	3.22043	16.2114	5.03392	2.33168	9.71591	1.24446	2.30047	0.551143	2.25796	0.0239484	0.288126
ENSG00000271192	3	44038388	44038935	+	RP4-555D20.3	lincRNA	NA	1.9133	9.6453	5.04119	2.33376	5.7793	1.20322	2.31781	0.553089	2.17545	0.0295965	0.31744
ENSG00000196730	9	90112143	90323548	+	DAPK1	protein_coding	1612	125.198	634.513	5.06806	2.34143	379.856	1.91672	2.34201	0.426475	4.49433	6.97884e-06	0.000876178
ENSG00000168992	2	96212279	96213315	+	OR7E102P	pseudogene	NA	1.39167	7.05942	5.07264	2.34274	4.22554	1.13374	2.34359	0.554632	2.04412	0.0409414	0.376169
ENSG00000269430	21	45879814	45882078	+	LRRC3DN	protein_coding	NA	38.937	198.49	5.09772	2.34985	118.714	2.06328	2.35404	0.364026	5.66795	1.44513e-08	4.3425e-06
ENSG00000183558	1	149813505	149814478	-	HIST2H2AA3	protein_coding	NA	9.96797	50.8862	5.10497	2.3519	30.4271	1.9193	2.35126	0.425995	4.50546	6.62305e-06	0.000843059
ENSG00000184922	17	43298811	43324687	+	FMNL1	protein_coding	752	20.9893	107.304	5.11232	2.35398	64.1467	1.91444	2.35755	0.431023	4.44161	8.92886e-06	0.00104914
ENSG00000198133	14	67913801	68000456	-	TMEM229B	protein_coding	161145	13.3776	68.4505	5.11681	2.35524	40.914	1.94016	2.35973	0.421784	4.59988	4.22744e-06	0.00060069
ENSG00000188581	17	39196811	39197713	-	KRTAP1-1	protein_coding	81851	18.7355	96.0093	5.12445	2.3574	57.3724	1.81026	2.35422	0.465233	3.89108	9.98004e-05	0.00665215
ENSG00000244642	8	120874902	120875181	+	RN7SL396P	misc_RNA	NA	3.21309	16.4922	5.13281	2.35975	9.85262	1.10294	2.32718	0.554597	1.98872	0.0467323	0.396994
ENSG00000222032	2	238337563	238343465	-	AC112721.2	lincRNA	NA	2.13185	10.9548	5.13862	2.36138	6.54331	1.21686	2.31228	0.552508	2.20243	0.0276347	0.308117
ENSG00000198518	6	26204858	26206266	+	HIST1H4E	protein_coding	NA	11.1497	57.3321	5.14204	2.36234	34.2409	1.71965	2.36444	0.490706	3.50443	0.000457578	0.0215536
ENSG00000008517	16	3115298	3131908	+	IL32	protein_coding	9235	98.1827	507.873	5.17273	2.37093	303.028	1.90408	2.37154	0.439855	4.32888	1.49872e-05	0.00156976
ENSG00000197061	6	26104104	26104518	+	HIST1H4C	protein_coding	8364	4.09129	21.2492	5.19377	2.37678	12.6703	1.09702	2.35983	0.554349	1.97893	0.047824	0.400785
ENSG00000166592	16	66955582	66959547	-	RRAD	protein_coding	6236	41.3712	215.963	5.22012	2.38408	128.667	1.74916	2.38846	0.488986	3.57711	0.000347412	0.0177879
ENSG00000130303	19	17513748	17516457	-	BST2	protein_coding	684	28.3324	148.02	5.22441	2.38527	88.1761	1.40891	2.39012	0.543692	2.59138	0.00955917	0.17128
ENSG00000180921	8	144806103	144815971	-	FAM83H	protein_coding	286077	101.997	533.269	5.22827	2.38633	317.633	1.67717	2.38721	0.504921	3.32165	0.000894858	0.0352172
ENSG00000135299	6	90142889	90343553	+	ANKRD6	protein_coding	22881	18.9045	99.545	5.26568	2.39662	59.2248	1.59442	2.38749	0.519907	3.06673	0.00216412	0.066335
ENSG00000216109	1	155206540	155206628	-	AL713999.1	miRNA	NA	1.11186	5.861	5.27133	2.39817	3.48643	1.11176	2.39472	0.554532	2.00486	0.0449784	0.391512
ENSG00000160233	21	45875369	45878739	+	LRRC3	protein_coding	81543	65.1275	344.94	5.29637	2.405	205.034	2.21395	2.40739	0.300983	7.35573	1.89879e-13	1.93361e-10
ENSG00000169429	4	74606223	74609433	+	IL8	protein_coding	3576	1191.57	6343.61	5.32375	2.41244	3767.59	1.75314	2.4125	0.492432	3.56016	0.000370625	0.0185437
ENSG00000129465	14	24805227	24809251	-	RIPK3	protein_coding	11035	126.068	672.358	5.33328	2.41502	399.213	1.85671	2.41494	0.465952	3.98476	6.75483e-05	0.00503317
ENSG00000182575	17	47653220	47661189	+	NXPH3	protein_coding	11248	20.8214	111.069	5.33436	2.41531	65.945	1.64769	2.41235	0.513606	3.20808	0.00133623	0.0473754
ENSG00000175426	5	95726119	95769847	-	PCSK1	protein_coding	5122	12.7868	68.2626	5.33853	2.41644	40.5247	1.36538	2.41935	0.548122	2.49102	0.0127376	0.201798
ENSG00000118271	18	29171689	29178974	+	TTR	protein_coding	7276	3.05496	16.3335	5.34657	2.41861	9.69425	1.08707	2.41769	0.553636	1.9635	0.0495878	0.405214
ENSG00000095587	10	98124363	98273675	-	TLL2	protein_coding	7093	35.9785	193.349	5.374	2.426	114.664	1.77176	2.42546	0.48991	3.6165	0.000298617	0.0159582
ENSG00000165949	14	94571182	94583033	+	IFI27	protein_coding	3429	75.8177	409.636	5.40291	2.43374	242.727	1.38937	2.43507	0.547324	2.53848	0.0111334	0.186881
ENSG00000258960	14	66367650	66368169	-	CTD-2014B16.2	pseudogene	NA	4.34782	23.5068	5.40657	2.43471	13.9273	1.74597	2.41358	0.490848	3.55705	0.000375039	0.0185796
ENSG00000173641	1	16340523	16346089	-	HSPB7	protein_coding	27129	4106.79	22269.5	5.42259	2.43898	13188.1	1.91073	2.43894	0.455504	4.19475	2.73171e-05	0.00247883
ENSG00000119862	2	64681103	64688515	+	LGALSL	protein_coding	29094	14.6153	79.6501	5.44978	2.4462	47.1327	2.03246	2.44854	0.414473	4.90373	9.40328e-07	0.000167342
ENSG00000198729	6	150464212	150571493	+	PPP1R14C	protein_coding	81706	6.20304	33.8385	5.45515	2.44762	20.0208	1.50435	2.43828	0.535658	2.80841	0.00497864	0.11508
ENSG00000118526	6	134210276	134216691	+	TCF21	protein_coding	6943	3.62274	19.8343	5.47495	2.45285	11.7285	1.30286	2.45588	0.552158	2.35957	0.018296	0.248507
ENSG00000151623	4	148999913	149365850	-	NR3C2	protein_coding	4306	33.8837	185.629	5.47841	2.45376	109.756	1.80793	2.44644	0.484796	3.72926	0.000192044	0.0109663
ENSG00000181195	8	57349233	57359293	-	PENK	protein_coding	5179	14.9516	81.9297	5.47965	2.45408	48.4406	1.3111	2.448	0.552035	2.37502	0.017548	0.242665
ENSG00000232187	13	23270162	23270713	-	FTH1P7	pseudogene	NA	162.581	894.764	5.50348	2.46034	528.673	2.22302	2.45931	0.326445	6.80978	9.77483e-12	5.97242e-09
ENSG00000155974	12	66741211	67197966	-	GRIP1	protein_coding	23426	3.11704	17.1869	5.51386	2.46306	10.152	1.38873	2.49869	0.548841	2.5303	0.0113966	0.189221
ENSG00000185271	14	20896970	20903801	-	KLHL33	protein_coding	123103	2.24659	12.4016	5.52017	2.46471	7.32408	1.50677	2.48287	0.537078	2.8055	0.00502385	0.115374
ENSG00000049540	7	73442119	73484237	+	ELN	protein_coding	2006	1732.16	9566.26	5.52273	2.46538	5649.21	1.76559	2.46531	0.498036	3.54512	0.00039244	0.0192338
ENSG00000127903	19	57174020	57183151	-	ZNF835	protein_coding	90485	2.14695	11.8634	5.52571	2.46616	7.00519	1.3063	2.46655	0.552179	2.36571	0.0179956	0.246619
ENSG00000224848	9	99449338	99483403	+	RP11-535M15.1	lincRNA	NA	1.39167	7.70728	5.53817	2.46941	4.54947	1.12272	2.47936	0.554078	2.02629	0.0427356	0.384262
ENSG00000114279	3	191857184	192485553	-	FGF12	protein_coding	2257	6.8476	38.2225	5.58188	2.48075	22.535	1.32348	2.49313	0.552287	2.39636	0.0165588	0.234561
ENSG00000246100	11	115624966	115631345	-	LINC00900	lincRNA	NA	3.09418	17.4326	5.63399	2.49416	10.2634	1.48013	2.49946	0.541335	2.73423	0.00625269	0.131201
ENSG00000272825	21	46356218	46356869	+	LL21NC02-1C16.2	antisense	NA	4.09864	23.0998	5.63596	2.49466	13.5992	1.49195	2.4914	0.540403	2.76082	0.00576568	0.124996
ENSG00000146477	6	160769300	160876014	+	SLC22A3	protein_coding	6581	2.79844	15.7802	5.63893	2.49542	9.28932	1.49856	2.49113	0.53876	2.7815	0.00541089	0.120512
ENSG00000272267	8	9412656	9414030	-	RP11-375N15.2	antisense	NA	1.68699	9.53836	5.65407	2.49929	5.61268	1.17657	2.49498	0.554648	2.12128	0.0338981	0.344234
ENSG00000124493	6	33989628	34123399	-	GRM4	protein_coding	2914	8.5113	48.1363	5.65557	2.49967	28.3238	1.23205	2.50568	0.554581	2.22159	0.0263109	0.301187
ENSG00000197208	5	131630136	131679899	+	SLC22A4	protein_coding	6583	89.2308	504.812	5.65737	2.50013	297.022	2.19815	2.50199	0.36147	6.08113	1.19335e-09	5.20812e-07
ENSG00000155897	8	131792547	132054672	-	ADCY8	protein_coding	114	5.02716	28.4826	5.66575	2.50227	16.7549	1.40455	2.48809	0.547828	2.56386	0.0103516	0.180361
ENSG00000137975	1	86889769	86922241	+	CLCA2	protein_coding	9635	27.2005	154.845	5.69273	2.50912	91.023	2.04374	2.51103	0.42937	4.75986	1.9373e-06	0.00031706
ENSG00000123901	11	94110477	94134585	-	GPR83	protein_coding	10888	1.67923	9.65495	5.74964	2.52347	5.66709	1.35568	2.51901	0.550464	2.4628	0.0137857	0.212657
ENSG00000130066	X	23801290	23804343	+	SAT1	protein_coding	6303	615.331	3550.24	5.76963	2.52848	2082.78	2.27019	2.52825	0.335436	6.76787	1.30689e-11	7.48603e-09
ENSG00000225840	Y	10036113	10036711	-	AC010970.2	pseudogene	NA	14130.5	81644.3	5.7779	2.53054	47887.4	1.72726	2.53054	0.513947	3.36077	0.000777262	0.03238
ENSG00000216331	6	26195794	26195999	+	HIST1H1PS1	pseudogene	NA	4.76564	27.5547	5.78194	2.53155	16.1602	1.60356	2.5459	0.531613	3.0164	0.00255799	0.0740726
ENSG00000134247	1	117452679	117532980	+	PTGFRN	protein_coding	5738	182.535	1063.96	5.82877	2.54319	623.245	1.80698	2.54296	0.500722	3.60875	0.000307677	0.0162528
ENSG00000163046	2	132905164	133015542	-	ANKRD30BL	protein_coding	554226	19.5235	114.953	5.88793	2.55776	67.2384	1.7285	2.549	0.515097	3.35567	0.00079173	0.0326856
ENSG00000163624	4	85504132	85572491	+	CDS1	protein_coding	1040	1.66371	9.8757	5.93596	2.56948	5.76971	1.30297	2.55882	0.553446	2.3543	0.0185578	0.250859
ENSG00000258602	14	77425981	77432145	+	RP11-7F17.7	lincRNA	105370578	2.8949	17.1891	5.93772	2.56991	10.042	1.09154	2.54495	0.551998	1.97743	0.0479936	0.400785
ENSG00000180332	13	45766988	45775175	-	KCTD4	protein_coding	386618	70.8597	422.301	5.95968	2.57524	246.58	2.43044	2.57426	0.254183	9.56179	1.15733e-21	2.65172e-18
ENSG00000159167	8	23699428	23712320	-	STC1	protein_coding	6781	1199.16	7151.71	5.96395	2.57627	4175.43	2.15365	2.57611	0.409735	5.25621	1.47053e-07	3.29146e-05
ENSG00000100302	22	35936915	35950048	+	RASD2	protein_coding	23551	63.4552	379.32	5.97777	2.57961	221.388	1.3578	2.57722	0.552774	2.45634	0.014036	0.214846
ENSG00000222022	2	238330063	238333919	-	AC112721.1	protein_coding	NA	1.62574	9.75225	5.99866	2.58464	5.68899	1.32813	2.57095	0.552939	2.40195	0.0163079	0.232806
ENSG00000100156	22	38474141	38480100	-	SLC16A8	protein_coding	23539	3.13991	19.1188	6.08895	2.60619	11.1293	1.48187	2.62135	0.546685	2.71066	0.00671503	0.136915
ENSG00000160190	21	43916118	44001550	+	SLC37A1	protein_coding	54020	3.47002	21.2644	6.12804	2.61543	12.3672	1.7702	2.61156	0.513281	3.4488	0.000563092	0.025268
ENSG00000226835	1	94798823	94800404	+	RP11-148B18.3	lincRNA	NA	14.8951	91.3599	6.13357	2.61673	53.1275	1.97152	2.61738	0.47523	4.14857	3.34564e-05	0.00290643
ENSG00000148677	10	92671853	92681033	-	ANKRD1	protein_coding	27063	61.0353	375.12	6.14596	2.61964	218.078	1.48417	2.61895	0.547661	2.71001	0.00672813	0.13703
ENSG00000127329	12	70910630	71031220	-	PTPRB	protein_coding	5787	60.4426	375.149	6.2067	2.63383	217.796	1.74533	2.6309	0.521373	3.34756	0.000815271	0.0329888
ENSG00000184599	1	113263041	113269857	+	FAM19A3	protein_coding	284467	2.78375	17.3153	6.22014	2.63695	10.0495	1.33883	2.62841	0.553577	2.41851	0.0155841	0.227657
ENSG00000062282	11	75470557	75512579	+	DGAT2	protein_coding	84649	4.96909	30.9918	6.23693	2.64084	17.9805	2.0038	2.64624	0.469549	4.26751	1.97668e-05	0.00196916
ENSG00000067840	X	153067621	153096020	-	PDZD4	protein_coding	57595	3.11663	19.4473	6.23984	2.64151	11.2819	1.1839	2.65815	0.553596	2.13856	0.0324711	0.33551
ENSG00000196331	6	27861203	27861669	+	HIST1H2BO	protein_coding	NA	3.8266	23.9483	6.25837	2.64579	13.8874	1.40436	2.62015	0.551241	2.54763	0.0108456	0.183985
ENSG00000212724	17	39215495	39216344	-	KRTAP2-3	protein_coding	730755	140.879	885.808	6.28772	2.65254	513.343	1.83841	2.65191	0.508887	3.61261	0.00030313	0.0161054
ENSG00000146374	6	127439749	127518910	+	RSPO3	protein_coding	84870	102.86	652.329	6.34192	2.66492	377.594	1.85657	2.66468	0.507161	3.66071	0.000251513	0.0138446
ENSG00000266037	14	50320336	50320632	-	RN7SL3	misc_RNA	NA	69.2314	439.248	6.34464	2.66554	254.24	1.49705	2.66349	0.548351	2.7301	0.00633142	0.132393
ENSG00000167077	22	42095503	42195460	+	MEI1	protein_coding	150365	3.91072	24.8811	6.3623	2.66955	14.3959	1.58633	2.66097	0.540181	2.93666	0.00331765	0.0889734
ENSG00000148655	10	77360998	78319925	+	C10orf11	protein_coding	83938	3.92582	24.9922	6.3661	2.67041	14.459	1.92779	2.6833	0.49196	3.91858	8.9071e-05	0.00611487
ENSG00000131737	17	39533902	39538655	-	KRT34	protein_coding	3885	415.397	2661.44	6.40698	2.67964	1538.42	2.06181	2.67974	0.465322	4.43094	9.38235e-06	0.00108163
ENSG00000115339	2	166604101	166651192	-	GALNT3	protein_coding	2591	4.77022	30.6946	6.43462	2.68585	17.7324	1.57896	2.66739	0.541883	2.91383	0.00357022	0.0936225
ENSG00000264063	21	9826203	9826263	+	MIR3687	miRNA	103504728	36.1632	233.447	6.45536	2.6905	134.805	1.86953	2.68488	0.507013	3.68733	0.000226616	0.0125875
ENSG00000250986	4	3760475	3765117	-	AC141928.1	lincRNA	NA	3.20574	20.707	6.45935	2.69139	11.9564	1.48325	2.69367	0.549467	2.69944	0.00694569	0.140231
ENSG00000158813	X	68835911	69259319	+	EDA	protein_coding	1896	2.8062	18.1342	6.4622	2.69203	10.4702	1.73692	2.70886	0.525925	3.30261	0.00095791	0.0372002
ENSG00000204103	20	39314488	39317880	-	MAFB	protein_coding	9935	116.319	754.897	6.48988	2.69819	435.608	2.02121	2.69848	0.47867	4.22256	2.41545e-05	0.00224747
ENSG00000205177	11	33719807	33722347	-	C11orf91	protein_coding	100131378	1.39167	9.04781	6.50142	2.70076	5.21974	1.20423	2.66822	0.554265	2.17266	0.0298061	0.318731
ENSG00000263740	3	15780022	15780315	+	RN7SL4P	misc_RNA	NA	2.70697	17.6057	6.50384	2.70129	10.1563	1.4635	2.66493	0.549164	2.66495	0.00769989	0.150196
ENSG00000257219	12	76653619	76698911	+	RP11-54A9.1	lincRNA	NA	25.4339	165.907	6.52306	2.70555	95.6704	1.88963	2.70225	0.505577	3.73758	0.0001858	0.0107436
ENSG00000169903	3	149191761	149221068	+	TM4SF4	protein_coding	7104	1.08124	7.07185	6.54052	2.7094	4.07654	1.17298	2.70904	0.553058	2.1209	0.0339304	0.344234
ENSG00000260360	1	179922319	179923575	-	RP11-533E19.5	lincRNA	NA	0.824301	5.39529	6.5453	2.71046	3.1098	1.14653	2.70626	0.552536	2.07502	0.0379843	0.363958
ENSG00000242992	3	128483309	128483861	-	FTH1P4	pseudogene	NA	8.49177	55.9855	6.59291	2.72092	32.2386	2.14045	2.71631	0.448724	4.77008	1.84157e-06	0.000304108
ENSG00000105784	7	87256864	87461611	+	RUNDC3B	protein_coding	154661	5.14509	34.1386	6.63518	2.73014	19.6418	1.54104	2.74401	0.547598	2.81419	0.0048901	0.11404
ENSG00000243232	5	140345820	140391936	+	PCDHAC2	protein_coding	56134	0.854928	5.68162	6.64573	2.73243	3.26827	1.11225	2.76321	0.550223	2.02145	0.0432329	0.386001
ENSG00000101134	20	53092136	53267710	+	DOK5	protein_coding	55816	82.7989	551.73	6.66349	2.73628	317.264	2.28017	2.73671	0.41202	5.53412	3.12791e-08	8.55741e-06
ENSG00000132465	4	71521258	71547534	-	IGJ	protein_coding	3512	6.84858	45.762	6.68197	2.74027	26.3053	1.82161	2.72105	0.517623	3.51918	0.000432883	0.0208474
ENSG00000236024	9	132475175	132480914	-	RP11-483H20.6	antisense	NA	1.14249	7.66379	6.70797	2.74588	4.40314	1.26655	2.78501	0.554471	2.28424	0.0223572	0.277836
ENSG00000200434	16	33965426	33965577	+	RNA5-8SP2	rRNA	NA	95.2852	640.31	6.71993	2.74845	367.798	1.93586	2.74637	0.503063	3.84814	0.000119016	0.00766616
ENSG00000143199	1	167778625	167883453	-	ADCY10	protein_coding	55811	1.39167	9.36585	6.72996	2.7506	5.37876	1.37928	2.722	0.553214	2.49321	0.0126594	0.201511
ENSG00000164742	7	45613739	45762715	+	ADCY1	protein_coding	107	11.6178	78.3256	6.74185	2.75314	44.9717	2.08242	2.75752	0.472945	4.4031	1.06717e-05	0.00118375
ENSG00000132821	20	36531499	36573752	+	VSTM2L	protein_coding	128434	16.6748	112.869	6.76888	2.75892	64.7721	1.99371	2.7597	0.49323	4.04216	5.29618e-05	0.00420256
ENSG00000163734	4	74902306	74904524	-	CXCL3	protein_coding	2921	88.5695	602.656	6.80433	2.76645	345.613	1.88601	2.76752	0.513765	3.67096	0.000241639	0.0133814
ENSG00000184825	6	27114861	27115317	+	HIST1H2AH	protein_coding	NA	2.22373	15.3186	6.8887	2.78423	8.77116	1.45692	2.76543	0.55166	2.64097	0.00826698	0.156286
ENSG00000050555	9	133884469	133969860	+	LAMC3	protein_coding	10319	3.46226	23.8821	6.89782	2.78614	13.6722	1.86322	2.77793	0.51567	3.61321	0.000302429	0.0161054
ENSG00000134215	1	108113782	108507766	-	VAV3	protein_coding	10451	15.5845	109.138	7.00297	2.80797	62.3613	2.20144	2.79794	0.450568	4.88592	1.02945e-06	0.00018144
ENSG00000272088	1	3403810	3404191	+	RP11-168F9.2	lincRNA	NA	1.07348	7.52512	7.01005	2.80942	4.2993	1.26455	2.77903	0.55445	2.28073	0.0225645	0.279654
ENSG00000164684	8	81540686	81787016	-	ZNF704	protein_coding	619279	3.2972	23.3004	7.06672	2.82104	13.2988	1.93264	2.84228	0.510901	3.78281	0.000155066	0.00934989
ENSG00000230701	22	23605323	23606541	+	FBXW4P1	pseudogene	26226	1.08124	7.7583	7.17539	2.84306	4.41977	1.4115	2.83356	0.553712	2.54916	0.0107982	0.18344
ENSG00000203499	8	144816310	144828507	+	FAM83H-AS1	lincRNA	100128338	2.23149	16.0955	7.21288	2.85058	9.16347	1.66784	2.84345	0.540974	3.08303	0.00204904	0.0635514
ENSG00000129467	14	24787555	24804299	-	ADCY4	protein_coding	196883	191.713	1382.97	7.21377	2.85075	787.344	1.58582	2.85098	0.548976	2.88869	0.00386849	0.0980767
ENSG00000255317	11	126862348	126865354	+	RP11-688I9.2	antisense	NA	0.832062	6.0183	7.233	2.85459	3.42518	1.09154	2.82518	0.547994	1.99188	0.0463837	0.395448
ENSG00000133083	13	36345478	36705443	-	DCLK1	protein_coding	9201	280.027	2041.44	7.29015	2.86595	1160.73	2.32553	2.86512	0.432071	5.38228	7.35478e-08	1.8218e-05
ENSG00000238741	3	160232695	160233024	-	SCARNA7	snoRNA	677767	13.223	96.6692	7.31067	2.87	54.9461	1.70845	2.86927	0.541045	3.15768	0.00159029	0.0531936
ENSG00000081277	1	201252580	201302121	+	PKP1	protein_coding	5317	2.20862	16.2963	7.37847	2.88332	9.25244	1.5509	2.90406	0.550848	2.81548	0.00487042	0.113871
ENSG00000105825	7	93514709	93520303	-	TFPI2	protein_coding	7980	492.774	3639.92	7.38659	2.88491	2066.34	2.47616	2.88458	0.385741	6.41923	1.3697e-10	7.17329e-08
ENSG00000261592	16	87430310	87433901	-	RP11-178L8.3	antisense	NA	1.1041	8.16056	7.39112	2.88579	4.63233	1.36188	2.86869	0.554587	2.45567	0.0140621	0.214846
ENSG00000174521	19	40721965	40724306	-	TTC9B	protein_coding	148014	1.59511	11.8669	7.43953	2.89521	6.73099	1.50946	2.84058	0.550806	2.74045	0.00613543	0.129715
ENSG00000169116	4	75858305	75975325	+	PARM1	protein_coding	25849	1.96679	14.6473	7.44733	2.89672	8.30706	1.58095	2.89901	0.548789	2.88081	0.00396658	0.0994629
ENSG00000116852	1	200938520	200992828	-	KIF21B	protein_coding	23046	1.35328	10.0924	7.45771	2.89873	5.72282	1.47229	2.90194	0.553172	2.66155	0.00777819	0.151032
ENSG00000177614	1	230457392	230561475	-	PGBD5	protein_coding	NA	1.92106	14.3865	7.48885	2.90474	8.15379	1.59498	2.91773	0.548853	2.90603	0.00366042	0.0949018
ENSG00000158714	1	159796540	159807039	+	SLAMF8	protein_coding	56833	3.35846	25.2316	7.51284	2.90936	14.295	1.65354	2.89208	0.544709	3.03565	0.0024002	0.0711904
ENSG00000170412	17	72420990	72447792	+	GPRC5C	protein_coding	55890	4.45397	33.5094	7.52349	2.9114	18.9817	1.13717	2.92249	0.547256	2.07794	0.0377147	0.363656
ENSG00000158008	1	26346375	26362955	+	EXTL1	protein_coding	2134	89.457	681.315	7.61612	2.92906	385.386	1.81869	2.92939	0.534898	3.40007	0.00067368	0.0290554
ENSG00000162415	1	45482071	45771881	-	ZSWIM5	protein_coding	57643	7.3386	56.1027	7.64488	2.93449	31.7207	1.90016	2.93823	0.525196	3.61799	0.000296896	0.0159126
ENSG00000267121	17	43268298	43299589	-	CTD-2020K17.1	antisense	NA	0.81654	6.25426	7.65946	2.93724	3.5354	1.23809	2.93904	0.5527	2.24008	0.0250857	0.294659
ENSG00000064195	17	48067369	48072588	-	DLX3	protein_coding	1747	1.56448	12.049	7.7016	2.94516	6.80676	1.37214	2.89583	0.554659	2.47384	0.0133669	0.20817
ENSG00000102802	13	31480328	31499709	+	MEDAG	protein_coding	84935	96.4511	750.115	7.77715	2.95924	423.283	2.21467	2.9576	0.478207	4.63119	3.63569e-06	0.000533137
ENSG00000021645	14	78708734	80330762	+	NRXN3	protein_coding	9369	1.63308	12.7597	7.81326	2.96592	7.19638	1.24637	2.9468	0.552457	2.25604	0.0240682	0.288724
ENSG00000231632	9	91624949	91625393	-	RP11-82L18.4	lincRNA	NA	2.24618	17.5768	7.82519	2.96813	9.91148	1.53665	2.9885	0.552745	2.78004	0.00543521	0.120784
ENSG00000184160	4	3768075	3770251	+	ADRA2C	protein_coding	152	19.4796	152.69	7.83847	2.97057	86.085	2.00206	2.96503	0.515623	3.8828	0.00010326	0.00680849
ENSG00000169908	3	149086809	149095652	-	TM4SF1	protein_coding	4071	29.6594	233.336	7.86718	2.97585	131.498	1.75415	2.9778	0.542554	3.23314	0.00122439	0.0443538
ENSG00000162840	4	69242041	69242226	+	MT2P1	pseudogene	NA	26.6312	209.818	7.87865	2.97795	118.225	2.35432	2.97716	0.447933	5.25597	1.47245e-07	3.29146e-05
ENSG00000091129	7	107788068	108097161	-	NRCAM	protein_coding	4897	9.69551	76.9159	7.93314	2.98789	43.3057	2.43361	2.98741	0.425833	5.71493	1.0975e-08	3.4097e-06
ENSG00000257671	12	52638832	52641232	-	RP3-416H24.1	antisense	NA	4.71132	37.8982	8.04407	3.00793	21.3048	1.88943	3.01178	0.530972	3.55843	0.000373076	0.0185437
ENSG00000105963	7	937540	995043	-	ADAP1	protein_coding	11033	5.90454	47.6415	8.06862	3.01232	26.773	2.11519	3.00409	0.500599	4.22532	2.38607e-05	0.00224063
ENSG00000085563	7	87133175	87342611	-	ABCB1	protein_coding	5243	1.99742	16.1962	8.10856	3.01945	9.0968	1.69683	3.05333	0.546737	3.10356	0.00191205	0.0605317
ENSG00000239437	3	129310192	129310488	+	RN7SL752P	misc_RNA	NA	3.24371	26.3616	8.127	3.02272	14.8027	1.22997	3.00452	0.550769	2.23318	0.0255368	0.297389
ENSG00000243953	3	154687072	154688012	-	RP11-439C8.2	lincRNA	NA	0.832062	6.83655	8.2164	3.03851	3.8343	1.29358	3.05845	0.553118	2.3387	0.0193508	0.256471
ENSG00000142661	1	24382525	24438665	-	MYOM3	protein_coding	127294	5.57859	45.8378	8.21675	3.03857	25.7082	1.62251	3.01889	0.550754	2.94597	0.0032194	0.0870378
ENSG00000270066	1	109642815	109643241	+	SCARNA2	lincRNA	677766	4.22891	34.7492	8.21706	3.03862	19.489	1.32111	3.0329	0.553383	2.38733	0.0169714	0.237902
ENSG00000120594	10	20105168	20578785	+	PLXDC2	protein_coding	84898	12.3268	101.398	8.22577	3.04015	56.8622	1.40591	3.04187	0.554513	2.53539	0.0112323	0.187467
ENSG00000135373	11	34642640	34682604	+	EHF	protein_coding	26298	2.51863	20.7435	8.236	3.04194	11.6311	1.38207	3.05894	0.554323	2.49326	0.0126577	0.201511
ENSG00000203721	1	200311672	200343482	-	LINC00862	lincRNA	554279	6.84082	56.9246	8.32131	3.05681	31.8827	1.88031	3.04383	0.534652	3.51689	0.000436639	0.0208474
ENSG00000124882	4	75230860	75254468	+	EREG	protein_coding	2069	8.55011	72.1795	8.44195	3.07758	40.3648	1.55048	3.07698	0.553767	2.79988	0.0051121	0.116404
ENSG00000069535	X	43625858	43741693	-	MAOB	protein_coding	4129	0.854928	7.24845	8.47844	3.0838	4.05169	1.33666	3.09498	0.553946	2.41298	0.0158229	0.229686
ENSG00000110328	11	11292423	11643552	-	GALNT18	protein_coding	374378	13.3841	114.144	8.52831	3.09226	63.7639	2.48278	3.08786	0.43599	5.69458	1.23679e-08	3.77838e-06
ENSG00000252835	17	7809440	7809578	+	SCARNA21	snoRNA	677763	1.089	9.35343	8.58902	3.10249	5.22121	1.2325	3.0619	0.550825	2.23756	0.0252497	0.295547
ENSG00000124875	4	74702214	74714781	+	CXCL6	protein_coding	6372	126.495	1087.12	8.5942	3.10336	606.81	1.79713	3.10372	0.544545	3.30024	0.000966024	0.037357
ENSG00000263426	6	28945252	28945547	+	RN7SL471P	misc_RNA	NA	4.81596	41.4091	8.59832	3.10405	23.1125	1.89977	3.07823	0.533899	3.5583	0.000373263	0.0185437
ENSG00000265735	9	9442060	9442347	+	RN7SL5P	misc_RNA	NA	2.44228	21.0036	8.60002	3.10434	11.723	1.51048	3.0752	0.554165	2.72568	0.00641686	0.133165
ENSG00000198366	6	26020718	26021186	+	HIST1H3A	protein_coding	NA	1.3688	11.7917	8.61459	3.10678	6.58023	1.5704	3.07358	0.552357	2.8431	0.00446774	0.107845
ENSG00000152467	19	58545400	58565999	+	ZSCAN1	protein_coding	284312	0.81654	7.047	8.63031	3.10941	3.93177	1.27906	3.07561	0.552606	2.31459	0.0206355	0.265759
ENSG00000128564	7	100805790	100808874	-	VGF	protein_coding	7425	3.31231	28.6717	8.6561	3.11372	15.992	2.01035	3.11105	0.523144	3.84283	0.000121624	0.00771666
ENSG00000232273	1	38010364	38010895	+	FTH1P1	pseudogene	NA	0.824301	7.17601	8.70557	3.12194	4.00016	1.45731	3.12358	0.554592	2.62772	0.00859588	0.159962
ENSG00000078549	7	31092076	31151089	+	ADCYAP1R1	protein_coding	117	1.11962	9.77432	8.73	3.12598	5.44697	1.41874	3.14574	0.554551	2.55835	0.010517	0.181254
ENSG00000151790	4	156775890	156841558	+	TDO2	protein_coding	6999	6.83624	59.854	8.7554	3.13017	33.3451	2.31056	3.12397	0.480365	4.81	1.5093e-06	0.000253811
ENSG00000184270	1	149859019	149859466	-	HIST2H2AB	protein_coding	317772	0.832062	7.33054	8.81009	3.13916	4.0813	1.10182	3.11477	0.542529	2.03089	0.0422663	0.382022
ENSG00000221299	X	134029784	134029872	+	Z83826.1	miRNA	NA	0.567365	5.05583	8.91107	3.1556	2.8116	1.16365	3.19666	0.5458	2.13201	0.0330063	NA
ENSG00000115009	2	228678558	228682272	+	CCL20	protein_coding	6364	1.41453	12.6155	8.91847	3.1568	7.01499	1.15343	3.14287	0.545048	2.1162	0.0343275	0.347254
ENSG00000125730	19	6677715	6730573	-	C3	protein_coding	718	810.54	7253.16	8.94855	3.16165	4031.85	2.07098	3.16179	0.523445	3.95645	7.60721e-05	0.00538379
ENSG00000135750	1	233749750	233808258	+	KCNK1	protein_coding	3775	48.3232	437.893	9.06175	3.17979	243.108	2.78151	3.18309	0.366524	7.5889	3.22631e-14	3.69614e-11
ENSG00000249013	4	156927630	156928140	+	FTH1P21	pseudogene	NA	0.801435	7.33332	9.15023	3.19381	4.06738	1.35485	3.14751	0.553829	2.44633	0.014432	0.217728
ENSG00000250064	4	28437071	28601897	+	RP11-123O22.1	lincRNA	NA	0.770809	7.10079	9.21214	3.20354	3.9358	1.19131	3.15186	0.547158	2.17728	0.0294599	0.31744
ENSG00000124212	20	48120411	48184683	-	PTGIS	protein_coding	5740	266.149	2456.07	9.22818	3.20605	1361.11	2.47276	3.20592	0.463098	5.33961	9.31463e-08	2.21736e-05
ENSG00000268686	19	49871962	49891338	-	AC010524.2	antisense	101928295	0.824301	7.63206	9.25883	3.21083	4.22818	1.48569	3.21095	0.554624	2.67873	0.00739018	0.146287
ENSG00000163206	1	152850793	152857523	+	SMCP	protein_coding	4184	1.6486	15.2648	9.25923	3.21089	8.45669	1.67717	3.17476	0.550312	3.04767	0.00230621	0.0694135
ENSG00000058404	7	44256749	44374176	-	CAMK2B	protein_coding	816	2.10898	19.5589	9.27412	3.21321	10.834	1.80208	3.16436	0.544106	3.31201	0.000926293	0.0362024
ENSG00000152092	1	176826438	177134109	-	ASTN1	protein_coding	460	1.95861	18.2315	9.30837	3.21853	10.0951	1.47181	3.23122	0.554574	2.65396	0.00795541	0.153014
ENSG00000147234	X	106765680	106848481	+	FRMPD3	protein_coding	84443	12.14	113.731	9.36828	3.22778	62.9355	2.19438	3.21771	0.511642	4.2889	1.79564e-05	0.00183877
ENSG00000204287	6	32407619	32412823	+	HLA-DRA	protein_coding	3122	8.52599	80.2657	9.41423	3.23484	44.3958	1.86098	3.23886	0.544433	3.4182	0.000630369	0.0276757
ENSG00000132329	2	238767536	238820756	+	RAMP1	protein_coding	10267	7.77169	73.183	9.41662	3.23521	40.4774	1.67784	3.23058	0.552513	3.03674	0.00239155	0.0711632
ENSG00000265150	14	50329271	50329567	-	RN7SL2	misc_RNA	NA	236.931	2248.28	9.48917	3.24628	1242.61	2.03288	3.24587	0.532613	3.8168	0.000135196	0.00831591
ENSG00000261377	15	29034810	29101361	+	RP11-578F21.12	pseudogene	NA	0.832062	7.89909	9.49339	3.24692	4.36558	1.18597	3.26198	0.545146	2.17551	0.0295921	0.31744
ENSG00000202198	6	52860418	52860748	+	RN7SK	misc_RNA	125050	1406.29	13384.8	9.51777	3.25062	7395.53	1.81	3.25062	0.5482	3.30171	0.000960958	0.0372396
ENSG00000212722	17	39261584	39262740	+	KRTAP4-9	protein_coding	100132386	1.41453	13.5745	9.59646	3.2625	7.49451	1.25933	3.26266	0.548853	2.29448	0.0217631	0.27417
ENSG00000133878	8	33448856	33457624	-	DUSP26	protein_coding	78986	0.839406	8.18541	9.75143	3.28561	4.51241	1.0754	3.30477	0.535736	2.00734	0.0447136	0.390806
ENSG00000221878	19	43428286	43441330	-	PSG7	polymorphic_pseudogene	5676	5.09534	49.8436	9.78218	3.29016	27.4695	2.37713	3.28526	0.488864	4.86257	1.15874e-06	0.000198502
ENSG00000249242	4	83404323	83483510	-	TMEM150C	protein_coding	441027	8.21238	80.3635	9.78565	3.29067	44.2879	2.77725	3.28372	0.394278	7.04389	1.86951e-12	1.48992e-09
ENSG00000142621	1	15573768	15726779	+	FHAD1	protein_coding	114827	6.75489	66.3746	9.82617	3.29663	36.5648	2.09297	3.30209	0.528441	3.96066	7.47423e-05	0.00533406
ENSG00000236049	2	151409046	151428735	-	AC104777.2	lincRNA	101929260	0.854928	8.42889	9.85919	3.30147	4.64191	1.19244	3.35943	0.543678	2.19328	0.0282873	0.311228
ENSG00000152939	5	68710939	68740157	+	MARVELD2	protein_coding	153562	2.10898	20.9616	9.93921	3.31313	11.5353	1.87296	3.3022	0.544558	3.43942	0.000582966	0.025811
ENSG00000268119	19	21627043	21646710	-	CTD-2561J22.5	processed_transcript	NA	0.832062	8.29922	9.97429	3.31821	4.56564	1.5342	3.32787	0.554609	2.76626	0.00567026	0.123733
ENSG00000151882	5	43376747	43412493	-	CCL28	protein_coding	56477	17.9155	178.856	9.98329	3.31951	98.3856	2.16575	3.32368	0.523424	4.13766	3.50864e-05	0.0030053
ENSG00000148082	9	91628060	91793682	-	SHC3	protein_coding	53358	10.6341	107.119	10.0732	3.33244	58.8768	2.43413	3.34135	0.487433	4.99378	5.92087e-07	0.000114242
ENSG00000095637	10	97071528	97321171	-	SORBS1	protein_coding	10580	9.85974	99.8225	10.1243	3.33974	54.8411	2.18022	3.33379	0.521976	4.17685	2.9557e-05	0.00263
ENSG00000151490	12	15475331	15750333	+	PTPRO	protein_coding	5800	1.67923	17.0427	10.1491	3.34329	9.36098	1.9832	3.36536	0.537701	3.68829	0.000225762	0.0125782
ENSG00000148680	10	92500578	92617671	-	HTR7	protein_coding	3363	10.9769	111.575	10.1646	3.34548	61.276	2.20169	3.35411	0.521184	4.22439	2.39587e-05	0.00224063
ENSG00000269900	9	35657748	35658015	-	RMRP	lincRNA	6023	308.67	3149.36	10.203	3.35093	1729.02	2.08544	3.3508	0.533503	3.90895	9.26993e-05	0.0062241
ENSG00000268658	19	21666176	21686040	+	LINC00664	lincRNA	400680	2.15471	22.111	10.2617	3.35919	12.1328	1.93323	3.32644	0.540854	3.5744	0.000351029	0.0178732
ENSG00000258086	12	54747576	54860769	+	RP11-753H16.5	antisense	NA	0.513872	5.31043	10.3341	3.36935	2.91215	1.12679	3.31032	0.540375	2.08521	0.0370501	NA
ENSG00000165194	X	99546642	99665271	-	PCDH19	protein_coding	57526	4.25912	44.1979	10.3773	3.37535	24.2285	2.21791	3.39016	0.519604	4.26847	1.96818e-05	0.00196916
ENSG00000123572	X	105066536	105202602	+	NRK	protein_coding	203447	15.6064	162.034	10.3825	3.37609	88.8204	1.94388	3.38149	0.544426	3.57051	0.000356291	0.0180409
ENSG00000130558	9	137967268	138013025	+	OLFM1	protein_coding	10439	40.421	421.169	10.4196	3.38122	230.795	2.55783	3.38153	0.472154	5.41737	6.04813e-08	1.51866e-05
ENSG00000168824	4	4349867	4420785	+	NSG1	protein_coding	27065	4.74278	50.1853	10.5814	3.40346	27.464	1.55065	3.40426	0.554559	2.79618	0.00517102	0.117127
ENSG00000267095	17	58213123	58217442	-	CTD-2319I12.5	lincRNA	NA	0.862688	9.1796	10.6407	3.41152	5.02115	1.19711	3.43788	0.542936	2.20488	0.0274622	0.307709
ENSG00000267649	19	55728028	55732984	+	CTD-2587H24.10	lincRNA	NA	0.575125	6.12524	10.6503	3.41282	3.35018	1.18365	3.43358	0.543041	2.17966	0.0292824	0.316718
ENSG00000232679	1	222215047	222238105	-	RP11-400N13.3	lincRNA	NA	32.1152	342.129	10.6532	3.41321	187.122	1.9703	3.40956	0.544011	3.62179	0.00029257	0.0157729
ENSG00000174325	2	189598882	189654831	-	DIRC1	protein_coding	116093	1.11962	12.1063	10.8128	3.43467	6.61294	1.29846	3.41627	0.548771	2.36612	0.0179755	0.246619
ENSG00000241104	19	43715943	43752798	-	CEACAMP10	pseudogene	284344	3.00188	32.6277	10.8691	3.44216	17.8148	2.44026	3.42166	0.490368	4.97638	6.47852e-07	0.000123699
ENSG00000171316	8	61591337	61779465	+	CHD7	protein_coding	55636	3.8952	42.7869	10.9845	3.4574	23.3411	2.64978	3.46954	0.460077	5.75943	8.43978e-09	2.71405e-06
ENSG00000259001	14	20811207	20811844	-	RPPH1	antisense	NA	194.594	2169.72	11.15	3.47897	1182.16	2.10563	3.4788	0.537776	3.91543	9.02419e-05	0.00613849
ENSG00000144191	2	98962618	99015064	+	CNGA3	protein_coding	1261	9.18247	102.669	11.181	3.48298	55.9258	2.8793	3.49117	0.415071	6.93689	4.00832e-12	2.82587e-09
ENSG00000178222	4	1050038	1107350	-	RNF212	protein_coding	285498	4.86528	54.4124	11.1838	3.48334	29.6389	1.96584	3.4945	0.545584	3.60318	0.000314345	0.0165099
ENSG00000163737	4	74846794	74847841	-	PF4	protein_coding	5196	0.575125	6.67859	11.6124	3.53759	3.62686	1.08847	3.57153	0.532306	2.04482	0.0408725	0.375968
ENSG00000172318	2	168675182	168730551	+	B3GALT1	protein_coding	8708	0.559604	6.51572	11.6435	3.54145	3.53766	1.05835	3.53645	0.530072	1.99662	0.0458661	0.394152
ENSG00000163235	2	70674412	70781325	-	TGFA	protein_coding	7039	75.9247	885.18	11.6587	3.54333	480.552	2.74625	3.54265	0.45945	5.97726	2.26927e-09	9.24348e-07
ENSG00000149968	11	102706532	102714534	-	MMP3	protein_coding	4314	19529.5	227808	11.6648	3.54409	123669	2.88514	3.5441	0.429256	6.72126	1.80165e-11	1.00073e-08
ENSG00000248187	4	129489127	129491686	-	RP11-184M15.1	lincRNA	NA	1.56448	18.4827	11.8139	3.56241	10.0236	1.92215	3.51287	0.546878	3.51478	0.000440125	0.0209002
ENSG00000106069	7	29161890	29553944	+	CHN2	protein_coding	101928168	6.42034	76.2961	11.8835	3.57089	41.3582	1.67559	3.57477	0.55465	3.02099	0.00251951	0.0735392
ENSG00000106069	7	29161890	29553944	+	CHN2	protein_coding	1124	6.42034	76.2961	11.8835	3.57089	41.3582	1.67559	3.57477	0.55465	3.02099	0.00251951	0.0735392
ENSG00000134198	1	115590632	115632121	-	TSPAN2	protein_coding	10100	9.04944	107.589	11.889	3.57155	58.319	2.24324	3.5592	0.529464	4.23681	2.26721e-05	0.00218726
ENSG00000128342	22	30636436	30642840	-	LIF	protein_coding	3976	27.2295	324.258	11.9083	3.5739	175.744	2.2963	3.57553	0.526283	4.36324	1.28151e-05	0.00137369
ENSG00000170054	14	94929054	94946026	-	SERPINA9	protein_coding	327657	0.513872	6.12868	11.9265	3.57609	3.32127	1.10642	3.55605	0.533174	2.07517	0.0379712	0.363958
ENSG00000215218	5	6448736	6495022	+	UBE2QL1	protein_coding	134111	0.832062	10.0165	12.0382	3.58954	5.42428	1.52886	3.58945	0.554143	2.75896	0.00579849	0.125173
ENSG00000175556	X	118108581	118152318	+	LONRF3	protein_coding	79836	1.13473	13.7387	12.1074	3.59782	7.4367	1.95961	3.64032	0.546611	3.58501	0.000337065	0.0173064
ENSG00000116254	1	6161853	6240183	-	CHD5	protein_coding	26038	1.65636	20.2717	12.2387	3.61338	10.964	1.92213	3.62313	0.549175	3.50003	0.0004652	0.0216975
ENSG00000130222	9	92219928	92221470	+	GADD45G	protein_coding	10912	1.72538	21.1493	12.2578	3.61563	11.4374	1.36952	3.63596	0.548475	2.49696	0.0125263	0.200019
ENSG00000258486	14	50053297	50053596	+	RN7SL1	antisense	NA	593.995	7286.64	12.2672	3.61673	3940.32	2.12218	3.61663	0.541795	3.91694	8.96791e-05	0.00613365
ENSG00000170160	17	16592851	16707767	+	CCDC144A	protein_coding	9720	1.28468	15.8754	12.3574	3.62731	8.58002	1.06732	3.58138	0.528229	2.02057	0.0433239	0.386625
ENSG00000109272	4	74718906	74719872	+	PF4V1	protein_coding	5197	0.862688	10.6616	12.3585	3.62744	5.76213	1.44515	3.65063	0.551963	2.61821	0.0088393	0.163001
ENSG00000142583	1	9095166	9148537	-	SLC2A5	protein_coding	6518	1.14249	14.2003	12.4292	3.63567	7.67138	1.16576	3.66703	0.53572	2.17606	0.029551	0.31744
ENSG00000203783	1	153190060	153191793	+	PRR9	protein_coding	574414	0.862688	10.8092	12.5297	3.64728	5.83596	1.13333	3.66233	0.533849	2.12295	0.0337581	0.343388
ENSG00000186235	2	239133193	239140318	-	AC016757.3	protein_coding	151174	0.862688	10.8313	12.5553	3.65022	5.847	1.3317	3.67113	0.547172	2.43378	0.0149421	0.222598
ENSG00000143333	1	182567758	182573543	-	RGS16	protein_coding	6004	6.51305	81.815	12.5617	3.65096	44.164	2.32162	3.66489	0.527388	4.40211	1.07203e-05	0.00118375
ENSG00000146938	X	5758678	6146904	-	NLGN4X	protein_coding	57502	1.39943	17.6029	12.5787	3.65291	9.50118	1.9515	3.66991	0.548356	3.55882	0.000372523	0.0185437
ENSG00000138207	10	95351444	95361501	-	RBP4	protein_coding	5950	1.99742	25.133	12.5827	3.65337	13.5652	2.16926	3.68232	0.536919	4.0402	5.34062e-05	0.00421955
ENSG00000226816	7	23245632	23247664	+	AC005082.12	lincRNA	NA	0.544499	6.85797	12.595	3.65478	3.70123	1.28153	3.63677	0.545531	2.34914	0.0188171	0.252686
ENSG00000167178	15	74392652	74430881	+	ISLR2	protein_coding	57611	3.18246	40.2151	12.6365	3.65952	21.6988	1.56248	3.64952	0.553659	2.82209	0.00477117	0.112123
ENSG00000171509	4	159236463	159574524	+	RXFP1	protein_coding	59350	4.32537	54.7042	12.6473	3.66076	29.5148	2.04167	3.6457	0.545675	3.74156	0.000182884	0.010676
ENSG00000174595	7	130417401	130418888	-	KLF14	protein_coding	NA	1.43781	18.2819	12.715	3.66846	9.85984	1.79307	3.69849	0.553556	3.23919	0.00119872	0.0436829
ENSG00000168546	8	21547915	21669869	-	GFRA2	protein_coding	2675	0.575125	7.4934	13.0292	3.70367	4.03426	1.08773	3.72694	0.529194	2.05545	0.0398359	0.371796
ENSG00000169508	13	99946784	99959659	-	GPR183	protein_coding	1880	0.513872	6.77032	13.1751	3.71974	3.6421	1.26914	3.63007	0.54475	2.32977	0.0198186	0.260378
ENSG00000196126	6	32546546	32557625	-	HLA-DRB1	protein_coding	3123	2.84458	37.8644	13.311	3.73455	20.3545	2.08845	3.74472	0.54496	3.8323	0.000126953	0.00799672
ENSG00000196126	6	32546546	32557625	-	HLA-DRB1	protein_coding	105369230	2.84458	37.8644	13.311	3.73455	20.3545	2.08845	3.74472	0.54496	3.8323	0.000126953	0.00799672
ENSG00000228203	2	7052408	7058840	-	RNF144A-AS1	processed_transcript	386597	0.854928	11.4267	13.3657	3.74046	6.1408	1.85244	3.78934	0.552427	3.35328	0.000798592	0.0327783
ENSG00000137868	15	74471807	74504608	-	STRA6	protein_coding	64220	5.01164	67.2944	13.4276	3.74713	36.153	2.00495	3.73662	0.549528	3.64849	0.000263787	0.0143905
ENSG00000164695	8	82644669	82671750	+	CHMP4C	protein_coding	92421	1.28468	17.2587	13.4343	3.74784	9.27171	1.74925	3.70738	0.554367	3.1554	0.00160278	0.0534163
ENSG00000136689	2	113864791	113891593	+	IL1RN	protein_coding	3557	1.40677	18.9587	13.4767	3.7524	10.1827	1.98153	3.76759	0.548939	3.60975	0.000306489	0.0162368
ENSG00000198300	19	57321445	57352096	-	PEG3	protein_coding	5178	1.43781	19.4934	13.5577	3.76104	10.4656	1.55224	3.77458	0.553179	2.80604	0.00501538	0.115374
ENSG00000141668	18	70203915	70305756	-	CBLN2	protein_coding	147381	1.14249	15.5256	13.5893	3.76439	8.33404	2.0287	3.78797	0.546407	3.7128	0.000204979	0.0115965
ENSG00000177575	12	7623409	7656489	-	CD163	protein_coding	9332	1.92064	26.1657	13.6234	3.76802	14.0432	2.50678	3.75772	0.508517	4.92958	8.24061e-07	0.00015105
ENSG00000257696	12	100536836	100538449	+	RP11-175P13.2	antisense	NA	0.536738	7.39611	13.7797	3.78448	3.96642	1.34801	3.73202	0.547788	2.46082	0.0138618	0.21316
ENSG00000002933	7	150497491	150502208	+	TMEM176A	protein_coding	55365	3.16319	45.1032	14.2588	3.83378	24.1332	1.61133	3.8447	0.553458	2.91138	0.00359831	0.0940898
ENSG00000171360	17	39592698	39597173	-	KRT38	protein_coding	8687	0.536738	7.76795	14.4725	3.85524	4.15234	1.45302	3.83332	0.550832	2.63787	0.00834291	0.157119
ENSG00000108688	17	32597240	32599261	+	CCL7	protein_coding	6354	2.77557	40.6296	14.6383	3.87168	21.7026	2.40848	3.86773	0.527545	4.56545	4.98435e-06	0.000681815
ENSG00000105088	19	9964394	10047228	-	OLFM2	protein_coding	93145	81.2137	1195.31	14.7181	3.87952	638.263	3.44775	3.88117	0.34762	9.91816	3.47081e-23	1.06033e-19
ENSG00000215853	1	152126071	152131704	-	RPTN	protein_coding	126638	0.287563	4.37625	15.2184	3.92775	2.33191	1.09278	3.95623	0.527529	2.0715	0.0383122	NA
ENSG00000122787	7	137687070	137802732	+	AKR1D1	protein_coding	6718	0.287563	4.38867	15.2616	3.93184	2.33812	1.14554	3.99261	0.531762	2.15423	0.0312219	NA
ENSG00000074211	4	6322305	6565327	-	PPP2R2C	protein_coding	5522	2.90266	45.0217	15.5105	3.95518	23.9622	2.26353	3.92393	0.540836	4.18525	2.84855e-05	0.00255951
ENSG00000261045	16	27169775	27187908	-	RP11-673P17.4	lincRNA	NA	0.544499	8.45653	15.5308	3.95706	4.50051	1.678	3.92814	0.554631	3.02543	0.00248281	0.0729642
ENSG00000197991	13	61983818	62002220	-	PCDH20	protein_coding	NA	0.567365	9.05124	15.9531	3.99577	4.8093	1.78779	4.02916	0.554453	3.22442	0.00126228	0.045457
ENSG00000118137	11	116706467	116708666	-	APOA1	protein_coding	335	0.256936	4.112	16.004	4.00036	2.18447	1.07653	3.92917	0.525412	2.04893	0.0404686	NA
ENSG00000034053	15	29129629	29410518	+	APBA2	protein_coding	321	13.9672	223.654	16.0127	4.00115	118.811	2.17522	4.00702	0.548361	3.96677	7.28539e-05	0.00532036
ENSG00000164400	5	131409483	131411859	+	CSF2	protein_coding	1437	7.67107	123.838	16.1435	4.01289	65.7546	2.3148	4.02471	0.542189	4.26936	1.96035e-05	0.00196916
ENSG00000173432	11	18287721	18291524	+	SAA1	protein_coding	6288	1.95861	31.7522	16.2116	4.01895	16.8554	1.96816	4.0249	0.553121	3.55827	0.000373301	0.0185437
ENSG00000172817	8	65500320	65711318	-	CYP7B1	protein_coding	9420	36.4975	607.743	16.6516	4.05759	322.12	3.18829	4.06042	0.45062	7.07535	1.49071e-12	1.24204e-09
ENSG00000200488	2	76672205	76672536	-	RN7SKP203	misc_RNA	NA	1.70209	28.7371	16.8834	4.07753	15.2196	1.58368	4.08208	0.551485	2.87166	0.0040832	0.102108
ENSG00000108932	17	66263167	66287408	-	SLC16A6	protein_coding	9120	15.1731	257.377	16.9628	4.0843	136.275	3.13391	4.08969	0.46231	6.77881	1.21172e-11	7.16476e-09
ENSG00000175899	12	9220260	9268825	-	A2M	protein_coding	2	4.46214	79.3166	17.7754	4.15181	41.8894	1.88181	4.15621	0.554665	3.39269	0.00069209	0.0296402
ENSG00000170837	3	71803201	71805647	+	GPR27	protein_coding	2850	0.854928	15.2573	17.8463	4.15755	8.05609	1.81696	4.19629	0.554666	3.27578	0.00105371	0.0397418
ENSG00000179869	7	48211055	48687092	+	ABCA13	protein_coding	154664	1.02774	18.3447	17.8494	4.15781	9.6862	1.47567	4.0962	0.547858	2.69353	0.00706997	0.141941
ENSG00000115602	2	102927962	102968497	+	IL1RL1	protein_coding	9173	0.575125	10.2938	17.8984	4.16176	5.43447	1.76995	4.22449	0.55461	3.19135	0.0014161	0.0493481
ENSG00000227619	9	132337688	132346835	+	RP11-492E3.2	antisense	NA	5.9511	106.58	17.9093	4.16264	56.2657	1.76345	4.16062	0.553977	3.18325	0.00145629	0.0501764
ENSG00000019169	2	119699742	119752236	+	MARCO	protein_coding	8685	0.559604	10.1262	18.0953	4.17754	5.34291	1.28241	4.19865	0.537203	2.3872	0.0169773	0.237902
ENSG00000025039	6	90074355	90121989	-	RRAGD	protein_coding	58528	6.70597	122.569	18.2776	4.192	64.6374	3.43292	4.17857	0.415211	8.26791	1.36333e-16	2.08248e-13
ENSG00000087495	20	58152564	58422766	+	PHACTR3	protein_coding	116154	5.90689	108.799	18.419	4.20313	57.353	2.25685	4.2128	0.548495	4.11463	3.87806e-05	0.00324588
ENSG00000187416	7	103969104	104549001	+	LHFPL3	protein_coding	375612	0.279802	5.19106	18.5526	4.21355	2.73543	1.16532	4.19453	0.530414	2.197	0.0280202	NA
ENSG00000102678	13	22245522	22278637	+	FGF9	protein_coding	2254	1.11186	20.8725	18.7725	4.23055	10.9922	1.84918	4.25362	0.554655	3.33393	0.000856278	0.0342698
ENSG00000115155	2	26680071	26781566	-	OTOF	protein_coding	9381	1.05837	19.9901	18.8876	4.23937	10.5243	2.45166	4.20569	0.533702	4.59368	4.35502e-06	0.000614058
ENSG00000170498	1	204159469	204165614	-	KISS1	protein_coding	3814	0.81654	15.5774	19.0774	4.25379	8.19698	1.0644	4.25247	0.516409	2.06116	0.0392882	0.370534
ENSG00000197106	1	110693108	110744824	+	SLC6A17	protein_coding	388662	18.0926	347.177	19.1889	4.2622	182.635	3.55994	4.25482	0.404654	8.79749	1.39911e-18	2.33142e-15
ENSG00000153012	4	25000469	25032501	-	LGI2	protein_coding	55203	0.832062	16.0327	19.2686	4.26818	8.43237	2.14903	4.26782	0.549359	3.91188	9.15809e-05	0.00619439
ENSG00000179542	X	142710596	142723596	-	SLITRK4	protein_coding	139065	0.287563	5.56225	19.3427	4.27372	2.92491	1.26121	4.28775	0.537066	2.34833	0.018858	NA
ENSG00000117594	1	209859510	209908295	+	HSD11B1	protein_coding	3290	1.14249	22.3146	19.5315	4.28773	11.7285	2.50255	4.33522	0.53427	4.68405	2.81265e-06	0.00042259
ENSG00000163735	4	74861359	74864496	-	CXCL5	protein_coding	6374	149.621	2927.29	19.5647	4.29018	1538.45	2.60987	4.29075	0.534621	4.88171	1.05171e-06	0.000183598
ENSG00000183196	16	75510949	75529282	-	CHST6	protein_coding	4166	0.513872	10.1558	19.7633	4.30475	5.33484	1.68754	4.26132	0.553506	3.04882	0.00229744	0.0693773
ENSG00000145244	4	47596015	47840123	-	CORIN	protein_coding	10699	7.44615	147.318	19.7845	4.3063	77.3822	2.25801	4.30054	0.549946	4.10588	4.02782e-05	0.00334072
ENSG00000196611	11	102660651	102668891	-	MMP1	protein_coding	4312	2037.74	40443.5	19.8472	4.31086	21240.6	3.8151	4.31093	0.352561	10.8211	2.73396e-27	1.25284e-23
ENSG00000234289	21	44985070	44985529	+	H2BFS	pseudogene	102724334	0.256936	5.10897	19.8842	4.31355	2.68295	1.23715	4.23391	0.535226	2.31144	0.0208083	NA
ENSG00000221643	1	203698709	203698833	+	SNORA77	snoRNA	677843	0.256936	5.19384	20.2145	4.33732	2.72539	1.18224	4.25791	0.530227	2.22968	0.0257688	NA
ENSG00000176075	1	152627953	152629280	+	LINC00302	lincRNA	NA	3.69217	75.7375	20.513	4.35847	39.7149	2.79695	4.3701	0.520404	5.37457	7.67665e-08	1.87617e-05
ENSG00000110347	11	102733467	102745764	-	MMP12	processed_transcript	NA	125.321	2582.23	20.6049	4.36491	1353.78	3.49271	4.36444	0.439189	7.95264	1.8258e-15	2.57438e-12
ENSG00000163618	3	62384022	62861054	-	CADPS	protein_coding	8618	3.5468	73.332	20.6756	4.36985	38.4394	2.33628	4.36634	0.547732	4.26537	1.99571e-05	0.00197737
ENSG00000172137	16	71392616	71424341	+	CALB2	protein_coding	794	17.1718	356.165	20.7413	4.37444	186.669	2.42179	4.36819	0.545723	4.43776	9.09009e-06	0.00106078
ENSG00000102043	X	63444187	63615333	-	MTMR8	protein_coding	55613	0.279802	6.00931	21.477	4.42472	3.14455	1.21518	4.45333	0.530532	2.29049	0.0219929	0.274799
ENSG00000226377	17	31203777	31205655	+	AC084809.2	antisense	NA	0.287563	6.40191	22.2627	4.47655	3.34474	1.38677	4.51666	0.542312	2.55715	0.0105535	0.181512
ENSG00000150510	13	51796503	51858377	+	FAM124A	protein_coding	220108	2.7376	61.5767	22.4929	4.4914	32.1571	2.46507	4.47895	0.544184	4.52985	5.90245e-06	0.000778359
ENSG00000187170	1	152680636	152681967	+	LCE4A	protein_coding	199834	0.862688	19.5017	22.6057	4.49862	10.1822	2.20338	4.53597	0.550976	3.99905	6.35976e-05	0.0047973
ENSG00000076716	X	132434131	132549518	-	GPC4	protein_coding	2239	17.4359	394.575	22.6301	4.50017	206.006	2.59804	4.49763	0.540816	4.80394	1.55576e-06	0.000259246
ENSG00000159212	21	36041688	36090525	+	CLIC6	protein_coding	54102	0.824301	18.8759	22.8993	4.51723	9.85011	2.5422	4.50857	0.535018	4.75162	2.01796e-06	0.000327338
ENSG00000064300	17	47572655	47592379	+	NGFR	protein_coding	4804	3.06272	70.8081	23.1194	4.53103	36.9354	1.97716	4.54004	0.554647	3.56472	0.000364244	0.0183928
ENSG00000121552	3	122044091	122060819	+	CSTA	protein_coding	1475	0.544499	12.663	23.2563	4.53955	6.60377	2.1049	4.51548	0.552201	3.81183	0.000137941	0.00842819
ENSG00000078295	5	7396321	7830194	+	ADCY2	protein_coding	108	0.847167	19.8915	23.4801	4.55336	10.3694	2.07251	4.56539	0.553833	3.74211	0.000182482	0.010676
ENSG00000242620	15	90837183	90837455	+	RN7SL736P	misc_RNA	NA	0.279802	6.80205	24.3102	4.60349	3.54092	1.29349	4.60623	0.534922	2.41809	0.0156021	0.227697
ENSG00000198502	6	32485120	32498064	-	HLA-DRB5	protein_coding	3127	0.287563	7.08428	24.6356	4.62267	3.68592	0.988412	4.67819	0.503728	1.96219	0.0497398	0.405214
ENSG00000258986	14	104941015	105071984	-	TMEM179	protein_coding	388021	0.287563	7.24845	25.2065	4.65572	3.76801	1.60949	4.69061	0.550675	2.92275	0.00346953	0.0915368
ENSG00000106483	7	37945543	38065297	-	SFRP4	protein_coding	6424	82.2122	2082.36	25.3291	4.66272	1082.29	1.33337	4.66217	0.532725	2.50292	0.0123174	0.198051
ENSG00000257335	7	141607613	141806547	+	MGAM	protein_coding	8972	9.45118	241.515	25.5539	4.67547	125.483	2.26391	4.68139	0.553194	4.09243	4.26873e-05	0.00349311
ENSG00000161570	17	34198495	34207797	-	CCL5	protein_coding	NA	4.50053	116.053	25.7866	4.68855	60.2769	2.80425	4.69238	0.533437	5.25694	1.4647e-07	3.29146e-05
ENSG00000198959	20	36756863	36794980	-	TGM2	protein_coding	7052	407.303	10542.1	25.8828	4.69392	5474.72	3.92694	4.69353	0.406755	9.65431	4.71302e-22	1.23414e-18
ENSG00000076864	1	21922708	21995801	-	RAP1GAP	protein_coding	5909	6.37628	166.007	26.0352	4.70239	86.1919	2.89884	4.70266	0.528926	5.48062	4.23844e-08	1.12595e-05
ENSG00000189056	7	103112231	103629963	-	RELN	protein_coding	5649	1.43005	37.398	26.1515	4.70882	19.414	2.48499	4.73924	0.546183	4.54974	5.37115e-06	0.00072392
ENSG00000135378	11	32851489	32879669	+	PRRG4	protein_coding	79056	1.97455	51.7726	26.2199	4.71259	26.8736	2.9988	4.72831	0.517243	5.79767	6.72436e-09	2.24104e-06
ENSG00000185962	1	152595310	152595579	-	LCE3A	protein_coding	353142	1.14249	31.1016	27.2226	4.76673	16.122	2.98132	4.81658	0.517187	5.76448	8.19081e-09	2.68103e-06
ENSG00000112293	6	24424793	24495433	-	GPLD1	protein_coding	2822	0.287563	7.98118	27.7546	4.79465	4.13437	1.61102	4.83776	0.549578	2.93137	0.00337467	0.0901716
ENSG00000135116	12	117293949	117319246	-	HRK	protein_coding	8739	0.793675	22.0869	27.8287	4.7985	11.4403	1.72714	4.76446	0.551044	3.13431	0.00172259	0.056586
ENSG00000187173	1	152670840	152671918	+	LCE2A	protein_coding	353139	33.4417	959.977	28.706	4.84328	496.709	3.5274	4.84475	0.484915	7.27426	3.48332e-13	3.36049e-10
ENSG00000133488	22	30884900	30901698	-	SEC14L4	protein_coding	284904	0.81654	23.7048	29.0308	4.85951	12.2607	2.68533	4.85981	0.536793	5.00255	5.65772e-07	0.000111512
ENSG00000136696	2	113779668	113810444	-	IL36B	protein_coding	27177	0.256936	7.52512	29.2879	4.87223	3.89103	1.63889	4.78433	0.550651	2.97628	0.00291773	0.0817767
ENSG00000105538	19	49223844	49243978	-	RASIP1	protein_coding	54922	3.32783	100.949	30.3346	4.92289	52.1382	2.53886	4.92101	0.548819	4.62605	3.72709e-06	0.000542203
ENSG00000178343	4	42399856	42404504	+	SHISA3	protein_coding	152573	0.256936	7.89697	30.7351	4.94182	4.07695	1.58984	4.88559	0.548017	2.90108	0.00371884	0.0958834
ENSG00000170891	4	5016313	5021199	-	CYTL1	protein_coding	54360	0.287563	9.09474	31.627	4.98308	4.69115	1.68624	5.03045	0.550615	3.06246	0.00219526	0.0671771
ENSG00000101282	20	939095	982907	-	RSPO4	protein_coding	343637	15.9953	508.319	31.7793	4.99002	262.157	1.30664	4.9918	0.5278	2.47563	0.0133001	0.207658
ENSG00000181291	17	32907768	32966337	+	TMEM132E	protein_coding	124842	0.575125	18.2819	31.7876	4.99039	9.4285	1.86819	5.00915	0.553393	3.37588	0.000735795	0.0309338
ENSG00000157554	21	39751949	40033704	-	ERG	protein_coding	2078	0.793675	25.5903	32.2428	5.01091	13.192	2.77548	4.95754	0.534193	5.19564	2.04016e-07	4.24955e-05
ENSG00000116690	1	186265405	186283694	+	PRG4	protein_coding	10216	0.279802	9.24239	33.0319	5.04579	4.7611	1.09796	5.05525	0.512012	2.14439	0.0320013	0.333855
ENSG00000186226	1	152758690	152760902	+	LCE1E	protein_coding	353135	0.81654	27.0219	33.0932	5.04846	13.9192	2.30532	5.02142	0.552776	4.17044	3.04014e-05	0.00269206
ENSG00000227135	1	247687981	247690054	-	GCSAML-AS1	antisense	NA	0.279802	9.29407	33.2166	5.05383	4.78694	1.16285	5.07453	0.518254	2.24378	0.0248465	0.293303
ENSG00000076554	8	80870571	81143467	-	TPD52	protein_coding	7163	2.50353	83.7429	33.4499	5.06393	43.1232	3.22399	5.06456	0.516671	6.23993	4.37778e-10	2.05756e-07
ENSG00000223477	10	47011753	47174018	-	LINC00842	lincRNA	NA	0.513872	17.2015	33.4743	5.06498	8.85768	1.73099	4.99819	0.550259	3.14577	0.0016565	0.054611
ENSG00000046604	18	29078006	29128971	+	DSG2	protein_coding	1829	0.832062	29.8652	35.893	5.16563	15.3486	3.0938	5.16932	0.519496	5.95539	2.59457e-09	1.03388e-06
ENSG00000160588	11	118097409	118123065	-	MPZL3	protein_coding	196264	0.544499	19.5576	35.9186	5.16666	10.0511	2.15619	5.15557	0.554488	3.88861	0.00010082	0.00669577
ENSG00000107099	9	214854	465259	+	DOCK8	protein_coding	81704	0.536738	19.3575	36.065	5.17253	9.94711	2.44714	5.12316	0.549046	4.45707	8.30891e-06	0.00100816
ENSG00000240386	1	152748848	152749445	+	LCE1F	protein_coding	353137	8.20088	298.499	36.3984	5.1858	153.35	3.77303	5.19647	0.481341	7.83858	4.55673e-15	5.56833e-12
ENSG00000242550	18	61564408	61603345	+	SERPINB10	protein_coding	5273	0.287563	10.6243	36.946	5.20735	5.45593	1.85293	5.28913	0.553055	3.35036	0.000807078	0.0329145
ENSG00000184515	X	101408680	101411029	-	BEX5	protein_coding	340542	0.287563	10.9948	38.2345	5.2568	5.64119	1.85418	5.32151	0.55298	3.35306	0.000799233	0.0327783
ENSG00000250208	12	130634894	130646801	-	FZD10-AS1	processed_transcript	440119	0.287563	11.2507	39.1244	5.29	5.76915	1.6506	5.37014	0.546961	3.01776	0.00254649	0.0739732
ENSG00000164935	8	105351315	105368917	+	DCSTAMP	protein_coding	81501	0.279802	11.3971	40.7326	5.34811	5.83844	1.42577	5.36765	0.535913	2.66045	0.00780362	0.151205
ENSG00000235750	1	175126123	175162135	-	KIAA0040	protein_coding	9674	1.69433	69.0779	40.77	5.34943	35.3861	2.13896	5.36359	0.554445	3.85783	0.000114397	0.00746225
ENSG00000100146	22	38366693	38383429	-	SOX10	protein_coding	6663	0.287563	12.3126	42.8172	5.42012	6.30009	1.27614	5.47535	0.524513	2.433	0.0149745	0.222661
ENSG00000159455	1	152647771	152659877	+	LCE2B	protein_coding	26239	0.287563	12.4423	43.2681	5.43523	6.36493	2.17337	5.47966	0.554316	3.92081	8.82522e-05	0.00608144
ENSG00000170044	3	101818088	102198685	+	ZPLD1	protein_coding	131368	0.256936	12.1249	47.1903	5.56042	6.19092	1.06233	5.47929	0.503964	2.10796	0.0350348	0.349619
ENSG00000183914	17	7620672	7737062	+	DNAH2	protein_coding	146754	0.287563	13.8835	48.28	5.59336	7.08555	1.40538	5.61298	0.53293	2.63709	0.00836205	0.157119
ENSG00000136167	13	46700055	46786006	-	LCP1	protein_coding	3936	1.67881	85.6072	50.9927	5.67222	43.643	3.29847	5.68978	0.530208	6.22109	4.93703e-10	2.20721e-07
ENSG00000182107	14	61744088	61748558	-	TMEM30B	protein_coding	161291	1.05837	58.4139	55.1923	5.78639	29.7361	3.70443	5.74289	0.501024	7.39372	1.42779e-13	1.5395e-10
ENSG00000157005	3	187386694	187388187	-	SST	protein_coding	6750	0.559604	34.1518	61.0285	5.93141	17.3557	2.82958	5.96043	0.546882	5.17402	2.29109e-07	4.71861e-05
ENSG00000174697	7	127881337	127897681	+	LEP	protein_coding	3952	2.41165	149.672	62.0621	5.95564	76.0418	4.31872	5.93832	0.46835	9.22115	2.93943e-20	5.98663e-17
ENSG00000197632	18	61538926	61571124	+	SERPINB2	protein_coding	5055	351.025	22002.7	62.6814	5.96997	11176.9	5.24809	5.97003	0.358632	14.6336	1.71418e-48	1.57104e-44
ENSG00000117595	1	209959036	209979465	-	IRF6	protein_coding	3664	0.824301	52.2031	63.3302	5.98482	26.5137	3.53387	5.97438	0.517863	6.82394	8.85782e-12	5.59876e-09
ENSG00000164318	5	38258511	38465123	+	EGFLAM	protein_coding	133584	0.559604	38.2418	68.3371	6.0946	19.4007	2.49621	6.1049	0.553968	4.50605	6.60453e-06	0.000843059
ENSG00000204644	6	29640169	29648887	-	ZFP57	protein_coding	346171	0.279802	19.3119	69.0197	6.10894	9.79584	1.84374	6.13738	0.549084	3.35784	0.000785543	0.0325769
ENSG00000163207	1	152881021	152884362	+	IVL	protein_coding	3713	5.32248	380.678	71.5226	6.16033	193	3.2342	6.15009	0.543824	5.94716	2.72839e-09	1.06407e-06
ENSG00000104725	8	24808468	24814624	-	NEFL	processed_transcript	NA	21.659	1641.52	75.7893	6.24392	831.59	1.18444	6.2422	0.510087	2.32204	0.0202308	0.263561
ENSG00000171303	2	26915619	26956288	+	KCNK3	protein_coding	3777	0.287563	22.0297	76.6084	6.25943	11.1586	1.3972	6.3033	0.527947	2.64649	0.00813329	0.154811
ENSG00000173702	3	124624289	124672663	-	MUC13	protein_coding	56667	0.256936	21.2066	82.5363	6.36696	10.7317	2.50189	6.27547	0.553288	4.52185	6.13002e-06	0.000796902
ENSG00000146555	7	3341080	4308632	+	SDK1	protein_coding	221935	1.15025	140.627	122.258	6.93378	70.8888	4.50953	6.9812	0.493197	9.14346	6.04882e-20	1.10875e-16
ENSG00000133169	X	102317579	102319168	-	BEX1	protein_coding	55859	1.9819	353.102	178.163	7.47706	177.542	5.07769	7.5063	0.484545	10.4793	1.07538e-25	3.94234e-22
ENSG00000163202	1	152551857	152552980	-	LCE3D	protein_coding	84648	0.770809	142.765	185.215	7.53306	71.768	5.17805	7.4478	0.456356	11.3465	7.7178e-30	4.71558e-26
ENSG00000187180	1	152647771	152649050	+	LCE2C	protein_coding	353140	0.287563	60.3334	209.81	7.71294	30.3105	3.0367	7.76088	0.551007	5.51117	3.56458e-08	9.60865e-06
ENSG00000157766	15	89346674	89418585	+	ACAN	protein_coding	176	1.089	508.709	467.135	8.8677	254.899	3.78802	8.86256	0.545816	6.9401	3.91818e-12	2.82587e-09
ENSG00000004809	6	110745890	110797844	-	SLC22A16	protein_coding	85413	0	5.83614	Inf	Inf	2.91807	0.958292	7.56329	0.483104	1.98361	0.047299	NA
ENSG00000011201	X	8496915	8700227	-	KAL1	protein_coding	3730	0	6.74203	Inf	Inf	3.37102	1.72899	7.81336	0.5453	3.17072	0.00152064	0.0514268
ENSG00000066382	11	30406040	30608419	-	MPPED2	protein_coding	744	0	51.7947	Inf	Inf	25.8973	2.9246	10.7288	0.553662	5.28229	1.27582e-07	2.96024e-05
ENSG00000069122	6	46820249	46922680	-	GPR116	protein_coding	221395	0	6.92763	Inf	Inf	3.46381	1.46251	7.79485	0.531385	2.75226	0.00591847	0.126794
ENSG00000101670	18	47087069	47119272	+	LIPG	protein_coding	9388	0	12.2822	Inf	Inf	6.1411	2.40869	8.64839	0.554552	4.34348	1.40243e-05	0.00149457
ENSG00000102539	13	49794474	49796513	+	MLNR	protein_coding	2862	0	3.91055	Inf	Inf	1.95527	1.20588	6.99851	0.514226	2.34503	0.0190254	NA
ENSG00000106066	7	29034847	29235067	-	CPVL	protein_coding	54504	0	4.37625	Inf	Inf	2.18812	1.25076	7.15462	0.51775	2.41575	0.0157026	NA
ENSG00000106278	7	121513143	121702090	+	PTPRZ1	protein_coding	5803	0	5.58776	Inf	Inf	2.79388	1.2341	7.56288	0.514122	2.4004	0.0163771	NA
ENSG00000110243	11	116660083	116663136	-	APOA5	protein_coding	116519	0	5.93621	Inf	Inf	2.96811	1.38218	7.60825	0.526476	2.62534	0.00865616	NA
ENSG00000112562	6	168841831	169073984	+	SMOC2	protein_coding	64094	0	6.93384	Inf	Inf	3.46692	1.69266	7.86062	0.543519	3.11426	0.00184407	0.0591977
ENSG00000120279	6	153019030	153045702	+	MYCT1	protein_coding	80177	0	3.80361	Inf	Inf	1.9018	1.11592	6.93671	0.504945	2.20999	0.0271061	NA
ENSG00000122254	16	22825498	22927659	+	HS3ST2	protein_coding	9956	0	31.9882	Inf	Inf	15.9941	3.5609	10.039	0.535948	6.64411	3.05054e-11	1.6446e-08
ENSG00000131398	19	50815194	50836772	-	KCNC3	protein_coding	3748	0	10.0261	Inf	Inf	5.01307	2.08012	8.35717	0.553021	3.76138	0.000168981	0.0100566
ENSG00000131620	11	69924408	70035634	+	ANO1	protein_coding	55107	0	16.6413	Inf	Inf	8.32064	1.39762	9.09711	0.522927	2.67268	0.00752483	0.147677
ENSG00000133937	14	95234553	95236562	-	GSC	protein_coding	145258	0	11.1845	Inf	Inf	5.59225	2.19418	8.55025	0.554014	3.96052	7.47874e-05	0.00533406
ENSG00000141750	17	37366789	37382125	-	STAC2	protein_coding	342667	0	6.63166	Inf	Inf	3.31583	1.00545	7.74807	0.488857	2.05673	0.0397123	0.371625
ENSG00000148053	9	87283466	87638505	+	NTRK2	protein_coding	4915	0	49.752	Inf	Inf	24.876	3.42111	10.677	0.545924	6.26664	3.68923e-10	1.77957e-07
ENSG00000150275	10	55562531	57387702	-	PCDH15	protein_coding	65217	0	3.70909	Inf	Inf	1.85455	1.11111	6.91135	0.50449	2.20244	0.027634	NA
ENSG00000159248	15	35043233	35047166	-	GJD2	protein_coding	57369	0	4.02714	Inf	Inf	2.01357	1.1121	7.05571	0.503824	2.20732	0.0272916	NA
ENSG00000160307	21	48018875	48025121	-	S100B	protein_coding	6285	0	18.5697	Inf	Inf	9.28483	1.52957	9.26715	0.530781	2.88174	0.00395492	0.0993064
ENSG00000162366	1	47649265	47656716	-	PDZK1IP1	protein_coding	10158	0	9.4638	Inf	Inf	4.7319	1.79983	8.28883	0.546058	3.29605	0.000980563	0.0378394
ENSG00000163492	2	179694484	179914813	-	CCDC141	protein_coding	285025	0	6.66338	Inf	Inf	3.33169	1.50948	7.74187	0.534617	2.82349	0.00475041	0.111778
ENSG00000165443	10	60936350	61007534	+	PHYHIPL	protein_coding	84457	0	3.19025	Inf	Inf	1.59512	0.966109	6.7293	0.486651	1.98522	0.0471203	NA
ENSG00000173320	4	184774584	184944679	+	STOX2	protein_coding	56977	0	21.1037	Inf	Inf	10.5519	3.17304	9.44739	0.543409	5.83913	5.24729e-09	1.84967e-06
ENSG00000175785	14	94184644	94254827	-	PRIMA1	protein_coding	145270	0	4.24102	Inf	Inf	2.12051	1.17128	7.16428	0.509678	2.29808	0.0215575	NA
ENSG00000175928	3	3841121	3889387	+	LRRN1	protein_coding	57633	0	5.48016	Inf	Inf	2.74008	1.42225	7.49265	0.529992	2.68354	0.00728481	NA
ENSG00000180318	12	85673885	85695562	+	ALX1	protein_coding	8092	0	3.43242	Inf	Inf	1.71621	0.981316	6.78528	0.488681	2.00809	0.0446336	NA
ENSG00000181374	17	32683471	32685629	+	CCL13	protein_coding	6357	0	4.34452	Inf	Inf	2.17226	1.1149	7.13299	0.503895	2.21256	0.0269279	NA
ENSG00000184106	6	41176292	41190382	-	TREML3P	pseudogene	NA	0	6.57165	Inf	Inf	3.28582	1.33148	7.74968	0.521919	2.55112	0.0107376	0.182927
ENSG00000185352	13	96743093	97485671	+	HS6ST3	protein_coding	266722	0	6.7924	Inf	Inf	3.3962	1.69588	7.78948	0.544096	3.11687	0.00182779	0.0587971
ENSG00000186847	17	39738531	39743173	-	KRT14	protein_coding	3861	0	9.27134	Inf	Inf	4.63567	1.96852	8.22981	0.551271	3.57088	0.000355787	0.0180409
ENSG00000196735	6	32595956	32614839	+	HLA-DQA1	protein_coding	3117	0	5.80098	Inf	Inf	2.90049	1.04115	7.60022	0.493536	2.10958	0.0348949	NA
ENSG00000197084	1	152777311	152779107	-	LCE1C	protein_coding	353133	0	20.0495	Inf	Inf	10.0248	1.39089	9.35599	0.522033	2.66437	0.00771318	0.150247
ENSG00000198848	16	55836763	55867249	-	CES1	protein_coding	1066	0	7.4934	Inf	Inf	3.7467	1.4134	7.93733	0.527334	2.68029	0.00735594	0.146287
ENSG00000203837	10	118187379	118237469	+	PNLIPRP3	protein_coding	119548	0	6.31705	Inf	Inf	3.15852	1.60129	7.69371	0.540002	2.96535	0.00302342	0.083387
ENSG00000204252	6	32971955	32977389	-	HLA-DOA	protein_coding	3111	0	13.4365	Inf	Inf	6.71824	2.34811	8.77094	0.554651	4.23349	2.30089e-05	0.00220813
ENSG00000205835	3	190570666	190610218	-	GMNC	protein_coding	647309	0	3.3379	Inf	Inf	1.66895	1.03574	6.75352	0.496078	2.08786	0.0368108	NA
ENSG00000206073	18	61304493	61311532	-	SERPINB4	protein_coding	6318	0	10.7182	Inf	Inf	5.35908	2.12902	8.47418	0.553436	3.84692	0.000119614	0.00766616
ENSG00000223414	6	166322290	166401536	-	LINC00473	lincRNA	90632	0	3.72152	Inf	Inf	1.86076	1.02426	6.94989	0.49362	2.07499	0.0379875	NA
ENSG00000224239	3	898807	899774	+	AC090044.2	lincRNA	NA	0	6.12524	Inf	Inf	3.06262	1.57934	7.63787	0.539142	2.92935	0.00339674	NA
ENSG00000238711	1	151411476	151411571	+	RNY4P25	misc_RNA	NA	0	2.98879	Inf	Inf	1.4944	0.992248	6.62347	0.490803	2.02169	0.0432089	NA
ENSG00000239268	3	117391001	117716439	-	RP11-384F7.2	lincRNA	NA	0	6.12524	Inf	Inf	3.06262	1.57934	7.63787	0.539142	2.92935	0.00339674	NA
ENSG00000241439	3	125677399	125677660	+	RP11-666A20.3	pseudogene	NA	0	5.52431	Inf	Inf	2.76216	1.38377	7.53454	0.526863	2.62642	0.00862878	NA
ENSG00000248540	15	74418256	74421619	-	RP11-247C2.2	protein_coding	283731	0	3.61458	Inf	Inf	1.80729	0.993301	6.88805	0.489835	2.02783	0.042578	NA
ENSG00000248884	5	67726254	67730308	-	CTC-537E7.3	lincRNA	NA	0	4.3321	Inf	Inf	2.16605	1.02782	7.10828	0.493618	2.08221	0.037323	NA
ENSG00000257194	12	90501516	90506556	+	RP11-567C2.1	lincRNA	NA	0	3.81603	Inf	Inf	1.90802	1.16314	6.9754	0.509875	2.28122	0.0225355	NA
ENSG00000258183	12	90674671	90694117	+	RP11-753N8.1	lincRNA	105369893	0	18.742	Inf	Inf	9.371	2.55897	9.28844	0.554454	4.6153	3.92532e-06	0.000566544
ENSG00000258791	14	56247864	56263406	-	LINC00520	processed_transcript	NA	0	3.52971	Inf	Inf	1.76486	1.06836	6.85633	0.499627	2.13832	0.0324905	NA
ENSG00000259676	15	89340644	89341965	-	RP11-343B18.2	lincRNA	NA	0	4.27209	Inf	Inf	2.13604	1.16971	7.13674	0.50976	2.29463	0.0217546	NA
ENSG00000261706	21	46414277	46415100	-	AP001505.9	lincRNA	NA	0	10.7595	Inf	Inf	5.37976	1.38244	8.44041	0.523458	2.64098	0.00826677	0.156286
ENSG00000263988	3	11994264	11994559	-	RN7SL147P	misc_RNA	NA	0	3.45449	Inf	Inf	1.72725	1.02018	6.82207	0.493677	2.06649	0.0387818	NA
ENSG00000264007	17	27948635	27949272	-	RP11-68I3.10	sense_intronic	NA	0	3.62423	Inf	Inf	1.81211	1.12918	6.88089	0.506701	2.2285	0.0258471	NA
ENSG00000265078	3	48136293	48136595	-	RN7SL664P	misc_RNA	NA	0	6.40878	Inf	Inf	3.20439	1.02771	7.70462	0.49171	2.09007	0.0366112	0.357751
ENSG00000265158	18	29304161	29306919	+	LRRC37A7P	pseudogene	NA	0	3.07366	Inf	Inf	1.53683	1.01818	6.65799	0.494172	2.06038	0.0393618	NA
ENSG00000267123	17	76613471	76628139	-	CTD-2357A8.3	lincRNA	101928710	0	4.18722	Inf	Inf	2.09361	1.21936	7.11112	0.514916	2.36807	0.0178811	NA
ENSG00000270165	16	67772491	67773825	-	RP11-167P11.2	sense_intronic	NA	0	3.25304	Inf	Inf	1.62652	1.03054	6.72039	0.495548	2.0796	0.0375626	NA
ENSG00000271584	11	110962656	110968081	-	RP11-89C3.4	lincRNA	NA	0	5.861	Inf	Inf	2.9305	1.58202	7.58546	0.539531	2.93221	0.00336563	NA
ENSG00000272110	3	47542573	47542672	+	Y_RNA	misc_RNA	NA	0	3.70909	Inf	Inf	1.85455	1.11111	6.91135	0.50449	2.20244	0.027634	NA
ENSG00000113722	5	149546358	149564120	+	CDX1	protein_coding	1044	7.09594	0	0	#NAME?	3.54797	-0.983821	-7.36895	0.492297	-1.99843	0.04567	0.393759
ENSG00000142619	1	17575593	17610728	+	PADI3	protein_coding	51702	6.52263	0	0	#NAME?	3.26131	-1.12048	-7.25531	0.509516	-2.19911	0.0278703	0.309128
ENSG00000177519	2	154333852	154335322	-	RPRM	protein_coding	56475	20.9929	0	0	#NAME?	10.4965	-1.7911	-8.93477	0.545167	-3.28541	0.00101835	0.0388883
ENSG00000248144	4	100257649	100274184	-	ADH1C	polymorphic_pseudogene	126	4.18276	0	0	#NAME?	2.09138	-1.1416	-6.60569	0.517326	-2.20674	0.0273325	NA
ENSG00000256124	17	70026432	70034889	+	LINC01152	lincRNA	102606463	4.50053	0	0	#NAME?	2.25027	-1.04185	-6.71089	0.504628	-2.06458	0.0389626	NA
